# Supplementary material for: Genomic analyses of a widespread blueberry virus in the United States
Source: Virus Res. 2023 Jun 7;333:199143. doi: 10.1016/j.virusres.2023.199143 (PMC10352716; doi:10.1016/j.virusres.2023.199143)
Supplement: Supplementary file 3 [file mmc3.xls]

## Sheet: All SDT matrices
Full genome percentage pairwise nucleotide identities
>MF580384.1_Appleassociated_luteovirus	100.001
>MF120198.1_Apple_luteovirus_1	67.801	100.001
>KX159470.1_Cherry_associated_luteovirus	64.001	61.901	100.001
>ON408238.1_Prunus_mahaleb_associated_luteovirus	64.101	62.301	88.601	100.001
>KY635988.1_Peach_associated_Luteovirus	63.701	63.001	77.201	77.601	100.001
>ON408234.1_Peach_associated_luteovirus_2	64.201	62.001	74.101	74.901	73.901	100.001
>ON408236.1_Mume_associated_luteovirus	64.401	61.601	74.301	74.501	74.501	75.701	100.001
>ON146357.1_Cherry_luteovirus_A	64.201	61.001	75.001	75.001	74.001	75.201	74.401	100.001
>EU024678.1_Rose_spring_dwarf_associated_virus	61.501	63.101	62.401	62.701	61.801	62.501	62.201	61.801	100.001
>MG597244.1_Red_clover_associated_virus	60.301	60.101	60.701	60.501	61.201	60.401	60.601	60.001	61.501	100.001
>AF441393.1_Bean_leafroll_virus	60.701	62.001	60.101	61.601	61.501	61.901	61.001	60.501	62.301	60.701	100.001
>AB038147.1_Soybean_dwarf_virus	60.601	60.401	60.001	60.601	60.501	59.401	60.101	60.301	61.001	62.001	69.401	100.001
>MT362517.1_Almond_luteovirus_1	61.101	60.701	61.601	60.901	60.401	61.601	60.001	60.801	60.801	59.901	61.101	59.501	100.001
>KP638562.1_Nectarine_stem_pittingassociated_virus	60.901	60.601	61.801	60.901	60.301	61.401	60.801	61.801	61.401	61.401	61.101	61.301	73.001	100.001
>2017_FRV_NGS41	61.401	61.001	61.001	61.101	61.001	61.901	60.801	60.201	61.701	61.501	61.201	61.101	61.901	62.601	100.001
>X07653.1_Barley_yellow_dwarf_virus_PAV	60.501	60.401	60.401	61.101	60.301	60.201	61.301	59.401	59.701	58.701	60.801	59.201	60.001	59.701	58.601	100.001
>D11028.1_Barley_yellow_dwarf_virus_MAV	60.501	60.901	60.301	59.901	60.101	59.801	60.501	60.001	60.001	58.601	60.101	59.401	59.401	58.901	59.101	83.501	100.001
>AF218798.2_Barley_yellow_dwarf_virus_PAS	59.801	60.401	60.601	59.501	60.201	60.201	60.401	59.501	60.801	58.501	60.601	59.501	60.701	60.001	59.701	81.401	75.201	100.001
>KC571999.1_Barley_yellow_dwarf_virus_KerII	59.501	60.001	59.501	59.601	58.401	59.601	59.701	59.201	60.201	60.901	59.801	60.001	60.701	60.501	58.701	68.001	68.001	67.501	100.001
>KC559092.1_Barley_yellow_dwarf_virus_KerIII	62.601	61.801	62.001	61.801	61.101	62.001	61.501	61.901	60.801	59.801	60.801	59.901	60.001	58.801	59.401	68.701	68.801	68.201	71.501	100.001
	>MF580384.1_Appleassociated_luteovirus	>MF120198.1_Apple_luteovirus_1	>KX159470.1_Cherry_associated_luteovirus	>ON408238.1_Prunus_mahaleb_associated_luteovirus	>KY635988.1_Peach_associated_Luteovirus	>ON408234.1_Peach_associated_luteovirus_2	>ON408236.1_Mume_associated_luteovirus	>ON146357.1_Cherry_luteovirus_A	>EU024678.1_Rose_spring_dwarf_associated_virus	>MG597244.1_Red_clover_associated_virus	>AF441393.1_Bean_leafroll_virus	>AB038147.1_Soybean_dwarf_virus	>MT362517.1_Almond_luteovirus_1	>KP638562.1_Nectarine_stem_pittingassociated_virus	>2017_FRV_NGS41	>X07653.1_Barley_yellow_dwarf_virus_PAV	>D11028.1_Barley_yellow_dwarf_virus_MAV	>AF218798.2_Barley_yellow_dwarf_virus_PAS	>KC571999.1_Barley_yellow_dwarf_virus_KerII	>KC559092.1_Barley_yellow_dwarf_virus_KerIII
P1 percentage pairwise amino acid identities
>MG597244.1_Red_clover_associated_virus	100.001
>AF441393.1_Bean_leafroll_virus	35.701	100.001
>AB038147.1_Soybean_dwarf_virus	35.101	65.401	100.001
>KX159470.1_Cherry_associated_luteovirus	38.001	36.401	36.201	100.001
>ON408238.1_Prunus_mahaleb_associated_luteovirus	39.101	35.401	39.601	91.801	100.001
>lcl|KY635988.1_Peach_associated_luteovirus	36.001	36.301	38.101	74.701	74.301	100.001
>ON408234.1_Peach_associated_luteovirus_2	39.701	35.901	36.801	74.701	71.501	74.101	100.001
>ON146357.1_Cherry_luteovirus_A	35.701	39.101	39.401	70.801	69.401	69.701	73.601	100.001
>lcl|ON408236.1_Mume_associated_luteovirus	35.101	37.301	37.301	68.401	68.001	74.201	74.501	70.301	100.001
>MF120198.1_Apple_luteovirus_1	38.101	40.701	40.001	45.901	46.001	46.201	46.001	44.701	46.701	100.001
>MF580384.1_Appleassociated_luteovirus	41.201	39.201	41.601	45.501	45.101	46.601	46.901	43.701	44.301	50.101	100.001
>BaLV1_2017_FRV_NGS41	39.901	40.501	41.001	39.001	41.501	41.501	40.101	37.801	41.001	43.101	46.501	100.001
>D11028.1_Barley_yellow_dwarf_virus_MAV	35.001	33.401	33.101	33.701	35.101	33.601	33.801	34.801	34.901	36.001	34.701	36.301	100.001
>X07653.1_Barley_yellow_dwarf_virus_PAV	35.101	33.101	32.601	34.601	35.401	33.401	33.501	37.201	35.301	35.401	34.701	36.601	97.601	100.001
>AF218798.2_Barley_yellow_dwarf_virus_PAS	30.901	33.701	32.101	34.301	34.201	32.801	33.701	32.401	33.901	37.501	34.201	35.701	79.101	79.401	100.001
>KC559092.1_Barley_yellow_dwarf_virus_KerIII	31.901	32.001	32.701	33.601	36.301	34.801	32.801	30.001	34.201	35.701	35.801	34.501	51.401	51.401	52.001	100.001
>KC571999.1_Barley_yellow_dwarf_virus_KerII	33.601	33.301	32.401	34.101	35.001	32.701	33.901	34.101	35.501	34.901	36.601	36.601	52.401	52.401	52.801	72.201	100.001
>EU024678.1_Rose_spring_dwarf_associated_virus	36.401	40.301	39.901	43.401	43.201	42.201	43.101	39.401	43.101	38.601	40.201	43.601	38.801	39.401	39.401	41.201	40.501	100.001
>MT362517.1_Almond_luteovirus_1	33.701	35.101	30.501	33.301	31.401	31.701	30.701	31.801	32.801	34.601	33.501	38.501	32.701	32.101	30.901	31.901	34.201	34.101	100.001
>KP638562.1_Nectarine_stem_pitting_associated_virus	32.901	32.501	30.901	31.301	33.101	31.301	33.301	30.001	30.101	34.701	34.301	36.001	33.101	33.401	32.801	31.501	34.801	32.001	67.101	100.001
	>MG597244.1_Red_clover_associated_virus	>AF441393.1_Bean_leafroll_virus	>AB038147.1_Soybean_dwarf_virus	>KX159470.1_Cherry_associated_luteovirus	>ON408238.1_Prunus_mahaleb_associated_luteovirus	>lcl|KY635988.1_Peach_associated_luteovirus	>ON408234.1_Peach_associated_luteovirus_2	>ON146357.1_Cherry_luteovirus_A	>lcl|ON408236.1_Mume_associated_luteovirus	>MF120198.1_Apple_luteovirus_1	>MF580384.1_Appleassociated_luteovirus	>BaLV1_2017_FRV_NGS41	>D11028.1_Barley_yellow_dwarf_virus_MAV	>X07653.1_Barley_yellow_dwarf_virus_PAV	>AF218798.2_Barley_yellow_dwarf_virus_PAS	>KC559092.1_Barley_yellow_dwarf_virus_KerIII	>KC571999.1_Barley_yellow_dwarf_virus_KerII	>EU024678.1_Rose_spring_dwarf_associated_virus	>MT362517.1_Almond_luteovirus_1	>KP638562.1_Nectarine_stem_pitting_associated_virus
RDRP (P1-P2) percentage pairwise amino acid identities
>EU024678.1_Rose_spring_dwarf_associated_virus	100.001
>MT362517.1_Almond_luteovirus_1	54.101	100.001
>KP638562.1_Nectarine_stem_pitting_associated_virus	52.401	78.901	100.001
>2017_FRV_NGS41	57.901	59.801	58.101	100.001
>MG597244.1_Red_clover_associated_virus	55.801	56.301	55.901	61.101	100.001
>AB038147.1_Soybean_dwarf_virus	54.801	52.201	52.601	57.601	57.501	100.001
>AF441393.1_Bean_leafroll_virus	54.801	55.301	53.901	59.001	58.001	75.201	100.001
>KX159470.1_Cherry_associated_luteovirus	59.301	56.001	54.001	59.501	58.101	55.901	59.001	100.001
>ON408238.1_Prunus_mahaleb_associated_luteovirus	58.901	55.601	55.001	60.401	58.701	57.401	58.901	94.901	100.001
>KY635988.1_Peach_associated_Luteovirus	57.601	54.801	54.201	59.201	57.101	56.501	58.301	85.301	85.501	100.001
>ON408234.1_Peach_associated_luteovirus_2	58.301	55.701	55.901	59.501	58.501	55.201	57.401	83.901	83.301	84.101	100.001
>ON408236.1_Mume_associated_luteovirus	57.701	55.801	53.701	58.901	56.601	56.401	58.401	81.801	82.501	84.501	84.501	100.001
>ON146357.1_Cherry_luteovirus_A_isolate_CZ46_complete_genome	56.301	55.401	53.501	58.001	56.301	57.001	58.701	82.001	82.301	82.101	84.501	84.301	100.001
>MF120198.1_Apple_luteovirus_1	53.901	53.501	55.301	58.501	55.701	56.701	57.901	63.901	64.001	63.301	63.101	63.801	62.401	100.001
>MF580384.1_Apple_associated_luteovirus	56.601	55.101	55.101	61.101	58.801	58.101	58.701	63.901	64.401	64.101	64.301	63.101	62.401	64.001	100.001
>AF218798.2_Barley_yellow_dwarf_virus_PAS	53.001	51.601	51.201	52.901	51.401	49.701	51.201	53.501	53.301	52.101	53.001	52.701	52.201	53.901	52.101	100.001
>D11028.1_Barley_yellow_dwarf_virus_MAV	52.801	52.601	51.801	53.301	52.901	49.801	50.701	53.301	54.101	52.801	53.101	53.501	53.701	53.701	53.401	84.701	100.001
>X07653.1_Barley_yellow_dwarf_virus_PAV	53.401	52.201	51.901	53.701	52.901	49.801	50.801	53.801	54.301	52.601	53.201	54.101	55.001	53.601	53.701	85.401	97.501	100.001
>KC559092.1_Barley_yellow_dwarf_Ker_III	54.401	51.501	50.001	53.701	53.401	51.601	51.201	53.801	55.101	54.101	53.601	54.501	52.501	53.701	53.801	68.101	67.301	68.001	100.001
>KC571999.1_Barley_yellow_dwarf_virus_Ker_II	53.801	52.301	52.201	53.801	53.901	51.401	52.001	54.001	54.101	52.701	53.801	54.301	54.301	53.101	54.001	66.801	65.901	66.201	78.201	100.001
	>EU024678.1_Rose_spring_dwarf_associated_virus	>MT362517.1_Almond_luteovirus_1	>KP638562.1_Nectarine_stem_pitting_associated_virus	>2017_FRV_NGS41	>MG597244.1_Red_clover_associated_virus	>AB038147.1_Soybean_dwarf_virus	>AF441393.1_Bean_leafroll_virus	>KX159470.1_Cherry_associated_luteovirus	>ON408238.1_Prunus_mahaleb_associated_luteovirus	>KY635988.1_Peach_associated_Luteovirus	>ON408234.1_Peach_associated_luteovirus_2	>ON408236.1_Mume_associated_luteovirus	>ON146357.1_Cherry_luteovirus_A_isolate_CZ46_complete_genome	>MF120198.1_Apple_luteovirus_1	>MF580384.1_Apple_associated_luteovirus	>AF218798.2_Barley_yellow_dwarf_virus_PAS	>D11028.1_Barley_yellow_dwarf_virus_MAV	>X07653.1_Barley_yellow_dwarf_virus_PAV	>KC559092.1_Barley_yellow_dwarf_Ker_III	>KC571999.1_Barley_yellow_dwarf_virus_Ker_II
CP (P3) percentage pairwise amino acid identities
>MG597244.1_Red_clover_associated_virus	100.001
>X07653.1_Barley_yellow_dwarf_virus_PAV	38.301	100.001
>AF218798.2_Barley_yellow_dwarf_virus_PAS	38.301	86.501	100.001
>D11028.1_Barley_yellow_dwarf_virus_MAV	40.401	72.701	70.701	100.001
>KC571999.1_Barley_yellow_dwarf_virus_KerII	38.901	67.301	65.801	76.501	100.001
>KC559092.1_Barley_yellow_dwarf_virus_KerIII	42.201	57.501	58.501	64.801	65.301	100.001
>2017_FRV_NGS41	38.401	43.001	43.501	43.501	41.901	43.201	100.001
>KP638562.1_Nectarine_stem_pitting_associated_virus	41.701	37.501	38.101	38.801	42.801	42.201	45.901	100.001
>MT362517.1_Almond_luteovirus_1	36.901	38.801	41.201	39.401	39.501	39.901	47.301	59.101	100.001
>MF120198.1_Apple_luteovirus_1	39.901	48.501	48.001	45.101	44.001	42.501	44.601	39.901	43.401	100.001
>MF580384.1_Appleassociated_luteovirus	38.301	49.001	50.001	46.401	49.701	50.001	46.801	41.001	46.201	61.501	100.001
>EU024678.1_Rose_spring_dwarf_associated_virus	38.301	41.201	46.201	42.401	44.601	38.701	37.601	37.101	37.801	42.701	45.901	100.001
>KX159470.1_Cherry_associated_luteovirus	36.701	44.001	47.701	43.601	43.001	40.501	43.001	37.801	44.601	46.001	48.701	44.901	100.001
>ON408238.1_Prunus_mahaleb_associated_luteovirus	38.301	45.101	48.201	44.101	44.601	41.801	45.401	38.801	43.601	46.001	49.701	47.201	87.401	100.001
>KY635988.1_Peach_associated_luteovirus	37.801	39.401	44.401	39.801	38.801	38.901	47.301	40.101	44.001	43.701	46.901	44.901	73.101	71.601	100.001
>ON408234.1_Peach_associated_luteovirus_2	43.501	41.901	42.601	41.501	45.101	44.001	43.001	40.401	42.601	45.401	47.701	44.501	70.301	69.201	62.601	100.001
>ON146357.1_Cherry_luteovirus_A	39.901	39.801	38.801	35.701	38.701	40.101	41.901	37.401	39.901	41.301	44.601	38.501	72.001	69.401	60.701	74.701	100.001
>ON408236.1_Mume_associated_luteovirus	37.401	40.001	40.901	37.401	40.901	40.001	38.701	38.501	38.801	46.101	46.401	40.601	62.801	63.501	59.201	68.701	63.801	100.001
>AB038147.1_Soybean_dwarf_virus_	33.501	45.401	45.601	42.301	40.401	42.301	38.201	29.701	33.301	40.701	39.501	34.201	40.301	40.601	37.601	39.201	35.901	36.701	100.001
>AF441393.1_Bean_leafroll_virus	39.101	43.601	42.101	37.801	36.601	37.801	34.901	32.601	36.901	39.901	36.601	37.501	37.901	39.401	36.601	38.501	36.501	36.901	63.301	100.001
	>MG597244.1_Red_clover_associated_virus	>X07653.1_Barley_yellow_dwarf_virus_PAV	>AF218798.2_Barley_yellow_dwarf_virus_PAS	>D11028.1_Barley_yellow_dwarf_virus_MAV	>KC571999.1_Barley_yellow_dwarf_virus_KerII	>KC559092.1_Barley_yellow_dwarf_virus_KerIII	>2017_FRV_NGS41	>KP638562.1_Nectarine_stem_pitting_associated_virus	>MT362517.1_Almond_luteovirus_1	>MF120198.1_Apple_luteovirus_1	>MF580384.1_Appleassociated_luteovirus	>EU024678.1_Rose_spring_dwarf_associated_virus	>KX159470.1_Cherry_associated_luteovirus	>ON408238.1_Prunus_mahaleb_associated_luteovirus	>KY635988.1_Peach_associated_luteovirus	>ON408234.1_Peach_associated_luteovirus_2	>ON146357.1_Cherry_luteovirus_A	>ON408236.1_Mume_associated_luteovirus	>AB038147.1_Soybean_dwarf_virus_	>AF441393.1_Bean_leafroll_virus
CP-RTD (P3-P5) percentage pairwise amino acid identities
>MF120198.1_Apple_luteovirus_1	100.001
>MF580384.1_Appleassociated_luteovirus	48.201	100.001
>EU024678.1_Rose_spring_dwarf_associated_virus	40.701	41.501	100.001
>KX159470.1_Cherry_associated_luteovirus	42.001	40.301	39.601	100.001
>ON408238.1_Prunus_mahaleb_associated_luteovirus	41.201	41.801	42.601	87.801	100.001
>KY635988.1_Peach_associated_luteovirus	39.401	39.301	43.301	66.101	65.401	100.001
>ON146357.1_Cherry_luteovirus_A	41.501	42.301	39.801	61.901	62.501	59.601	100.001
>ON408234.1_Peach_associated_luteovirus_2	42.401	41.401	41.301	58.901	58.901	57.601	62.001	100.001
>ON408236.1_Mume_associated_luteovirus	41.101	38.401	41.301	54.101	55.001	54.501	57.201	61.401	100.001
>X07653.1_Barley_yellow_dwarf_virus_PAV	38.801	36.101	36.201	38.201	38.301	37.101	37.701	35.801	34.401	100.001
>AF218798.2_Barley_yellow_dwarf_virus_PAS	38.001	39.101	38.601	39.401	39.801	37.701	38.601	39.801	35.901	86.701	100.001
>D11028.1_Barley_yellow_dwarf_virus_MAV	36.701	36.601	36.201	38.801	38.801	35.801	36.601	36.801	38.401	65.101	64.201	100.001
>KC571999.1_Barley_yellow_dwarf_virus_KerII	35.901	36.601	38.201	36.901	36.301	34.201	36.001	36.901	35.801	63.101	61.401	63.001	100.001
>KC559092.1_Barley_yellow_dwarf_virus_KerIII	37.201	39.201	37.601	37.901	38.401	37.801	38.001	38.901	38.601	60.901	61.201	61.701	61.201	100.001
>2017_FRV_NGS41	38.101	38.401	39.601	36.201	36.901	37.601	37.201	37.501	34.701	38.301	38.401	38.701	38.301	37.601	100.001
>KP638562.1_Nectarine_stem_pitting_associated_virus	34.901	35.201	38.701	35.101	36.101	37.001	34.101	36.101	35.301	36.301	37.501	36.701	37.301	35.401	50.001	100.001
>MT362517.1_Almond_luteovirus_1	36.601	38.801	36.101	37.501	36.101	35.501	35.301	37.201	36.201	35.501	36.901	35.601	34.901	34.901	47.401	57.601	100.001
>MG597244.1_Red_clover_associated_virus	35.201	34.401	38.901	37.101	37.801	36.901	35.301	40.301	36.401	40.901	40.201	38.701	39.701	38.701	47.001	44.701	40.801	100.001
>AB038147.1_Soybean_dwarf_virus_	33.401	34.101	34.201	36.501	36.301	35.301	35.601	36.401	33.901	38.601	38.601	35.601	35.001	37.901	34.701	31.401	32.001	35.501	100.001
>AF441393.1_Bean_leafroll_virus	33.301	35.101	33.401	36.801	36.201	35.701	35.501	36.801	34.701	36.501	36.601	34.101	34.801	38.301	38.001	34.601	35.301	39.501	54.601	100.001
	>MF120198.1_Apple_luteovirus_1	>MF580384.1_Appleassociated_luteovirus	>EU024678.1_Rose_spring_dwarf_associated_virus	>KX159470.1_Cherry_associated_luteovirus	>ON408238.1_Prunus_mahaleb_associated_luteovirus	>KY635988.1_Peach_associated_luteovirus	>ON146357.1_Cherry_luteovirus_A	>ON408234.1_Peach_associated_luteovirus_2	>ON408236.1_Mume_associated_luteovirus	>X07653.1_Barley_yellow_dwarf_virus_PAV	>AF218798.2_Barley_yellow_dwarf_virus_PAS	>D11028.1_Barley_yellow_dwarf_virus_MAV	>KC571999.1_Barley_yellow_dwarf_virus_KerII	>KC559092.1_Barley_yellow_dwarf_virus_KerIII	>2017_FRV_NGS41	>KP638562.1_Nectarine_stem_pitting_associated_virus	>MT362517.1_Almond_luteovirus_1	>MG597244.1_Red_clover_associated_virus	>AB038147.1_Soybean_dwarf_virus_	>AF441393.1_Bean_leafroll_virus
RDRP motif 1-8 region inclusive, percentage pairwise amino acid identity
>AB038147.1_Soybean_dwarf_virus	100.001
>AF441393.1_Bean_leafroll_virus	82.001	100.001
>KX159470.1_Cherry_associated_luteovirus	73.201	79.101	100.001
>ON408238.1_Prunus_mahaleb_associated_luteovirus	74.101	79.901	95.801	100.001
>ON408234.1_Peach_associated_luteovirus_2	74.101	76.601	87.401	87.901	100.001
>ON408236.1_Mume_associated_luteovirus	76.201	78.201	90.001	90.001	91.201	100.001
>ON146357.1_Cherry_luteovirus_A_isolate_CZ46_complete_genome	75.701	78.201	89.101	89.501	91.601	95.801	100.001
>KY635988.1_Peach_associated_Luteovirus	73.601	79.501	90.801	90.001	90.401	90.401	90.001	100.001
>MF120198.1_Apple_luteovirus_1	74.101	77.001	81.601	81.201	79.901	81.201	80.301	79.901	100.001
>MF580384.1_Apple_associated_luteovirus	76.201	79.901	79.901	81.201	80.301	80.301	80.301	80.801	81.601	100.001
>2017_FRV_NGS41	74.101	77.001	75.701	75.701	75.701	75.301	75.701	74.901	76.201	76.601	100.001
>MG597244.1_Red_clover_associated_virus	77.801	76.601	76.201	76.201	74.901	75.301	74.901	74.901	75.701	75.701	79.501	100.001
>AF218798.2_Barley_yellow_dwarf_virus_PAS	69.901	72.001	71.501	71.501	71.501	73.201	73.601	70.701	74.501	72.801	72.401	72.001	100.001
>D11028.1_Barley_yellow_dwarf_virus_MAV	70.701	73.201	74.501	74.501	73.601	76.201	76.601	73.601	76.201	76.201	74.501	73.601	91.201	100.001
>X07653.1_Barley_yellow_dwarf_virus_PAV	69.901	72.401	73.201	73.201	72.401	74.901	75.301	72.401	74.901	74.901	73.601	72.801	90.801	98.301	100.001
>KC559092.1_Barley_yellow_dwarf_Ker_III	72.401	70.701	72.001	72.001	72.801	74.901	74.101	72.001	75.701	71.501	74.101	75.301	81.201	80.801	79.901	100.001
>KC571999.1_Barley_yellow_dwarf_virus_Ker_II	70.301	68.601	72.001	71.101	72.001	72.801	73.601	70.301	74.901	71.501	71.101	73.601	80.801	80.301	79.901	84.101	100.001
>MT362517.1_Almond_luteovirus_1	69.901	72.001	73.201	73.201	74.501	74.501	74.501	73.201	72.001	72.001	73.601	71.501	69.501	70.301	69.001	67.401	66.901	100.001
>KP638562.1_Nectarine_stem_pitting_associated_virus	69.901	70.701	72.001	73.201	74.901	74.501	74.501	73.601	72.801	70.701	73.201	69.001	69.001	69.001	67.801	67.401	66.101	87.101	100.001
>EU024678.1_Rose_spring_dwarf_associated_virus	71.101	70.701	73.201	72.801	72.001	72.001	71.501	70.701	71.501	72.001	70.701	73.201	66.101	66.901	66.501	67.401	66.501	67.801	65.301	100.001
	>AB038147.1_Soybean_dwarf_virus	>AF441393.1_Bean_leafroll_virus	>KX159470.1_Cherry_associated_luteovirus	>ON408238.1_Prunus_mahaleb_associated_luteovirus	>ON408234.1_Peach_associated_luteovirus_2	>ON408236.1_Mume_associated_luteovirus	>ON146357.1_Cherry_luteovirus_A_isolate_CZ46_complete_genome	>KY635988.1_Peach_associated_Luteovirus	>MF120198.1_Apple_luteovirus_1	>MF580384.1_Apple_associated_luteovirus	>2017_FRV_NGS41	>MG597244.1_Red_clover_associated_virus	>AF218798.2_Barley_yellow_dwarf_virus_PAS	>D11028.1_Barley_yellow_dwarf_virus_MAV	>X07653.1_Barley_yellow_dwarf_virus_PAV	>KC559092.1_Barley_yellow_dwarf_Ker_III	>KC571999.1_Barley_yellow_dwarf_virus_Ker_II	>MT362517.1_Almond_luteovirus_1	>KP638562.1_Nectarine_stem_pitting_associated_virus	>EU024678.1_Rose_spring_dwarf_associated_virus
Putative ORF with evidence of Transmembrane helices
>2020_1_OR_TMH	100.001
>2020_7_OR_TMH	95.901	100.001
>2020_3_OR_C1_TMH	96.901	96.901	100.001
>2020_6_OR_TMH	93.901	91.801	92.901	100.001
>2020_5_OR_TMH	76.501	74.501	74.501	81.601	100.001
>2017_FRV_NGS41_TMH	82.701	83.701	80.601	81.601	81.601	100.001
>2020_2_OR_TMH	83.701	81.601	81.601	82.701	79.601	82.701	100.001
>KP638562_NSPaV_TMH	48.101	50.001	50.001	53.701	42.601	48.101	50.001	100.001
>KT273409_NSPaV_TMH	48.101	46.301	50.001	53.701	42.601	48.101	50.001	98.801	100.001
>KT273410_NSPaV_TMH	46.301	44.401	48.101	51.901	40.701	46.301	48.101	94.101	95.301	100.001
>MK361454_NSPaV_TMH	27.101	27.101	46.301	30.001	38.901	44.401	46.301	92.901	94.101	95.301	100.001
>MN095353_NSPaV_TMH	27.101	27.101	46.301	30.001	38.901	44.401	46.301	92.901	94.101	95.301	100.001	100.001
>LC523032_NSPaV_TMH	44.401	42.601	46.301	50.001	38.901	44.401	46.301	94.101	95.301	92.901	91.801	91.801	100.001
>MF326520_NSPaV_TMH	44.401	42.601	46.301	50.001	38.901	44.401	46.301	91.801	92.901	90.601	90.601	90.601	91.801	100.001
>MT218430_NSPaV_TMH	50.001	48.101	51.901	50.001	44.201	48.101	45.301	90.401	89.201	91.601	89.201	89.201	86.701	84.301	100.001
>LC523031_NSPaV_TMH	48.101	27.801	46.301	33.301	38.901	50.001	50.001	91.801	90.601	88.201	87.101	87.101	88.201	84.701	86.701	100.001
>MK941144_NSPaV_TMH	55.601	53.701	53.701	61.101	48.101	55.601	55.601	87.101	87.101	84.701	83.501	83.501	83.501	84.701	84.301	85.901	100.001
>MT424635_NSPaV_TMH	55.601	53.701	53.701	61.101	51.901	55.601	53.701	84.701	84.701	82.401	81.201	81.201	81.201	82.401	83.101	83.501	97.601	100.001
>MT424631_NSPaV_TMH	55.601	53.701	53.701	61.101	48.101	55.601	55.601	85.901	85.901	83.501	82.401	82.401	81.201	82.401	84.301	84.701	96.501	94.101	100.001
>MT424632_NSPaV_TMH	55.601	53.701	53.701	57.401	48.101	53.701	51.901	82.401	82.401	80.001	78.801	78.801	80.001	81.201	80.701	81.201	92.901	90.601	96.501	100.001
>MT424634_NSPaV_TMH	57.401	55.601	55.601	63.001	50.001	57.401	57.401	85.901	85.901	81.201	80.001	80.001	81.201	82.401	81.901	84.701	94.101	91.801	97.601	95.301	100.001
>MK941146_NSPaV_TMH	53.701	51.901	51.901	59.301	46.301	53.701	53.701	85.901	85.901	81.201	82.401	82.401	81.201	84.701	81.901	84.701	94.101	91.801	96.501	92.901	96.501	100.001
>MT424633_NSPaV_TMH	50.001	48.101	51.901	55.601	40.701	53.701	51.901	85.901	85.901	81.201	82.401	82.401	81.201	84.701	81.901	85.901	90.601	88.201	94.101	90.601	94.101	95.301	100.001
>MK941143_NSPaV_TMH	53.701	51.901	51.901	59.301	44.401	53.701	51.901	85.901	85.901	81.201	82.401	82.401	81.201	84.701	81.901	83.501	92.901	90.601	96.501	92.901	96.501	97.601	97.601	100.001
>MK941145_NSPaV_TMH	51.901	50.001	50.001	57.401	42.601	51.901	50.001	84.701	85.901	82.401	83.501	83.501	82.401	84.701	81.901	83.501	90.601	88.201	94.101	90.601	94.101	95.301	95.301	97.601	100.001
>MT362517.1_Almond_luteovirus_1_Orf20	27.801	27.801	27.801	29.601	33.301	33.301	37.001	37.701	37.701	35.801	34.001	34.001	37.701	37.701	32.701	39.601	39.601	39.601	39.601	41.501	41.501	39.601	41.501	39.601	37.701	100.001
>MT362517.1_Almond_luteovirus_1_Orf19	21.301	23.001	19.701	23.001	17.301	16.001	17.301	16.701	17.701	15.401	16.701	16.701	16.201	16.501	20.301	23.001	24.701	28.201	20.501	21.901	20.301	19.501	19.201	19.201	19.001	18.501	100.001
	>2020_1_OR_TMH	>2020_7_OR_TMH	>2020_3_OR_C1_TMH	>2020_6_OR_TMH	>2020_5_OR_TMH	>2017_FRV_NGS41_TMH	>2020_2_OR_TMH	>KP638562_NSPaV_TMH	>KT273409_NSPaV_TMH	>KT273410_NSPaV_TMH	>MK361454_NSPaV_TMH	>MN095353_NSPaV_TMH	>LC523032_NSPaV_TMH	>MF326520_NSPaV_TMH	>MT218430_NSPaV_TMH	>LC523031_NSPaV_TMH	>MK941144_NSPaV_TMH	>MT424635_NSPaV_TMH	>MT424631_NSPaV_TMH	>MT424632_NSPaV_TMH	>MT424634_NSPaV_TMH	>MK941146_NSPaV_TMH	>MT424633_NSPaV_TMH	>MK941143_NSPaV_TMH	>MK941145_NSPaV_TMH	>MT362517.1_Almond_luteovirus_1_Orf20	>MT362517.1_Almond_luteovirus_1_Orf19
Screening primer region -286 sequences
>MI1_B1	100.001
>MI2_D1	91.901	100.001
>MI2_E4	91.901	96.101	100.001
>MI1_B3	88.501	89.301	88.601	100.001
>MI1_F1	89.701	90.401	89.901	93.101	100.001
>MI3_H3	89.501	90.601	89.701	93.101	99.101	100.001
>MI1_D7	88.701	89.201	89.601	90.601	92.201	92.001	100.001
>MI1_H1	89.701	91.001	90.401	92.401	95.401	95.001	94.101	100.001
>MI1_H4	90.801	92.001	91.501	92.801	93.901	93.801	94.301	95.701	100.001
>2020_5_OR	90.801	91.101	89.901	91.101	92.801	92.601	93.001	93.501	93.501	100.001
>NJ1_A7	90.601	91.201	90.301	91.401	93.001	92.701	93.101	93.401	93.101	99.301	100.001
>NJ1_E7	90.201	90.601	89.501	90.801	92.301	92.001	92.701	93.001	92.401	98.701	98.801	100.001
>NJ1_E9	90.901	90.601	89.901	91.401	93.101	93.001	90.401	92.201	92.301	94.701	94.901	93.901	100.001
>NJ2_E11	90.901	90.301	89.601	91.001	92.701	92.601	90.001	91.501	91.901	94.301	94.501	93.501	99.101	100.001
>NJ2_A8	91.001	90.701	90.001	91.101	93.001	92.801	90.801	92.001	92.401	95.101	95.301	94.301	99.601	99.201	100.001
>NJ2_C9	91.001	91.001	90.001	91.301	93.001	92.801	90.801	92.301	92.401	95.101	95.301	94.301	99.301	98.901	99.501	100.001
>NJ2_A6	90.801	90.701	89.601	90.701	92.101	92.001	89.901	91.001	91.601	94.201	94.201	93.401	97.501	97.101	97.901	97.601	100.001
>NJ2_G11	91.201	90.501	90.101	91.901	92.701	92.601	90.901	92.201	92.801	94.901	95.001	93.901	96.401	95.901	96.501	96.501	95.101	100.001
>NJ2_H7	91.501	90.701	90.501	92.201	93.101	93.001	91.501	92.601	93.201	95.401	95.501	94.501	96.601	96.201	96.801	96.801	95.501	99.301	100.001
>NJ1_A6	90.201	90.401	89.501	92.201	90.701	90.401	91.101	90.401	91.801	93.501	93.901	93.301	92.801	92.401	93.201	93.101	93.001	93.301	93.601	100.001
>NJ1_E8	90.601	91.201	90.101	92.201	91.901	91.601	91.901	92.001	93.101	94.601	94.701	93.901	93.901	93.501	94.301	94.101	93.701	94.501	94.701	98.201	100.001
>NJ1_G8	90.601	91.201	90.101	92.201	91.901	91.601	91.901	92.001	93.101	94.601	94.701	93.901	93.901	93.501	94.301	94.101	93.701	94.501	94.701	98.201	100.001	100.001
>NJ2_D5	90.601	91.001	89.901	92.101	91.601	91.401	91.901	91.801	92.801	94.301	94.501	93.701	93.701	93.301	94.101	93.901	93.501	94.201	94.501	98.101	99.501	99.501	100.001
>NJ2_E5	90.601	91.201	90.101	92.201	91.901	91.601	91.901	92.001	93.101	94.601	94.701	93.901	93.901	93.501	94.301	94.101	93.701	94.501	94.701	98.201	99.701	99.701	99.501	100.001
>NJ1_H3	90.301	90.701	89.601	91.901	91.601	91.401	91.401	91.601	92.601	94.301	94.501	93.701	93.401	93.001	93.801	93.501	93.101	94.101	94.301	97.601	99.201	99.201	98.901	99.201	100.001
>NJ2_D11	90.901	91.501	90.401	92.401	92.201	91.901	92.201	92.301	93.401	94.601	94.701	93.901	94.201	93.801	94.601	94.301	94.001	94.501	94.701	98.201	99.701	99.701	99.501	99.701	99.201	100.001
>NJ2_A5	90.901	91.501	90.401	92.501	92.201	91.901	92.201	92.301	93.401	94.901	95.001	94.201	94.201	93.801	94.601	94.301	94.001	94.701	95.001	98.201	99.701	99.701	99.501	99.701	99.201	99.701	100.001
>NJ1_H2	91.301	91.901	91.001	93.001	93.001	92.701	92.001	92.701	93.501	95.001	95.401	94.601	94.901	94.501	95.001	95.301	94.501	95.401	95.701	97.401	98.501	98.501	98.401	98.501	98.001	98.501	98.801	100.001
>NJ2_B11	90.801	91.501	90.701	92.401	93.001	92.701	91.901	92.401	93.701	95.301	95.401	95.101	94.301	93.901	94.701	94.501	94.201	94.101	94.601	96.401	97.301	97.301	97.001	97.301	96.801	97.601	97.601	97.701	100.001
>NJ2_C10	89.601	90.501	89.501	91.201	92.501	92.101	90.001	92.101	92.801	92.801	92.901	92.401	92.201	91.801	92.401	92.601	91.501	92.801	93.301	93.101	93.601	93.601	93.301	93.601	93.101	93.901	93.901	94.601	94.601	100.001
>NJ1_D11	91.001	91.601	90.601	92.101	93.001	92.701	91.801	93.101	94.301	94.501	94.901	93.901	93.301	92.801	93.401	93.401	92.601	93.801	94.301	92.601	93.801	93.801	93.501	93.801	93.301	94.101	94.101	94.501	94.901	93.901	100.001
>MI2_C6	90.001	90.301	89.101	90.801	93.901	93.501	90.701	93.701	93.301	93.101	93.301	92.401	92.301	91.901	92.201	92.401	91.301	92.001	92.601	91.301	92.201	92.201	91.901	92.201	92.201	92.401	92.401	93.101	93.101	93.301	93.701	100.001
>MI2_D6	90.001	90.101	89.501	92.201	93.901	93.501	91.201	94.101	93.801	93.301	93.401	92.601	92.801	92.401	92.701	92.701	91.701	92.801	93.401	91.801	92.801	92.801	92.601	92.801	93.101	92.801	93.101	93.701	92.801	92.001	93.501	96.901	100.001
>MI2_G7	89.901	90.001	89.301	92.201	93.501	93.101	91.101	93.901	93.701	93.101	93.301	92.401	92.701	92.301	92.601	92.801	91.901	92.701	93.201	91.801	92.701	92.701	92.601	93.001	93.001	92.701	93.001	93.801	92.701	91.601	93.401	96.501	99.501	100.001
>MI2_F3	90.301	90.301	89.601	92.501	94.201	93.801	91.501	94.501	94.101	93.501	93.701	92.801	92.801	92.401	92.701	92.701	91.901	93.101	93.601	92.101	93.101	93.101	92.801	93.101	93.101	93.101	93.401	93.901	93.101	92.201	93.801	96.901	99.301	99.101	100.001
>MI3_D6	90.201	90.401	89.701	92.201	93.901	93.501	91.501	94.101	94.101	93.501	93.701	92.801	92.801	92.401	92.701	92.701	91.701	93.101	93.601	92.101	93.101	93.101	92.801	93.101	93.001	93.101	93.401	93.901	93.101	92.201	94.101	96.801	99.201	98.901	99.301	100.001
>MI2_G3	90.601	90.601	90.301	92.201	93.701	93.301	91.501	93.801	93.401	94.101	94.201	93.401	92.801	92.401	92.701	92.701	91.901	93.201	93.801	92.801	93.801	93.801	93.501	93.801	93.901	93.801	94.101	94.601	93.801	92.501	94.101	95.801	97.301	96.901	97.401	97.301	100.001
>MI2_H7	91.001	91.201	91.101	92.501	93.501	93.101	91.801	93.501	93.801	94.501	94.301	93.801	93.801	93.101	93.701	93.701	92.701	93.501	94.101	92.601	94.101	94.101	93.801	94.301	93.501	94.301	94.301	95.001	95.301	93.701	95.101	94.701	94.501	94.301	94.501	94.501	95.701	100.001
>MI1_C1	91.501	91.901	91.801	92.501	93.501	93.101	92.401	93.301	94.301	95.101	95.001	94.501	94.101	93.701	94.201	94.201	93.301	94.101	94.601	93.501	94.501	94.501	94.201	94.501	93.901	94.701	94.701	95.501	96.101	94.701	95.401	94.601	94.201	93.801	94.201	94.201	95.501	98.501	100.001
>MI2_H6	91.201	91.601	91.501	92.201	93.501	93.101	92.301	93.301	94.101	95.101	95.001	94.501	94.101	93.701	94.201	94.201	93.301	93.901	94.501	93.101	94.201	94.201	93.901	94.201	93.701	94.501	94.501	95.301	95.801	94.701	95.401	94.601	93.901	93.501	94.101	94.101	95.101	98.201	99.501	100.001
>MI2_F10	91.201	91.201	91.101	92.801	93.701	93.301	92.001	93.301	93.901	94.701	94.601	94.201	93.701	93.301	93.801	93.801	92.801	93.601	94.201	93.201	93.901	93.901	93.701	93.901	93.401	94.201	94.201	95.001	95.501	94.101	95.001	94.501	94.101	93.701	94.101	94.101	95.401	98.201	99.201	98.901	100.001
>MI1_F3	90.801	91.401	91.101	91.701	92.701	92.301	91.501	92.601	93.801	94.501	94.301	93.801	93.401	93.001	93.501	93.501	92.601	93.501	94.201	92.601	94.201	94.201	93.901	94.201	93.701	94.501	94.501	95.001	95.301	93.701	95.001	93.901	93.501	93.101	93.501	93.501	94.701	98.001	98.701	98.401	98.101	100.001
>NJ2_F9	91.501	91.901	91.601	92.501	93.501	93.101	92.601	93.701	94.601	95.101	95.001	94.501	94.101	93.701	94.201	94.201	93.101	94.101	94.601	93.101	94.601	94.601	94.301	94.601	94.101	94.901	94.901	95.401	95.701	94.401	95.701	94.501	94.301	93.901	94.301	94.301	95.401	98.701	99.501	99.201	98.901	98.901	100.001
>MI1_G6	91.201	91.901	91.801	92.701	93.801	93.401	92.201	93.101	94.101	95.101	95.301	94.501	94.101	93.701	94.201	94.201	93.101	94.301	94.901	93.301	94.601	94.601	94.301	94.601	94.101	94.901	94.901	95.701	95.701	94.701	95.701	94.601	94.201	93.801	94.201	94.201	95.501	98.501	99.501	99.201	98.901	98.701	99.501	100.001
>NJ2_D4	91.001	91.401	91.201	92.401	93.301	92.801	92.001	93.001	93.801	95.001	95.001	94.501	93.801	93.401	93.901	94.101	93.001	93.901	94.501	93.101	94.101	94.101	93.901	94.101	93.701	94.301	94.301	95.301	95.501	94.101	95.301	94.201	93.801	93.501	93.801	93.901	95.101	98.201	99.201	98.901	98.701	98.401	99.201	99.501	100.001
>NJ1_E11	91.201	92.201	92.001	92.501	93.801	93.401	92.201	93.101	94.101	95.101	95.301	94.501	94.101	93.701	94.201	94.201	93.101	94.301	94.901	93.301	94.601	94.601	94.301	94.601	94.101	94.901	94.901	95.701	95.701	94.701	95.701	94.601	94.301	93.901	94.301	94.301	95.501	98.501	99.501	99.201	98.901	98.901	99.501	99.701	99.201	100.001
>MI1_A7	91.301	91.601	91.501	92.201	93.501	93.101	92.001	93.101	94.101	95.001	94.901	94.301	93.901	93.501	94.101	94.101	93.001	94.201	94.501	93.201	94.201	94.201	93.901	94.201	93.701	94.501	94.501	95.301	95.501	94.601	95.301	94.201	93.801	93.401	93.801	93.801	95.101	98.401	99.301	99.101	98.901	98.501	99.301	99.301	99.101	99.301	100.001
>MI1_H5	91.501	91.601	91.501	92.401	93.501	93.101	92.201	93.101	94.101	95.101	95.001	94.501	94.101	93.701	94.201	94.201	93.101	94.101	94.601	93.301	94.301	94.301	94.101	94.301	93.801	94.601	94.601	95.401	95.701	94.701	95.401	94.301	93.901	93.501	93.901	93.901	95.301	98.501	99.501	99.201	99.101	98.701	99.501	99.501	99.201	99.501	99.901	100.001
>MI1_E7	91.301	91.601	91.801	92.201	93.501	93.101	92.301	93.101	94.101	95.401	95.301	94.701	94.201	93.801	94.301	94.301	93.301	94.301	94.901	93.201	94.501	94.501	94.201	94.501	93.901	94.701	94.701	95.501	95.701	94.401	95.401	94.301	93.901	93.501	93.901	93.901	95.301	98.501	99.501	99.201	98.901	98.701	99.501	99.501	99.201	99.501	99.601	99.701	100.001
>MI1_F7	91.301	91.801	91.601	92.401	93.701	93.301	92.301	93.301	94.201	95.301	95.101	94.601	94.201	93.801	94.301	94.301	93.301	94.201	94.701	93.201	94.501	94.501	94.201	94.501	93.901	94.701	94.701	95.501	95.801	94.601	95.501	94.501	94.101	93.701	94.101	94.101	95.401	98.701	99.601	99.301	99.101	98.801	99.601	99.601	99.301	99.601	99.701	99.901	99.901
>MI1_C7	90.501	90.401	90.101	91.901	92.201	91.901	91.101	91.801	92.701	93.901	93.801	93.301	92.801	92.401	93.001	93.301	92.701	92.801	93.401	92.401	93.101	93.101	93.001	93.101	92.601	93.401	93.401	94.501	94.501	93.301	94.101	93.001	92.601	92.401	92.601	92.601	93.901	97.201	98.101	97.801	97.801	97.301	98.101	98.401	98.201	98.101	98.101	98.201	98.101
>NJ1_H6	91.101	91.201	90.901	91.601	92.701	92.301	91.401	92.301	93.301	94.401	94.101	93.501	93.301	92.801	93.401	93.701	92.701	93.701	93.801	93.001	93.701	93.701	93.501	93.701	93.101	94.001	94.001	95.001	95.001	93.801	94.501	93.501	93.101	93.001	93.101	93.101	94.501	97.801	98.901	98.601	98.301	98.001	98.701	98.701	98.601	98.701	98.601	98.701	98.701
>MI1_H8	91.301	91.001	91.501	92.701	93.501	93.001	92.201	93.001	93.701	94.901	95.001	94.201	94.001	93.601	94.201	94.201	93.001	94.001	94.601	94.001	94.501	94.501	94.201	94.501	93.901	94.701	94.701	95.401	95.301	94.301	95.001	94.701	94.301	93.901	94.301	94.301	95.601	98.401	99.301	99.001	99.101	98.401	99.301	99.301	99.001	99.301	99.401	99.601	99.401
>MI2_G4	91.601	91.201	91.101	91.901	93.201	92.801	91.901	92.801	93.601	94.701	94.601	94.101	93.601	93.201	93.801	93.801	92.701	93.601	94.201	93.201	94.101	94.101	93.801	94.101	93.501	94.301	94.301	95.001	95.301	94.301	95.001	94.201	93.801	93.401	93.801	93.801	95.101	98.101	99.101	98.801	98.601	98.201	99.101	99.101	98.801	99.101	99.201	99.301	99.101
>MI2_A6	91.501	91.501	91.401	92.701	93.501	93.101	92.001	93.101	93.901	95.001	94.901	94.301	93.901	93.501	94.101	94.201	93.101	93.901	94.501	93.301	94.201	94.201	94.201	94.201	93.701	94.501	94.501	95.401	95.501	94.601	95.301	94.301	93.901	93.701	93.901	93.901	95.301	98.501	99.301	99.101	99.101	98.501	99.301	99.301	99.201	99.301	99.501	99.601	99.301
>MI2_C7	91.501	91.501	91.401	92.201	93.401	93.001	92.001	93.001	93.901	95.001	94.901	94.601	93.901	93.501	94.101	94.101	93.001	93.901	94.501	93.501	94.501	94.501	94.201	94.501	93.901	94.701	94.701	95.501	95.801	94.801	95.301	94.201	93.801	93.401	93.801	93.801	95.101	98.401	99.301	99.101	98.901	98.501	99.301	99.301	99.101	99.301	99.501	99.601	99.301
>MI1_F6	91.501	91.801	91.601	92.501	93.701	93.301	92.301	93.301	94.201	95.301	95.101	94.601	94.201	93.801	94.301	94.301	93.301	94.201	94.701	93.301	94.501	94.501	94.201	94.501	93.901	94.701	94.701	95.501	95.801	94.701	95.501	94.501	94.101	93.701	94.101	94.101	95.401	98.701	99.601	99.301	99.201	98.801	99.601	99.601	99.301	99.601	99.601	99.701	99.601
>MI1_F8	91.501	91.601	91.501	92.401	93.501	93.101	92.201	93.101	94.101	95.101	95.001	94.501	94.101	93.701	94.201	94.201	93.101	94.101	94.601	93.301	94.301	94.301	94.101	94.301	93.801	94.601	94.601	95.401	95.701	94.701	95.401	94.301	93.901	93.501	93.901	93.901	95.301	98.501	99.501	99.201	99.101	98.701	99.501	99.501	99.201	99.501	99.601	99.701	99.501
>MI2_A12	91.501	91.901	91.801	92.201	93.501	93.101	92.201	93.101	94.301	95.401	95.301	94.701	94.301	93.901	94.501	94.501	93.401	94.301	94.901	93.301	94.601	94.601	94.301	94.601	94.101	94.901	94.901	95.701	96.001	94.701	95.401	94.301	93.901	93.501	93.901	93.901	95.301	98.501	99.501	99.201	98.901	98.701	99.501	99.501	99.201	99.501	99.301	99.501	99.501
>MI1_B7	91.201	91.601	91.501	92.401	93.501	93.101	92.201	93.101	94.101	95.101	95.001	94.501	94.101	93.701	94.201	94.201	93.101	94.101	94.601	93.101	94.301	94.301	94.101	94.301	93.801	94.601	94.601	95.401	95.701	94.401	95.401	94.301	93.901	93.501	93.901	93.901	95.301	98.501	99.501	99.201	98.901	98.701	99.501	99.501	99.201	99.501	99.301	99.501	99.501
>MI2_A10	90.901	91.501	91.401	91.901	93.401	93.001	92.001	93.101	93.901	95.101	95.001	94.501	93.901	93.501	94.101	94.101	93.001	94.101	94.601	92.601	93.901	93.901	93.701	93.901	93.501	94.201	94.201	95.001	95.301	94.001	95.301	94.301	94.101	93.701	94.101	94.101	95.101	98.101	99.101	98.801	98.501	98.501	99.101	99.101	98.901	99.301	98.901	99.101	99.101
>MI1_F9	91.201	91.401	91.201	92.401	93.301	92.801	91.901	92.801	93.801	95.101	95.001	94.501	93.801	93.401	93.901	93.901	92.801	94.101	94.601	93.301	94.301	94.301	94.101	94.301	93.801	94.301	94.601	95.401	95.401	94.401	95.401	94.101	93.901	93.501	93.901	93.901	95.301	98.201	99.201	98.901	98.801	98.401	99.201	99.201	98.901	99.201	99.301	99.501	99.201
>NJ2_B12	91.201	91.801	91.601	92.401	93.501	93.101	92.201	93.101	94.101	95.101	95.001	94.501	94.101	93.701	94.201	94.201	93.101	94.101	94.601	93.101	94.301	94.301	94.101	94.301	93.801	94.601	94.601	95.401	95.701	94.401	95.401	94.301	93.901	93.501	93.901	93.901	95.301	98.501	99.501	99.201	98.901	98.701	99.501	99.501	99.201	99.501	99.301	99.501	99.501
>NJ2_H9	90.901	91.401	91.501	91.901	93.401	93.001	92.001	93.001	93.701	94.701	94.601	94.101	93.701	93.301	93.801	93.801	92.701	93.601	94.201	92.601	93.901	93.901	93.701	93.901	93.401	94.201	94.201	95.001	95.301	94.001	95.001	93.901	93.501	93.101	93.501	93.501	94.901	98.101	99.101	98.801	98.501	98.501	99.101	99.101	98.801	99.101	98.901	99.101	99.101
>MI1_G5	91.301	91.801	91.601	92.701	93.401	93.001	92.301	93.301	94.201	95.301	95.101	94.601	94.201	93.801	94.301	94.301	93.301	94.201	94.701	93.201	94.501	94.501	94.201	94.501	93.901	94.701	94.701	95.501	95.801	94.301	95.801	94.201	93.801	93.701	93.801	93.801	95.101	98.401	99.301	99.101	98.801	98.501	99.301	99.301	99.101	99.301	99.201	99.301	99.301
>MI2_C5	91.201	91.601	91.501	92.201	93.501	93.101	92.201	93.101	94.101	95.101	95.001	94.501	94.101	93.701	94.201	94.201	93.101	94.101	94.601	93.101	94.601	94.601	94.101	94.301	93.801	94.601	94.601	95.401	95.701	94.701	95.401	94.301	93.901	93.501	93.901	93.901	95.301	98.501	99.501	99.201	98.901	98.701	99.501	99.501	99.201	99.501	99.301	99.501	99.501
>MI1_C4	91.001	91.501	91.301	92.201	93.401	93.001	92.001	93.001	93.901	95.301	94.901	94.301	93.901	93.501	94.001	94.001	93.001	94.201	94.701	92.901	94.201	94.201	93.901	94.201	93.601	94.501	94.501	95.301	95.501	94.301	95.301	94.201	93.801	93.401	93.801	93.801	95.101	98.401	99.301	99.101	98.801	98.501	99.301	99.301	99.101	99.301	99.201	99.301	99.301
>MI1_C5	90.801	91.101	91.001	92.101	93.001	92.601	91.601	92.601	93.501	94.901	94.501	93.901	93.501	93.101	93.701	93.701	92.701	93.801	94.301	92.601	93.801	93.801	93.501	93.801	93.301	94.101	94.101	94.901	95.101	93.901	95.101	93.801	93.401	93.001	93.401	93.401	94.701	98.101	98.901	98.701	98.401	98.101	98.901	98.901	98.701	98.901	98.801	98.901	98.901
>MI2_B5	91.201	91.601	91.501	92.401	93.501	93.101	92.201	93.101	94.101	95.101	95.001	94.501	94.101	93.701	94.201	94.201	93.101	94.101	94.601	93.101	94.301	94.301	94.101	94.301	93.801	94.601	94.601	95.401	95.701	94.401	95.401	94.301	93.901	93.501	93.901	93.901	95.301	98.501	99.501	99.201	98.901	98.701	99.501	99.501	99.201	99.501	99.301	99.501	99.501
>NJ2_D2	90.801	91.201	91.101	92.201	93.401	93.001	91.801	93.001	93.701	94.701	94.601	94.101	93.901	93.501	94.101	94.101	93.001	93.601	94.201	92.601	93.901	93.901	93.701	93.901	93.701	94.201	94.201	95.001	95.301	94.001	95.001	94.201	94.101	93.701	93.801	93.501	95.001	98.101	99.101	98.801	98.501	98.201	99.101	99.101	98.801	99.101	98.901	99.101	99.101
>MI2_G5	91.001	91.501	91.401	92.201	93.701	93.301	92.301	93.301	94.201	95.301	95.101	94.601	94.201	93.801	94.301	94.301	93.301	94.201	94.701	92.901	94.201	94.201	93.901	94.201	93.701	94.501	94.501	95.301	95.501	94.301	95.501	94.501	94.101	93.701	94.101	94.101	95.301	98.401	99.301	99.101	98.801	98.501	99.301	99.301	99.101	99.301	99.201	99.301	99.301
>MI1_F4	90.601	91.301	90.901	92.001	93.001	92.601	91.701	92.601	93.701	94.501	94.401	93.901	93.501	93.001	93.601	93.601	92.501	93.401	94.001	93.101	94.001	94.001	93.701	94.001	93.501	94.301	94.301	95.101	95.401	94.101	95.101	94.101	93.501	93.001	93.501	93.501	94.801	98.001	98.901	98.601	98.501	98.101	98.901	98.901	98.601	98.901	98.801	98.901	98.901
>MI1_G4	91.201	91.601	91.501	92.401	93.501	93.101	92.201	93.101	94.101	95.101	95.001	94.501	94.101	93.701	94.201	94.201	93.101	94.101	94.601	93.101	94.301	94.301	94.101	94.301	93.801	94.601	94.601	95.401	95.701	94.401	95.401	94.301	93.901	93.501	93.901	93.901	95.301	98.501	99.501	99.201	98.901	98.701	99.501	99.501	99.201	99.501	99.301	99.501	99.501
>MI2_C8	91.301	92.001	91.601	92.401	93.701	93.301	92.301	93.301	94.501	95.301	95.101	94.601	94.201	93.801	94.301	94.301	93.301	94.201	94.701	93.501	94.701	94.701	94.501	94.701	94.201	95.001	95.001	95.801	96.101	94.801	95.801	94.701	94.101	93.701	94.101	94.101	95.401	98.701	99.601	99.301	99.101	98.801	99.601	99.601	99.301	99.601	99.501	99.601	99.601
>MI2_E7	91.501	91.901	91.801	92.501	93.801	93.401	92.401	93.401	94.301	95.401	95.301	94.701	94.301	93.901	94.501	94.501	93.401	94.301	94.901	93.301	94.601	94.601	94.301	94.601	94.101	94.901	94.901	95.701	96.001	94.701	95.701	94.601	94.201	93.801	94.201	94.201	95.501	98.801	99.701	99.501	99.201	98.901	99.701	99.701	99.501	99.701	99.601	99.701	99.701
>MI1_H7	90.601	91.401	91.401	92.401	93.401	93.001	92.301	93.301	94.201	94.701	94.601	94.201	93.701	93.301	93.801	93.801	92.701	93.601	94.201	92.601	93.901	93.901	93.701	93.901	93.401	94.201	94.201	95.001	95.301	94.301	95.001	94.201	93.501	93.101	93.501	93.501	94.901	98.101	99.101	98.901	98.501	98.201	99.101	99.101	98.801	99.101	98.901	99.101	99.101
>MI2_A7	91.201	91.901	91.801	92.701	93.701	93.301	92.301	93.301	94.501	95.301	95.101	94.601	94.201	93.801	94.301	94.301	93.301	94.201	94.701	93.301	94.301	94.301	94.101	94.301	93.801	94.601	94.601	95.401	95.701	94.701	95.501	94.501	94.101	93.701	94.101	94.101	95.401	98.501	99.501	99.201	98.901	98.701	99.501	99.501	99.201	99.501	99.301	99.501	99.501
>NJ1_C11	90.901	91.501	91.401	92.401	93.401	93.001	92.301	93.301	94.201	95.301	95.101	94.601	93.901	93.501	94.101	94.101	93.001	93.901	94.501	92.901	94.201	94.201	93.901	94.201	93.701	94.501	94.501	95.301	95.501	94.301	95.301	94.201	93.801	93.401	93.801	93.801	95.101	98.401	99.301	99.101	98.801	98.501	99.301	99.301	99.101	99.301	99.201	99.301	99.301
>NJ1_H7	91.001	91.401	91.201	91.901	93.301	92.801	92.201	93.101	93.801	95.101	95.001	94.501	93.901	93.501	94.101	94.101	93.001	94.201	94.501	92.801	94.101	94.101	93.801	94.101	93.501	94.301	94.301	95.101	95.401	94.101	95.101	94.301	93.901	93.501	93.901	93.901	95.001	98.201	99.201	98.901	98.701	98.401	99.201	99.201	98.901	99.201	99.101	99.201	99.201
>MI2_G11	90.901	91.201	91.101	92.101	93.001	92.601	91.801	92.601	93.701	94.601	94.501	93.901	93.501	93.101	93.701	93.701	93.001	93.601	94.201	92.901	93.801	93.801	93.501	93.801	93.301	94.101	94.101	94.901	95.101	93.901	94.901	93.901	93.501	93.101	93.501	93.501	94.901	98.001	98.901	98.701	98.401	98.101	98.901	98.901	98.701	98.901	98.801	98.901	98.901
>NJ2_D9	91.201	91.101	91.001	91.601	92.701	92.601	91.401	92.301	93.401	94.301	94.201	93.701	93.301	92.801	93.401	93.401	92.401	93.201	93.801	92.401	93.501	93.501	93.301	93.501	93.001	93.801	93.801	94.601	94.901	93.701	94.901	93.501	93.101	92.701	93.101	93.101	94.501	97.701	98.701	98.401	98.101	97.801	98.701	98.701	98.401	98.701	98.501	98.701	98.701
>MI2_D7	91.501	91.801	91.601	92.101	93.401	93.001	92.001	93.001	94.201	95.001	94.901	94.301	94.101	93.701	94.201	94.201	93.101	94.101	94.601	92.901	94.201	94.201	93.901	94.201	93.701	94.501	94.501	95.301	95.501	94.601	95.301	94.501	94.101	93.701	94.101	94.101	95.101	98.401	99.301	99.101	98.801	98.501	99.301	99.301	99.101	99.301	99.201	99.301	99.301
>MI2_F5	91.501	91.801	91.601	92.101	93.401	93.001	92.001	93.001	94.201	95.001	94.901	94.301	94.101	93.701	94.201	94.201	93.101	94.101	94.601	92.901	94.201	94.201	93.901	94.201	93.701	94.501	94.501	95.301	95.501	94.601	95.301	94.501	94.101	93.701	94.101	94.101	95.101	98.401	99.301	99.101	98.801	98.501	99.301	99.301	99.101	99.301	99.201	99.301	99.301
>MI2_F7	91.001	91.501	91.401	92.401	93.701	93.301	92.201	93.101	94.301	95.101	95.001	94.501	94.101	93.701	94.201	94.201	93.301	94.101	94.601	93.201	94.501	94.501	94.201	94.501	93.901	94.701	94.701	95.501	95.801	94.801	95.301	94.201	93.901	93.501	93.901	93.901	95.101	98.401	99.301	99.101	98.801	98.501	99.301	99.301	99.101	99.301	99.201	99.301	99.301
>MI2_A4	90.901	92.001	91.601	92.701	93.901	93.501	92.001	93.501	94.501	95.001	94.901	94.301	94.201	93.801	94.301	94.301	93.301	94.301	94.701	93.201	94.501	94.501	94.201	94.501	93.901	94.701	94.701	95.501	95.801	94.601	95.301	94.501	93.801	93.401	94.101	94.101	95.301	98.101	99.101	98.901	98.501	98.201	99.101	99.101	98.801	99.101	99.101	99.101	99.101
>MI2_G10	91.001	91.601	91.601	92.701	93.701	93.301	92.301	93.301	94.201	95.001	94.901	94.301	94.201	93.801	94.301	94.301	93.301	94.201	94.701	93.201	94.501	94.501	94.201	94.501	93.901	94.701	94.701	95.501	95.801	94.801	95.301	94.201	93.801	93.401	93.801	93.801	95.101	98.401	99.301	99.101	98.801	98.501	99.301	99.301	99.101	99.301	99.201	99.301	99.301
>MI2_H10	91.201	91.601	91.501	92.501	93.501	93.101	92.201	93.101	94.101	95.101	95.001	94.501	94.201	93.801	94.301	94.301	93.301	94.201	94.701	93.201	94.501	94.501	94.201	94.501	93.901	94.701	94.701	95.501	95.801	94.601	95.401	94.301	93.901	93.501	93.901	93.901	95.301	98.501	99.501	99.201	98.901	98.701	99.501	99.501	99.201	99.501	99.301	99.501	99.501
>MI2_E9	91.501	91.901	91.801	92.501	93.801	93.401	92.401	93.401	94.301	95.401	95.301	94.701	94.301	93.901	94.501	94.501	93.401	94.301	94.901	93.301	94.601	94.601	94.301	94.601	94.101	94.901	94.901	95.701	96.001	94.701	95.701	94.601	94.201	93.801	94.201	94.201	95.501	98.801	99.701	99.501	99.201	98.901	99.701	99.701	99.501	99.701	99.601	99.701	99.701
>MI2_E3	91.501	91.901	91.801	92.501	93.801	93.401	92.401	93.401	94.301	95.401	95.301	94.701	94.301	93.901	94.501	94.501	93.401	94.301	94.901	93.301	94.601	94.601	94.301	94.601	94.101	94.901	94.901	95.701	96.001	94.701	95.701	94.601	94.201	93.801	94.201	94.201	95.501	98.801	99.701	99.501	99.201	98.901	99.701	99.701	99.501	99.701	99.601	99.701	99.701
>MI2_G6	91.501	91.901	91.801	92.501	93.701	93.301	92.401	93.401	94.301	95.301	95.101	94.601	94.201	93.801	94.301	94.301	93.301	94.201	94.701	93.301	94.601	94.601	94.301	94.601	94.101	94.901	94.901	95.701	96.001	94.701	95.501	94.601	94.201	93.801	94.201	94.201	95.501	98.701	99.701	99.301	99.101	98.801	99.601	99.601	99.301	99.601	99.501	99.601	99.601
>NJ2_H8	91.501	91.901	91.801	92.501	93.801	93.401	92.401	93.401	94.301	95.401	95.301	94.701	94.301	93.901	94.501	94.501	93.401	94.301	94.901	93.301	94.601	94.601	94.301	94.601	94.101	94.901	94.901	95.701	96.001	94.701	95.701	94.601	94.201	93.801	94.201	94.201	95.501	98.801	99.701	99.501	99.201	98.901	99.701	99.701	99.501	99.701	99.601	99.701	99.701
>MI2_A9	91.301	91.801	91.601	92.401	93.701	93.301	92.301	93.301	94.201	95.301	95.101	94.601	94.201	93.801	94.301	94.301	93.301	94.201	94.701	93.201	94.501	94.501	94.201	94.501	93.901	94.701	94.701	95.501	95.801	94.601	95.501	94.501	94.101	93.701	94.101	94.101	95.401	98.701	99.601	99.301	99.101	98.801	99.601	99.601	99.301	99.601	99.501	99.601	99.601
>MI2_D8	91.201	91.601	91.501	92.101	93.501	93.101	92.201	93.101	94.101	95.101	95.001	94.501	94.101	93.701	94.201	94.201	93.101	93.901	94.501	92.901	94.201	94.201	93.901	94.201	93.701	94.501	94.501	95.301	95.501	94.601	95.401	94.501	94.101	93.701	94.101	94.101	95.101	98.401	99.301	99.301	98.801	98.501	99.301	99.301	99.101	99.301	99.201	99.301	99.301
>MI2_B4	91.501	91.901	91.801	92.501	93.801	93.401	92.401	93.401	94.301	95.401	95.301	94.701	94.301	93.901	94.501	94.501	93.401	94.301	94.901	93.301	94.601	94.601	94.301	94.601	94.101	94.901	94.901	95.701	96.001	94.701	95.701	94.601	94.201	93.801	94.201	94.201	95.501	98.801	99.701	99.501	99.201	98.901	99.701	99.701	99.501	99.701	99.601	99.701	99.701
>MI2_G8	91.501	91.901	91.801	92.501	93.801	93.401	92.401	93.401	94.301	95.401	95.301	94.701	94.301	93.901	94.501	94.501	93.401	94.301	94.901	93.301	94.601	94.601	94.301	94.601	94.101	94.901	94.901	95.701	96.001	94.701	95.701	94.601	94.201	93.801	94.201	94.201	95.501	98.801	99.701	99.501	99.201	98.901	99.701	99.701	99.501	99.701	99.601	99.701	99.701
>MI1_A6	91.301	91.801	91.601	92.401	93.701	93.301	92.301	93.301	94.201	95.301	95.101	94.601	94.201	93.801	94.301	94.301	93.301	94.201	94.701	93.201	94.501	94.501	94.201	94.501	93.901	94.701	94.701	95.501	95.801	94.601	95.501	94.501	94.101	93.701	94.101	94.101	95.401	98.701	99.601	99.301	99.101	98.801	99.601	99.601	99.301	99.601	99.501	99.601	99.601
>MI2_A11	91.501	91.901	91.801	92.501	93.801	93.401	92.401	93.401	94.301	95.401	95.301	94.701	94.301	93.901	94.501	94.501	93.401	94.301	94.901	93.301	94.601	94.601	94.301	94.601	94.101	94.901	94.901	95.701	96.001	94.701	95.701	94.601	94.201	93.801	94.201	94.201	95.501	98.801	99.701	99.501	99.201	98.901	99.701	99.701	99.501	99.701	99.601	99.701	99.701
>MI2_F11	91.501	91.901	91.801	92.501	93.801	93.401	92.401	93.401	94.301	95.401	95.301	94.701	94.301	93.901	94.501	94.501	93.401	94.301	94.901	93.301	94.601	94.601	94.301	94.601	94.101	94.901	94.901	95.701	96.001	94.701	95.701	94.601	94.201	93.801	94.201	94.201	95.501	98.801	99.701	99.501	99.201	98.901	99.701	99.701	99.501	99.701	99.601	99.701	99.701
>MI2_A8	91.501	91.901	91.801	92.501	93.801	93.401	92.401	93.401	94.301	95.401	95.301	94.701	94.301	93.901	94.501	94.501	93.401	94.301	94.901	93.301	94.601	94.601	94.301	94.601	94.101	94.901	94.901	95.701	96.001	94.701	95.701	94.601	94.201	93.801	94.201	94.201	95.501	98.801	99.701	99.501	99.201	98.901	99.701	99.701	99.501	99.701	99.601	99.701	99.701
>MI3_A2	91.301	91.801	91.601	92.401	93.701	93.301	92.301	93.301	94.201	95.301	95.101	94.601	94.201	93.801	94.301	94.301	93.301	94.201	94.701	93.201	94.501	94.501	94.201	94.501	93.901	94.701	94.701	95.501	96.101	94.601	95.501	94.501	94.101	93.701	94.101	94.101	95.401	98.701	99.601	99.301	99.101	98.801	99.601	99.601	99.301	99.601	99.501	99.601	99.601
>MI2_F8	91.501	91.901	91.801	92.501	93.801	93.401	92.401	93.401	94.301	95.401	95.301	94.701	94.301	93.901	94.501	94.501	93.401	94.301	94.901	93.301	94.601	94.601	94.301	94.601	94.101	94.901	94.901	95.701	96.001	94.701	95.701	94.601	94.201	93.801	94.201	94.201	95.501	98.801	99.701	99.501	99.201	98.901	99.701	99.701	99.501	99.701	99.601	99.701	99.701
>2017_FRV_NGS41	91.201	91.501	91.501	92.801	93.701	93.301	92.301	93.301	94.101	95.001	94.901	94.301	93.901	93.501	94.101	94.101	93.001	93.901	94.501	92.901	94.201	94.201	93.901	94.201	93.701	94.501	94.501	95.301	95.501	94.401	95.701	94.101	93.801	93.401	93.801	93.801	95.101	98.201	99.201	98.901	98.701	98.401	99.201	99.201	98.901	99.201	99.101	99.201	99.201
>MI2_C10	90.901	91.801	91.801	93.001	93.701	93.301	92.301	93.401	94.301	95.101	95.001	94.501	94.101	93.701	94.201	94.201	93.101	94.101	94.601	93.101	94.301	94.301	94.101	94.301	93.801	94.601	94.601	95.301	95.701	94.401	95.701	94.101	93.901	93.501	93.901	93.901	95.301	98.201	99.201	98.901	98.701	98.401	99.201	99.201	98.901	99.201	99.101	99.201	99.201
>MI2_D9	91.201	91.801	91.501	92.501	93.501	93.101	92.201	93.101	94.101	95.301	95.101	94.601	93.901	93.501	94.101	94.101	93.001	93.901	94.501	92.901	94.201	94.201	93.901	94.201	93.701	94.501	94.501	95.301	95.501	94.301	95.301	94.201	93.801	93.401	93.801	93.801	95.101	98.401	99.301	99.101	98.801	98.501	99.301	99.301	99.101	99.301	99.201	99.301	99.301
>MI2_F9	91.501	91.901	91.801	92.501	93.801	93.401	92.401	93.401	94.301	95.401	95.301	94.701	94.301	93.901	94.501	94.501	93.401	94.301	94.901	93.301	94.601	94.601	94.301	94.601	94.101	94.901	94.901	95.701	96.001	94.701	95.701	94.601	94.201	93.801	94.201	94.201	95.501	98.801	99.701	99.501	99.201	98.901	99.701	99.701	99.501	99.701	99.601	99.701	99.701
>2020_1_OR	91.501	90.701	91.501	91.101	93.301	92.801	90.801	91.801	93.101	94.101	94.501	93.301	94.501	94.101	94.601	94.601	94.001	94.201	94.701	92.901	94.301	94.301	93.801	94.101	93.801	94.301	94.301	95.001	94.501	93.701	94.901	92.601	92.601	92.401	92.801	92.801	93.401	94.201	94.601	94.601	94.201	93.901	94.601	94.901	94.301	94.901	94.501	94.601	94.701
>MI1_E2	91.601	91.001	91.401	91.401	93.101	92.701	90.801	91.601	93.101	94.101	94.501	93.401	94.701	94.301	94.901	94.901	94.501	94.601	94.901	93.201	94.601	94.601	94.101	94.301	94.101	94.601	94.601	95.301	94.501	93.701	94.901	92.601	92.601	92.401	92.801	92.801	93.401	94.201	94.601	94.601	94.201	94.101	94.601	94.901	94.301	94.901	94.501	94.601	94.701
>WA1_E2	92.001	91.601	91.701	91.901	93.701	93.301	91.401	92.101	93.501	94.801	95.101	93.801	95.201	94.801	95.401	95.401	94.801	95.101	95.501	94.101	95.201	95.201	94.701	95.001	94.701	95.201	95.201	95.801	95.001	94.201	95.201	92.801	93.101	93.001	93.401	93.401	94.001	94.501	95.101	95.101	94.701	94.401	95.001	95.201	94.701	95.201	94.801	95.001	95.101
>WA1_B8	91.301	90.801	91.401	91.401	93.101	92.701	90.601	91.401	93.101	94.101	94.501	93.201	95.101	94.601	95.201	95.201	94.501	94.501	94.901	93.801	94.501	94.501	93.901	94.201	93.901	94.501	94.501	95.101	94.801	94.001	94.901	92.401	92.401	92.301	92.701	92.701	93.101	93.901	94.501	94.501	94.201	93.801	94.401	94.601	94.201	94.601	94.401	94.501	94.501
>WA1_F8	91.301	90.901	91.601	91.601	93.001	92.601	90.801	91.501	93.101	94.101	94.401	93.101	94.501	94.101	94.701	94.701	94.101	94.301	94.701	93.401	94.501	94.501	94.001	94.301	94.001	94.501	94.501	95.101	94.501	93.801	95.101	92.401	92.401	92.301	92.701	92.701	93.301	94.101	94.701	94.701	94.301	93.801	94.501	94.801	94.301	94.801	94.401	94.501	94.701
>WA1_C8	91.701	91.101	91.401	91.601	93.201	92.801	90.801	91.701	93.401	94.401	94.701	93.401	94.901	94.501	95.101	95.101	94.501	94.801	95.201	94.001	94.901	94.901	94.401	94.701	94.401	94.901	94.901	95.501	94.901	94.201	95.101	92.701	92.701	92.501	93.001	93.001	93.401	94.201	94.801	94.801	94.501	94.101	94.701	94.901	94.401	94.901	94.701	94.801	94.801
>WA1_D3	92.001	91.101	91.301	91.601	93.301	93.001	91.101	91.901	93.501	94.501	94.901	93.801	94.801	94.301	94.901	95.101	94.601	94.601	95.101	94.201	94.901	94.901	94.501	94.601	94.301	94.901	94.901	95.601	95.101	94.101	95.201	93.001	92.901	92.901	93.201	93.201	93.801	94.601	95.101	95.101	94.801	94.301	94.901	95.201	94.901	95.201	94.901	95.101	95.101
>WA1_F3	91.701	91.101	91.301	92.401	93.201	92.901	90.701	91.901	93.401	94.101	94.401	93.201	94.601	94.101	94.701	94.701	94.101	94.601	94.901	94.401	94.701	94.701	94.101	94.401	93.801	94.701	94.701	95.201	94.901	94.001	94.701	92.901	92.901	92.801	93.201	93.201	93.801	94.101	94.601	94.601	94.601	93.801	94.401	94.701	94.101	94.701	94.701	94.701	94.601
>WA1_E7	91.501	90.201	90.601	91.601	92.301	92.001	90.201	90.701	92.601	93.301	93.501	92.401	93.701	93.301	93.801	93.801	93.301	93.801	94.201	93.101	93.701	93.701	93.101	93.401	93.101	93.701	93.701	94.201	93.701	93.201	94.201	92.001	92.001	91.901	92.301	92.301	92.801	93.401	93.801	93.801	94.101	93.101	93.701	94.001	93.401	94.001	93.701	93.801	93.801
>WA1_G1	91.701	91.201	91.601	92.101	93.301	92.801	91.001	91.701	93.701	94.401	94.701	93.401	94.801	94.401	95.001	95.001	94.401	94.701	95.101	94.001	94.801	94.801	94.201	94.501	94.201	94.801	94.801	95.401	94.801	94.301	95.101	92.701	92.701	92.601	93.001	93.001	93.501	94.401	95.001	95.001	94.701	94.201	94.801	95.101	94.501	95.101	95.001	95.101	95.001
>WA1_A3	91.201	90.901	91.001	91.901	93.001	92.601	90.701	91.401	93.101	94.201	94.501	92.401	94.501	94.101	94.701	94.901	94.501	94.401	94.801	93.701	94.501	94.501	94.101	94.201	94.001	94.501	94.501	95.401	94.201	93.501	94.401	92.301	92.401	92.601	92.701	92.701	93.301	93.801	94.401	94.401	94.201	93.701	94.201	94.501	94.101	94.501	94.201	94.401	94.401
>WA1_C2	92.101	91.701	91.501	91.901	93.601	93.301	91.801	92.101	93.601	95.001	95.501	94.301	95.301	94.901	95.501	95.601	95.201	95.201	95.601	94.901	95.601	95.601	95.201	95.301	95.001	95.601	95.601	96.201	95.301	94.401	95.501	93.001	93.101	93.101	93.401	93.401	94.001	94.901	95.301	95.301	95.001	94.601	95.201	95.501	95.201	95.501	95.201	95.301	95.301
>WA1_B10	91.501	91.501	91.901	91.701	93.401	93.001	91.201	91.901	93.601	94.501	94.801	93.601	95.001	94.501	95.101	95.101	94.501	94.701	95.101	93.801	95.001	95.001	94.401	94.701	94.401	95.001	95.001	95.501	95.001	94.101	95.101	92.901	92.901	92.701	93.101	93.101	93.701	94.501	95.101	95.101	94.701	94.301	95.001	95.201	94.701	95.201	94.801	95.001	95.101
>WA1_C10	91.901	91.201	91.601	92.101	93.401	93.001	91.201	91.901	93.701	94.501	94.801	93.601	95.001	94.501	95.101	95.101	94.501	94.701	95.101	93.801	95.001	95.001	94.401	94.701	94.401	95.001	95.001	95.501	95.001	94.201	95.201	93.001	92.901	92.701	93.101	93.101	93.701	94.701	95.201	95.201	94.801	94.401	95.101	95.401	94.801	95.401	95.001	95.101	95.201
>WA1_E8	91.401	90.901	91.201	91.601	93.101	92.701	90.901	91.901	93.501	94.101	94.401	93.101	94.401	94.001	94.501	94.501	94.001	94.501	94.701	93.501	94.401	94.401	93.801	94.101	93.801	94.401	94.401	95.001	94.401	93.801	94.501	92.301	92.101	92.001	92.401	92.401	92.801	93.801	94.401	94.401	94.101	93.701	94.201	94.501	94.001	94.501	94.701	94.501	94.401
>MI1_A3	91.801	91.101	91.401	91.701	93.801	93.401	91.201	92.001	93.501	94.501	94.901	93.701	95.101	94.701	95.301	95.301	94.501	94.901	95.101	93.601	95.001	95.001	94.501	94.701	94.501	95.001	95.001	95.701	94.901	94.401	95.301	93.301	93.301	92.801	93.501	93.501	94.101	94.901	95.301	95.301	94.901	94.601	95.301	95.501	95.001	95.501	95.101	95.301	95.401
>2020_3_OR	91.801	91.401	91.601	91.901	93.501	93.101	91.501	92.301	93.801	94.701	95.101	93.901	95.101	94.701	95.301	95.301	94.501	94.901	95.101	94.201	95.501	95.501	95.001	95.301	95.001	95.501	95.501	96.001	95.401	94.401	95.501	93.301	93.301	93.101	93.501	93.501	94.101	94.901	95.301	95.301	94.901	94.601	95.301	95.501	95.001	95.501	95.101	95.301	95.401
>WA1_A7	91.701	91.401	91.901	91.901	93.401	93.001	91.401	92.101	93.801	94.801	95.101	93.801	95.001	94.501	95.101	95.101	94.501	94.801	95.201	94.101	95.201	95.201	94.701	95.001	94.701	95.201	95.201	95.801	95.201	94.501	95.501	93.101	93.101	93.001	93.401	93.401	94.001	94.801	95.401	95.401	95.001	94.701	95.201	95.501	95.001	95.501	95.101	95.201	95.401
>WA1_D7	92.001	91.701	92.201	91.901	93.401	93.001	91.401	92.201	93.801	94.801	95.101	93.801	95.001	94.501	95.101	95.101	94.501	94.701	95.101	94.101	95.201	95.201	94.701	95.001	94.701	95.201	95.201	95.801	95.201	94.501	95.501	93.101	93.101	93.001	93.401	93.401	94.001	94.801	95.401	95.401	95.001	94.501	95.201	95.501	95.001	95.501	95.101	95.201	95.401
>WA1_E10	91.701	91.501	91.901	92.201	93.701	93.301	91.701	92.401	94.101	94.801	95.101	93.801	95.001	94.501	95.101	95.101	94.501	95.001	95.401	94.101	95.201	95.201	94.701	95.001	94.701	95.201	95.201	95.801	95.201	94.801	95.801	93.101	93.101	93.001	93.401	93.401	94.001	94.801	95.401	95.401	95.001	94.501	95.201	95.501	95.001	95.501	95.101	95.201	95.401
>WA1_D10	91.801	91.601	92.001	92.101	93.601	93.101	91.401	92.301	94.001	95.001	95.201	94.001	95.201	94.801	95.401	95.401	94.801	94.801	95.201	94.101	95.201	95.201	94.701	95.001	94.701	95.201	95.201	95.801	95.401	94.601	95.701	93.301	93.301	93.101	93.601	93.601	94.101	95.001	95.501	95.501	95.101	94.701	95.401	95.701	95.101	95.701	95.201	95.401	95.501
>2020_6_OR	91.301	91.101	91.601	91.601	93.701	93.301	91.401	92.201	93.701	94.601	95.001	93.801	95.001	94.601	95.101	95.101	94.501	94.701	95.301	93.501	94.901	94.901	94.301	94.601	94.301	94.901	94.901	95.501	95.001	94.301	95.701	93.101	93.101	93.001	93.401	93.701	93.901	94.701	95.101	95.101	94.701	94.501	95.101	95.401	94.901	95.401	95.001	95.101	95.301
>MI1_G1	91.601	91.601	91.601	91.901	93.701	93.301	91.401	92.401	93.701	94.601	95.001	93.801	95.301	94.901	95.401	95.401	94.701	95.101	95.301	94.001	95.401	95.401	94.901	95.101	94.901	95.401	95.401	96.101	95.001	94.301	95.101	92.801	93.101	93.001	93.401	93.401	93.901	94.501	94.901	94.901	94.501	94.201	94.901	95.101	94.601	95.101	94.901	94.901	95.001
>2020_7_OR	92.101	91.401	91.601	92.101	93.701	93.301	91.801	92.401	93.901	94.601	95.001	93.801	95.001	94.601	95.101	95.101	94.201	95.001	95.301	93.601	95.001	95.001	94.501	94.701	94.501	95.001	95.001	95.801	94.901	94.401	95.801	93.501	93.101	93.001	93.401	93.401	94.101	95.101	95.501	95.501	95.101	94.901	95.501	95.801	95.301	95.801	95.401	95.501	95.701
>MI1_E1	90.901	91.101	91.001	91.401	93.901	93.501	91.101	92.201	93.101	94.201	94.601	93.501	94.301	93.901	94.501	94.501	93.701	94.501	94.601	93.301	94.701	94.701	94.201	94.501	94.201	94.701	94.701	95.401	94.701	93.501	94.501	92.801	92.801	92.701	93.101	93.101	93.801	94.301	94.501	94.501	94.301	93.801	94.501	94.701	94.201	94.701	94.501	94.501	94.601
>WA1_B7	90.801	91.001	90.901	91.101	93.001	92.601	90.201	91.601	93.001	93.401	93.401	92.701	93.501	93.101	93.701	93.701	93.101	93.401	93.801	92.601	93.401	93.401	93.101	93.401	93.101	93.701	93.701	94.201	94.101	93.601	94.401	91.701	91.701	91.601	92.001	92.301	92.601	93.501	94.201	94.201	93.801	93.401	94.101	94.401	93.801	94.401	94.001	94.101	94.201
>WA1_H8	91.201	91.001	90.901	91.701	93.401	93.001	91.401	91.901	93.301	94.501	94.801	94.101	95.001	94.501	95.101	95.101	94.501	94.201	94.701	93.801	94.401	94.401	94.101	94.401	94.101	94.701	94.701	95.201	95.401	93.301	94.701	92.001	92.301	92.101	92.601	92.601	93.001	93.801	94.401	94.401	94.001	93.701	94.201	94.201	94.101	94.201	94.101	94.201	94.401
>WA1_G2	91.801	91.601	91.201	92.101	94.001	93.501	91.801	92.601	94.001	95.201	95.201	94.201	94.901	94.501	95.101	95.101	94.501	94.801	95.201	94.201	95.101	95.101	94.501	94.801	94.501	95.101	95.101	95.601	95.401	94.301	95.101	92.801	93.101	93.001	93.401	93.401	94.001	94.801	95.401	95.401	95.101	94.701	95.201	95.201	94.901	95.201	95.401	95.501	95.401
>MI1_C3	90.801	92.001	90.701	91.301	93.501	93.301	91.601	92.601	93.801	94.601	95.001	94.101	94.101	93.701	94.201	94.201	93.401	93.801	94.101	94.201	95.101	95.101	94.601	94.901	94.601	95.101	95.101	95.801	95.801	95.101	95.301	94.601	93.401	93.001	93.701	93.701	93.901	94.601	95.301	95.101	94.601	94.501	95.001	95.301	94.901	95.301	94.901	95.001	95.101
>WA1_H7	90.901	91.301	90.601	91.101	93.101	92.701	91.301	92.301	93.701	94.201	94.501	93.301	94.001	93.501	94.101	94.101	93.501	93.801	94.201	94.101	94.801	94.801	94.201	94.501	94.201	94.801	94.801	95.401	95.101	94.801	94.501	93.501	92.401	92.301	92.801	92.701	93.001	93.501	94.401	94.201	93.801	93.501	94.001	94.201	93.701	94.201	94.101	94.201	94.101
>MI1_B2	91.301	90.801	90.001	92.201	94.601	94.201	91.401	92.301	93.001	94.701	94.901	94.101	94.201	93.801	94.301	94.601	94.201	94.101	94.601	93.301	94.201	94.201	93.801	93.901	93.701	94.201	94.201	95.301	94.701	93.201	94.601	93.301	93.301	93.401	93.501	93.501	93.701	94.501	94.901	94.901	94.701	94.301	94.901	95.101	94.701	95.101	94.701	94.901	95.001
>MI1_D2	91.801	91.601	90.801	91.901	95.301	94.901	92.001	93.001	93.701	95.401	95.501	94.601	94.701	94.601	94.901	94.901	94.201	94.501	95.001	93.501	94.901	94.901	94.301	94.601	94.301	94.901	94.901	95.701	95.401	93.701	95.301	93.801	93.801	93.701	94.101	94.101	94.301	95.101	95.501	95.501	95.101	94.901	95.501	95.801	95.301	95.801	95.401	95.501	95.701
>MI1_A8	91.601	92.001	91.101	92.101	94.101	93.801	92.301	93.401	94.301	96.601	96.801	95.801	95.701	95.301	95.801	95.801	94.501	95.701	96.201	94.301	95.701	95.701	95.101	95.401	94.901	95.401	95.701	96.401	96.001	94.101	95.501	93.701	94.301	94.201	94.601	94.601	94.901	95.401	96.001	96.001	95.501	95.301	96.001	96.201	95.701	96.201	95.801	96.001	96.101
>MI1_E6	91.901	92.001	91.401	91.901	94.101	93.801	92.601	93.401	94.301	96.901	96.801	96.401	95.701	95.301	95.801	95.801	94.801	95.401	95.901	94.601	96.001	96.001	95.401	95.701	95.101	95.701	96.001	96.601	96.501	94.401	95.401	93.501	94.201	94.101	94.501	94.501	95.001	95.501	96.401	96.401	96.001	95.701	96.401	96.401	96.101	96.401	96.201	96.401	96.501
>MI2_B7	91.501	91.901	91.901	92.101	94.101	93.701	92.301	93.301	94.301	95.301	95.401	94.501	94.901	94.501	95.001	95.001	94.401	94.501	95.001	93.801	95.101	95.101	94.601	94.901	94.301	95.101	95.101	95.801	95.701	94.101	95.801	94.601	94.101	93.901	94.301	94.301	94.901	96.201	96.601	96.601	96.201	96.001	96.601	96.901	96.401	96.901	96.501	96.601	96.801
>MI2_B9	91.801	91.901	91.901	91.901	93.701	93.301	92.301	93.101	94.201	95.401	95.501	94.601	94.701	94.301	94.901	94.901	94.001	94.601	95.101	93.501	94.901	94.901	94.301	94.601	94.101	94.901	94.901	95.701	95.401	93.601	95.801	94.701	94.301	94.201	94.301	94.301	95.101	96.801	97.401	97.301	97.001	96.801	97.401	97.701	97.201	97.701	97.301	97.401	97.601
>MI2_C4	91.601	92.001	92.001	92.101	93.801	93.401	92.401	93.301	94.301	95.501	95.701	94.701	94.601	94.201	94.701	94.701	94.001	94.501	95.001	93.601	95.001	95.001	94.501	94.701	94.201	95.001	95.001	95.801	95.501	93.901	96.001	94.701	94.101	93.901	94.301	94.301	95.501	96.801	97.401	97.401	97.201	96.801	97.401	97.701	97.201	97.701	97.301	97.401	97.601
>2020_2_OR	90.901	90.701	90.101	91.401	93.001	92.601	91.501	92.601	93.401	93.901	94.101	93.101	93.901	93.501	94.101	94.101	93.301	93.501	94.201	92.501	94.201	94.201	93.701	93.901	93.401	94.201	94.201	94.601	94.701	92.501	94.101	92.301	92.001	91.901	92.401	92.301	92.801	93.801	94.201	94.101	93.701	94.201	94.301	94.101	93.801	94.101	93.901	94.101	94.101
>WA1_A2	90.901	91.101	89.201	90.501	92.901	92.701	90.701	91.901	92.701	94.001	93.901	93.601	93.201	93.001	93.301	93.801	92.701	93.401	93.701	92.301	92.701	92.701	92.601	92.701	92.701	93.001	93.001	93.501	93.901	92.101	93.301	92.201	91.601	91.601	91.901	91.701	92.201	93.301	93.901	93.901	93.601	93.301	93.801	93.801	93.901	93.801	93.901	93.901	93.801
>WA1_B5	91.101	91.101	89.201	91.401	92.801	92.501	90.801	91.701	92.401	93.801	93.501	93.101	92.801	92.401	93.001	93.201	92.301	93.001	93.401	92.501	93.401	93.401	92.801	93.101	92.801	93.401	93.401	93.401	93.801	92.501	93.801	91.801	91.401	91.301	91.701	91.701	92.101	93.201	93.701	93.701	93.801	93.501	93.801	93.501	93.201	93.501	93.501	93.701	93.501
>WA1_B6	91.101	91.601	89.601	91.401	93.301	93.001	91.301	92.101	92.801	94.201	94.001	93.501	93.301	92.801	93.401	93.701	92.701	93.401	93.801	92.601	93.801	93.801	93.301	93.501	93.301	93.801	93.801	93.801	94.201	92.501	94.201	92.301	91.901	91.701	92.101	92.101	92.601	93.701	94.101	94.101	93.701	94.001	94.201	94.001	93.701	94.001	93.801	94.001	94.001
>MI1_B8	90.301	89.501	90.401	92.101	93.101	92.801	91.601	92.201	93.401	93.801	93.901	93.401	93.001	92.601	93.101	93.101	92.301	93.201	93.801	92.101	93.101	93.101	92.801	93.101	92.701	93.101	93.401	93.701	94.301	92.601	93.501	92.401	92.701	92.301	93.001	93.001	93.701	93.501	94.501	94.201	94.201	93.501	94.201	94.101	93.901	94.101	93.901	94.101	94.101
>MI1_10A	87.901	87.201	86.801	88.501	91.201	91.001	87.701	88.501	88.801	90.301	90.401	89.701	90.401	90.301	90.701	90.501	90.201	89.501	90.001	88.501	89.601	89.601	89.301	89.601	89.301	89.901	89.901	90.601	90.401	89.101	89.501	90.401	90.001	89.601	90.101	90.301	89.601	90.301	90.701	90.601	90.601	90.101	90.701	91.001	90.401	91.001	90.601	90.701	90.801
>MI1_A1	88.401	87.301	87.001	88.601	91.501	91.201	88.001	88.801	89.101	90.301	90.401	90.501	90.301	90.101	90.501	90.401	90.201	89.301	89.901	88.901	90.001	90.001	89.701	90.001	89.701	90.301	90.301	91.001	90.801	89.101	90.001	90.401	90.001	89.901	90.101	90.301	89.601	90.101	90.601	90.401	90.401	90.001	90.601	90.801	90.301	90.801	90.401	90.601	90.701
>MI3_F2	87.501	85.801	85.601	88.501	89.601	89.301	86.501	87.101	87.701	88.901	89.301	89.501	89.101	88.801	89.401	89.301	89.301	88.201	88.701	88.101	88.301	88.301	88.101	88.301	87.801	88.601	88.601	89.301	89.401	87.801	88.601	88.701	88.301	88.201	88.501	88.601	87.901	88.501	88.901	88.701	89.301	88.301	88.901	89.101	88.701	89.101	88.901	89.001	89.001
>PA_E2	88.101	86.501	86.101	89.001	90.801	90.501	86.401	88.101	88.401	89.801	89.901	90.101	89.801	89.601	90.001	89.901	89.701	88.101	88.701	89.001	89.401	89.401	89.101	89.401	89.101	89.601	89.601	90.201	90.101	88.501	89.201	89.901	89.501	89.301	89.601	89.801	89.101	89.501	89.801	89.601	90.101	89.201	89.801	90.101	89.501	90.101	89.801	89.901	89.901
>MI3_G2	87.901	87.001	86.901	88.501	91.001	90.701	87.701	88.401	88.701	90.401	90.601	90.701	90.101	90.001	90.401	90.301	90.001	89.201	89.701	88.801	89.901	89.901	89.601	89.901	89.601	90.101	89.901	90.601	90.401	88.701	89.601	90.001	89.601	89.501	89.701	89.901	89.501	89.701	90.401	90.301	90.301	89.901	90.401	90.701	90.101	90.701	90.301	90.401	90.601
>MI1_A4	88.201	87.201	87.001	88.601	91.201	91.001	87.701	88.501	89.101	90.301	90.401	89.701	90.501	90.401	90.801	90.701	90.501	89.301	89.901	88.501	89.601	89.601	89.301	89.601	89.301	89.901	89.901	90.601	90.401	89.001	89.701	90.101	89.701	89.601	89.901	90.001	89.301	89.901	90.301	90.101	90.101	89.701	90.301	90.601	90.001	90.601	90.101	90.301	90.401
>MI1_A5	87.901	87.001	86.901	88.801	91.101	90.801	87.601	88.401	88.901	90.101	90.301	89.601	90.401	90.301	90.701	90.501	90.301	89.201	89.701	88.301	89.501	89.501	89.201	89.501	89.201	89.701	89.701	90.401	90.301	88.601	89.601	90.001	89.601	89.501	89.701	89.901	89.201	89.701	90.101	90.001	90.001	89.601	90.101	90.401	89.901	90.401	90.001	90.101	90.301
>MI1_G3	88.201	87.301	87.201	88.801	91.501	91.201	88.001	88.901	89.101	90.401	90.601	89.901	90.401	90.301	90.701	90.501	90.301	89.601	90.101	88.601	89.701	89.701	89.501	89.701	89.501	90.001	90.001	90.701	90.601	89.101	90.101	90.401	90.001	89.901	90.101	90.301	89.501	90.001	90.401	90.301	90.301	89.901	90.401	90.701	90.101	90.701	90.301	90.401	90.601
>MI1_C9	88.201	87.401	87.001	88.901	91.501	91.201	88.001	88.801	89.101	90.601	90.701	90.001	90.501	90.401	90.801	90.701	90.501	89.601	90.101	88.801	89.901	89.901	89.601	89.901	89.601	90.101	90.101	90.801	90.701	89.001	90.001	90.401	90.001	89.901	90.101	90.301	89.601	90.101	90.601	90.401	90.401	90.001	90.601	90.801	90.301	90.801	90.401	90.601	90.701
>MI1_G9	87.901	87.201	86.801	88.601	91.201	91.001	87.701	88.501	88.801	90.301	90.401	89.701	90.301	90.101	90.501	90.401	90.201	89.301	89.901	89.001	89.901	89.901	89.601	89.901	89.601	90.101	89.901	90.601	90.401	88.701	89.701	90.301	89.701	89.601	89.901	90.001	89.301	89.901	90.301	90.101	90.101	89.701	90.301	90.601	90.001	90.601	90.101	90.301	90.401
>MI1_E9	88.201	87.601	87.201	88.901	91.401	91.101	88.101	88.901	89.201	90.701	90.801	90.101	90.701	90.501	90.901	90.801	90.601	89.701	90.301	88.901	90.001	90.001	89.701	90.001	89.701	90.301	90.301	91.001	90.801	89.101	90.101	90.501	90.101	90.001	90.301	90.401	89.701	90.301	90.701	90.601	90.601	90.101	90.701	91.001	90.401	91.001	90.601	90.701	90.801
>MI1_B4	88.401	87.601	87.201	89.101	91.601	91.401	88.101	88.901	89.201	90.701	90.801	90.101	90.701	90.501	90.901	90.801	90.601	89.701	90.301	88.901	90.001	90.001	89.701	90.001	89.701	90.301	90.301	91.001	90.801	89.101	89.901	90.501	90.101	90.001	90.301	90.401	89.701	90.301	90.701	90.601	90.601	90.101	90.701	91.001	90.401	91.001	90.601	90.701	90.801
>MI1_D4	88.201	87.401	87.001	89.101	91.501	91.201	88.001	88.801	89.101	90.601	90.701	90.001	90.501	90.401	90.801	90.901	90.701	89.601	90.101	88.901	89.901	89.901	89.701	89.901	89.601	90.101	90.101	91.101	90.701	89.001	89.701	90.401	90.001	90.101	90.101	90.301	89.601	90.101	90.601	90.401	90.401	90.001	90.601	90.801	90.401	90.801	90.401	90.601	90.701
>MI1_D9	88.201	87.401	87.001	88.901	91.501	91.201	88.201	88.801	89.101	90.801	91.001	90.301	90.501	90.401	90.801	90.701	90.501	89.601	90.101	89.001	90.101	90.101	89.901	90.101	89.901	90.401	90.401	91.101	91.001	89.001	89.701	90.401	90.001	89.901	90.101	90.301	89.601	90.101	90.601	90.401	90.401	90.001	90.601	90.801	90.301	90.801	90.401	90.601	90.701
>MI1_H3	88.801	87.301	86.901	88.801	91.401	91.101	87.801	88.701	89.201	90.401	90.601	89.901	89.701	89.601	90.001	89.901	90.301	90.101	90.701	88.601	89.701	89.701	89.501	89.701	89.501	90.001	90.001	90.701	90.601	88.801	89.901	90.101	90.001	89.901	90.101	90.301	89.501	90.001	90.401	90.301	90.301	90.101	90.401	90.701	90.101	90.701	90.301	90.401	90.601
>MI3_A3	88.201	87.401	87.201	88.801	91.201	91.001	88.101	88.801	89.301	90.301	90.701	89.701	90.501	90.401	90.801	90.701	90.501	89.601	90.101	88.801	90.101	90.101	89.901	90.101	89.901	90.401	90.401	90.801	90.401	88.701	89.701	90.301	89.901	89.701	90.001	90.101	89.501	90.001	90.301	90.101	90.101	90.301	90.601	90.601	90.001	90.601	90.101	90.301	90.401
>MI3_D3	88.201	87.401	86.901	88.601	91.201	91.001	87.801	88.801	89.301	90.301	90.401	89.701	90.301	90.101	90.501	90.401	90.201	89.301	89.901	88.801	90.101	90.101	89.901	90.101	89.901	90.401	90.401	90.801	90.701	88.801	89.701	90.401	89.901	89.701	90.001	90.101	89.501	90.001	90.301	90.101	90.101	90.601	90.601	90.601	90.001	90.601	90.101	90.301	90.401
>MI3_B3	87.901	87.201	87.001	88.801	91.201	91.001	88.001	88.501	88.801	90.301	90.401	89.701	90.401	90.301	90.701	90.501	90.301	89.501	90.001	88.901	90.001	90.001	89.701	90.001	89.701	90.301	90.001	90.701	90.601	89.001	89.501	90.101	89.701	89.601	89.901	90.001	89.601	90.101	90.601	90.401	90.401	90.001	90.601	90.801	90.301	90.801	90.401	90.601	90.701
>MI3_F3	87.801	86.901	86.801	88.501	91.001	90.701	88.001	88.301	88.501	90.001	90.101	89.501	90.101	90.001	90.401	90.301	90.001	89.201	89.701	88.801	89.701	89.701	89.501	89.701	89.501	90.001	89.701	90.401	90.301	88.701	89.201	89.901	89.501	89.301	89.601	89.701	89.301	89.901	90.301	90.101	90.101	89.701	90.301	90.601	90.001	90.601	90.101	90.301	90.401
>MI1_D3	87.901	87.001	86.801	88.801	90.801	90.601	87.601	88.401	88.701	90.101	90.301	89.601	90.301	90.101	90.501	90.401	90.201	89.301	89.901	88.601	89.501	89.501	89.201	89.501	89.201	89.701	89.701	90.401	90.301	88.301	89.301	89.901	89.601	89.501	89.701	89.901	89.201	89.701	90.101	90.001	90.001	89.601	90.101	90.401	89.901	90.401	90.001	90.101	90.301
>MI1_A2	87.401	87.701	87.301	89.301	91.801	91.501	88.201	89.101	89.301	90.801	91.001	90.301	90.801	90.701	91.101	90.901	90.701	89.901	90.401	89.001	90.101	90.101	89.901	90.101	89.901	90.401	90.401	91.101	91.001	89.201	90.001	90.701	90.301	90.101	90.401	90.501	89.901	90.401	90.801	90.701	90.701	90.301	90.801	91.101	90.601	91.101	90.701	90.801	91.001
>MI3_G3	88.201	87.601	87.001	89.101	91.501	91.501	88.101	88.801	89.101	90.701	90.801	90.101	90.701	90.501	90.901	90.801	91.301	90.501	91.101	89.601	90.701	90.701	90.401	90.701	90.401	90.901	90.901	91.601	91.501	89.601	89.701	90.401	90.001	89.901	90.101	90.301	89.601	90.101	90.601	90.401	90.401	90.001	90.601	90.801	90.301	90.801	90.401	90.601	90.701
>MI1_E4	87.901	87.001	86.901	88.601	90.701	90.401	87.801	88.701	88.801	90.101	90.301	89.601	90.101	90.001	90.401	90.301	90.001	89.301	89.901	88.301	89.501	89.501	89.201	89.501	88.901	89.701	89.701	90.401	90.301	89.401	89.701	89.901	89.701	89.601	89.901	90.001	89.201	89.901	90.301	90.101	90.101	89.701	90.301	90.601	90.001	90.601	90.101	90.301	90.401
>NJ1_B3	87.301	86.701	86.701	88.201	88.801	88.501	87.501	88.101	88.201	89.901	90.101	89.901	88.801	88.701	89.101	89.101	89.101	89.301	89.801	89.901	90.401	90.401	90.201	90.401	90.101	90.401	90.601	91.201	90.801	88.301	88.801	88.701	89.201	89.201	89.401	89.501	88.801	88.701	89.701	89.401	89.501	89.001	89.401	89.701	89.401	89.701	89.401	89.501	89.501
>NJ1_B4	87.501	85.801	86.401	87.701	87.601	87.401	86.901	86.901	87.401	88.901	89.201	89.501	88.701	88.501	88.901	88.701	89.101	89.001	89.301	89.701	90.201	90.201	90.001	90.201	89.901	90.301	90.501	90.801	90.201	87.601	88.201	87.601	88.201	88.201	88.401	88.501	87.701	87.901	88.701	88.401	88.601	87.901	88.401	88.901	88.601	88.701	88.401	88.601	88.601
>MI1_B5	87.301	86.601	86.801	88.301	90.701	90.401	88.101	88.701	88.701	90.101	90.301	89.601	89.601	89.601	89.901	89.701	89.501	88.801	89.301	89.001	90.001	90.001	89.701	90.001	89.701	90.301	90.301	91.001	90.601	88.601	89.501	89.701	89.301	89.201	89.501	89.601	89.201	89.201	90.001	89.701	89.701	89.601	89.901	90.101	89.601	90.101	89.701	89.901	90.001
>MI1_C2	87.501	86.901	87.001	88.001	89.301	89.101	88.001	88.701	88.901	89.201	89.301	88.701	89.901	89.701	90.101	90.001	89.301	89.101	89.601	88.801	89.701	89.701	89.501	89.701	89.501	90.001	90.001	90.301	90.301	89.101	89.101	90.101	88.501	88.401	88.601	88.801	88.401	89.101	89.701	89.501	89.301	89.101	89.501	89.501	89.201	89.501	89.501	89.501	89.601
>MI1_F2	87.601	86.901	87.201	87.701	89.201	88.901	87.801	88.501	88.801	89.101	89.201	88.501	89.701	89.601	90.001	89.901	89.201	88.901	89.501	88.301	89.301	89.301	89.101	89.301	89.101	89.601	89.601	90.101	90.101	89.201	88.901	90.001	88.401	88.201	88.501	88.601	88.301	88.901	89.601	89.301	89.201	88.901	89.301	89.301	89.101	89.301	89.301	89.301	89.501
>MI1_G2	87.001	86.501	86.401	87.901	88.901	88.701	87.801	88.501	88.501	89.101	89.201	88.501	89.401	89.301	89.701	89.601	88.901	88.901	89.201	88.301	89.301	89.301	89.101	89.301	89.101	89.601	89.601	89.901	89.901	89.101	88.701	89.701	88.101	88.001	88.201	88.401	88.001	88.701	89.301	89.101	88.901	88.701	89.101	89.101	88.801	89.101	89.101	89.101	89.201
>MI1_H2	87.601	86.901	87.201	88.201	90.401	90.101	87.001	88.401	88.701	89.601	89.701	89.101	90.301	90.101	90.501	90.401	90.201	89.501	89.901	88.201	89.301	89.301	89.101	89.301	89.101	89.601	89.601	90.101	90.101	89.101	89.201	90.001	89.201	89.101	89.301	89.501	88.901	89.301	89.701	89.901	89.601	89.301	89.701	90.001	89.501	90.001	89.701	89.701	89.901
>MI2_A3	87.801	86.801	86.401	87.901	89.601	89.201	86.901	87.301	87.701	89.201	89.501	88.801	89.401	89.301	89.701	89.601	89.101	88.501	88.801	88.301	89.301	89.301	89.101	89.301	89.101	89.601	89.601	90.101	90.001	89.101	89.601	89.201	88.501	88.101	88.601	88.801	88.501	89.501	89.901	89.701	89.501	89.301	89.901	90.401	90.001	90.101	89.701	89.901	90.001
>MI2_B3	88.801	87.701	87.001	87.901	89.601	89.201	86.601	87.701	88.801	89.301	89.501	88.801	89.901	89.701	90.101	90.001	89.501	89.201	89.501	88.601	89.701	89.701	89.501	89.701	89.501	90.001	90.001	90.701	90.101	90.501	90.401	90.301	89.101	88.601	89.201	89.301	88.801	90.301	90.701	90.601	90.301	90.101	90.701	91.001	90.401	91.001	90.601	90.701	90.801
>MI2_E2	88.501	87.601	87.001	88.001	89.301	88.901	86.601	87.701	88.801	89.601	89.701	89.101	89.901	89.701	90.101	90.001	89.601	89.201	89.701	88.301	89.501	89.501	89.201	89.501	89.201	89.701	89.701	90.401	90.101	90.201	90.401	90.001	88.801	88.601	88.901	89.101	88.501	90.001	90.401	90.301	90.001	89.901	90.401	90.701	90.101	90.701	90.301	90.401	90.601
>MI3_H2	86.601	87.001	87.201	89.101	90.301	90.101	88.101	88.701	88.801	89.901	90.001	89.301	89.601	89.401	89.901	89.701	89.301	88.801	89.101	88.501	89.601	89.601	89.301	89.601	89.301	89.901	89.901	90.401	90.301	89.501	89.501	89.501	88.901	88.501	89.201	89.201	89.101	89.601	90.301	90.101	90.101	89.701	90.301	90.601	90.001	90.601	90.101	90.301	90.401
>NJ2_A10	87.301	87.001	86.901	87.801	88.601	88.601	88.101	88.201	88.801	90.801	90.501	90.101	90.001	89.801	90.201	90.101	89.901	89.301	89.901	88.801	89.701	89.701	89.501	89.701	89.201	90.001	90.001	90.501	90.801	88.301	89.901	88.501	88.501	88.401	88.601	88.801	88.801	89.501	90.101	90.001	89.901	89.901	90.101	90.101	90.001	90.101	90.001	90.101	90.301
>NJ2_E9	86.601	86.401	86.501	87.501	88.501	88.501	87.701	87.801	88.401	90.301	90.001	89.601	89.701	89.601	90.001	89.801	89.601	89.101	89.601	88.501	89.501	89.501	89.201	89.501	89.201	89.701	89.701	90.301	90.501	88.001	89.301	88.201	88.201	88.101	88.401	88.501	88.501	89.201	89.901	89.701	89.601	89.601	89.901	89.901	89.701	89.901	89.701	89.901	90.001
>NJ2_E8	87.201	87.001	87.201	88.001	88.901	88.901	88.401	88.501	88.901	90.501	90.501	90.101	90.201	90.101	90.501	90.401	90.201	89.301	89.901	89.001	90.001	90.001	89.701	90.001	89.501	90.301	90.301	90.801	91.101	88.501	89.901	88.801	88.801	88.601	88.901	89.001	89.101	89.701	90.401	90.301	90.101	90.101	90.401	90.401	90.301	90.401	90.301	90.401	90.501
>NJ2_F7	86.701	86.801	86.901	88.001	88.501	88.501	88.201	88.101	88.501	90.101	90.101	89.701	90.101	89.701	90.101	90.001	89.701	88.901	89.501	88.601	89.601	89.601	89.301	89.601	89.101	89.901	89.901	90.401	90.701	88.101	89.501	88.401	88.401	88.201	88.501	88.601	88.601	89.301	90.001	89.901	89.701	89.701	90.001	90.101	90.001	90.001	89.901	90.001	90.101
>NJ2_A9	88.901	87.701	87.701	89.101	90.301	89.701	88.201	89.601	89.701	90.601	90.401	90.101	90.901	90.801	91.201	91.101	90.701	90.101	90.401	89.301	90.401	90.401	90.301	90.401	89.901	90.701	90.701	91.201	91.201	89.801	90.801	90.301	89.701	89.601	90.001	90.001	89.601	91.001	91.401	91.201	91.201	90.801	91.401	91.401	91.101	91.401	91.201	91.401	91.501
>NJ2_G5	87.301	87.301	87.601	88.901	89.601	89.101	88.201	88.501	89.201	90.701	91.101	90.101	90.001	89.701	90.301	90.401	89.601	89.601	90.101	89.001	90.101	90.101	90.001	90.101	89.901	90.401	90.401	91.001	90.701	89.201	89.901	89.101	88.801	88.701	88.901	89.101	89.101	90.001	90.401	90.301	90.301	90.101	90.401	90.701	90.101	90.701	90.301	90.401	90.601
>NJ2_G8	86.401	87.401	87.601	88.901	89.501	88.901	88.401	88.701	89.301	90.601	91.001	90.001	90.101	89.901	90.401	90.501	89.801	89.701	90.301	89.201	90.301	90.301	90.101	90.301	89.701	90.601	90.601	91.101	90.801	89.601	90.001	89.201	88.901	88.801	89.101	89.201	89.201	89.901	90.301	90.101	90.101	90.001	90.301	90.601	90.001	90.601	90.101	90.301	90.401
>MI1_H9	86.701	86.201	86.901	88.201	88.501	88.401	87.301	87.401	88.101	89.101	89.601	88.701	89.401	89.301	89.701	89.901	89.101	89.201	89.501	87.401	88.401	88.401	88.101	88.401	88.101	88.701	88.701	89.301	88.701	87.601	89.101	88.501	88.201	88.101	88.501	88.501	87.901	88.401	88.701	88.501	88.501	88.101	88.701	88.901	88.501	88.901	88.501	88.701	88.901
>NJ1_F9	87.801	86.501	87.201	88.101	90.401	90.101	87.801	88.201	88.401	89.601	90.301	89.301	90.101	90.001	90.401	90.501	90.201	89.301	89.901	88.201	88.901	88.901	88.601	88.901	88.401	89.201	89.201	89.901	90.001	88.801	89.101	89.601	88.901	88.801	89.001	89.201	88.201	88.601	89.301	89.201	89.201	88.501	89.101	89.301	88.901	89.301	88.901	89.101	89.201
>PA1_C4	87.501	86.101	86.601	88.201	90.101	89.901	87.901	88.701	88.201	89.301	89.401	88.701	90.001	89.801	90.301	90.401	89.901	88.701	89.301	88.001	88.901	88.901	88.601	88.901	88.601	89.201	89.201	89.301	89.301	87.701	88.701	89.401	89.101	89.001	89.301	89.401	88.901	89.001	89.201	89.001	89.301	88.901	89.401	89.201	88.901	89.201	89.001	89.201	89.301
>NJ1_B5	88.001	86.801	87.401	88.601	91.101	90.801	88.901	89.301	89.201	90.601	90.701	90.001	90.001	89.901	90.401	90.101	90.701	90.501	91.101	88.301	89.601	89.601	89.301	89.601	89.301	89.901	89.901	90.301	90.401	88.301	89.901	89.501	89.601	89.501	89.901	89.901	89.101	90.101	90.301	90.101	90.101	89.901	90.401	90.301	90.001	90.301	90.101	90.301	90.401
>NJ2_A3	87.801	86.601	87.301	88.501	91.001	90.801	88.801	89.201	89.101	90.401	90.601	89.901	89.701	89.601	90.101	89.901	90.501	90.401	90.901	88.301	89.601	89.601	89.301	89.601	89.301	89.901	89.901	90.301	90.301	88.101	89.601	89.301	89.501	89.301	89.701	89.701	88.901	89.901	90.001	89.901	89.901	89.601	90.101	90.001	89.701	90.001	89.901	90.001	90.101
>NJ2_A4	88.001	86.801	87.401	88.601	91.101	91.001	88.901	89.301	89.201	90.601	90.701	90.001	89.901	89.701	90.301	90.001	90.601	90.501	91.101	88.501	89.701	89.701	89.501	89.701	89.501	90.001	90.001	90.401	90.401	88.301	89.701	89.501	89.601	89.501	89.901	89.901	89.101	90.001	90.101	90.001	90.001	89.701	90.301	90.101	89.901	90.101	90.001	90.101	90.301
>NJ2_G3	87.701	86.501	87.201	88.301	90.801	90.601	88.901	89.301	88.901	90.301	90.401	89.701	89.601	89.501	90.001	89.701	90.301	90.301	90.801	88.201	89.501	89.501	89.201	89.501	89.201	89.701	89.701	90.101	90.101	88.301	89.501	89.501	89.301	89.201	89.601	89.601	88.801	89.701	89.901	89.901	89.701	89.501	90.001	89.901	89.601	89.901	89.701	89.901	90.001
>NJ2_G4	87.701	86.501	87.201	88.301	90.801	90.601	88.901	89.301	88.901	90.301	90.401	89.701	89.601	89.501	90.001	89.701	90.301	90.301	90.801	88.201	89.501	89.501	89.201	89.501	89.201	89.701	89.701	90.101	90.101	88.301	89.501	89.501	89.301	89.201	89.601	89.601	88.801	89.701	89.901	89.901	89.701	89.501	90.001	89.901	89.601	89.901	89.701	89.901	90.001
>NJ2_C12	88.001	86.801	87.401	88.801	91.101	90.801	89.101	89.301	89.201	90.601	90.801	90.101	89.901	89.701	90.301	90.001	90.301	90.501	91.101	88.601	89.701	89.701	89.501	89.701	89.501	90.001	90.001	90.401	90.601	88.301	89.901	89.501	89.601	89.501	89.901	89.901	89.101	90.001	90.101	90.001	90.001	89.701	90.301	90.101	90.001	90.101	90.001	90.101	90.301
>NJ1_A11	87.101	85.401	85.901	87.201	89.601	89.301	86.701	88.101	87.801	89.501	89.301	88.901	89.301	89.201	89.601	89.501	89.001	88.501	89.001	87.501	88.401	88.401	88.101	88.401	88.201	88.601	88.601	89.301	89.501	87.401	88.201	87.701	87.701	87.601	87.801	88.001	87.601	88.401	88.801	88.601	88.801	88.201	88.801	88.801	88.601	88.801	88.601	88.801	88.801
>NJ1_F11	87.101	85.701	86.201	86.801	90.001	89.701	86.601	88.301	88.001	89.501	89.301	88.901	89.301	89.201	89.601	89.501	89.101	88.601	89.101	87.201	88.401	88.401	88.101	88.401	88.201	88.601	88.601	89.301	89.501	87.301	88.001	87.601	87.601	87.401	87.701	87.901	87.601	88.401	88.801	88.701	88.701	88.301	88.801	88.801	88.701	88.801	88.801	88.801	88.801
>NJ1_G10	87.101	85.401	86.001	87.201	89.701	89.501	86.601	88.001	87.701	89.501	89.301	88.901	89.301	89.201	89.601	89.501	89.101	88.501	89.101	87.201	88.401	88.401	88.101	88.401	88.201	88.601	88.601	89.301	89.501	87.301	88.301	87.601	87.601	87.401	87.701	87.901	87.601	88.401	88.801	88.701	88.701	88.301	88.801	88.801	88.701	88.801	88.701	88.801	88.801
>NJ2_B8	87.101	85.401	86.001	87.101	89.701	89.501	86.601	88.001	87.701	89.501	89.301	88.901	89.301	89.201	89.601	89.501	89.101	88.501	89.101	87.201	88.401	88.401	88.101	88.401	88.201	88.601	88.601	89.301	89.501	87.301	88.301	87.601	87.601	87.401	87.701	87.901	87.601	88.401	88.801	88.701	88.701	88.301	88.801	88.801	88.701	88.801	88.701	88.801	88.801
>NJ1_B10	87.701	86.401	86.801	87.401	89.601	89.301	86.501	88.201	88.201	89.101	88.901	88.501	89.701	89.601	90.001	89.801	89.501	89.101	89.101	87.601	89.101	89.101	88.801	89.101	88.801	89.301	89.301	89.701	89.301	87.901	88.601	89.201	88.501	88.401	88.601	88.601	88.001	88.901	89.201	89.101	89.101	89.201	89.501	89.201	89.101	89.201	89.301	89.201	89.301
>NJ1_H8	87.201	86.001	86.901	87.101	89.701	89.601	87.701	87.701	88.001	89.101	89.201	88.501	89.601	89.301	89.901	89.701	89.501	89.101	89.301	88.101	89.101	89.101	88.801	89.101	88.501	89.301	89.301	90.001	89.901	87.701	88.001	88.601	87.801	87.701	88.001	88.101	87.401	88.501	88.801	88.701	88.701	88.501	88.801	88.801	88.501	88.801	88.901	88.801	88.901
>NJ1_A5	87.801	86.101	86.801	88.201	90.301	90.001	87.701	88.301	88.301	89.501	89.301	88.901	89.701	89.601	90.001	89.901	89.901	88.801	89.501	87.801	88.801	88.801	88.501	88.801	88.301	89.101	89.101	89.701	89.901	88.101	89.101	88.801	88.401	88.201	88.501	88.601	88.101	89.201	89.901	89.701	89.601	89.601	89.601	89.601	89.301	89.601	89.501	89.601	89.701
>NJ1_E6	86.801	86.101	86.801	88.001	90.801	90.501	87.401	88.401	88.101	89.201	89.101	88.601	89.701	89.601	90.001	90.101	89.901	88.201	88.801	87.901	88.601	88.601	88.501	88.601	88.401	88.901	88.901	89.901	89.901	88.401	88.401	89.701	88.801	88.601	88.901	89.001	88.601	89.301	90.001	89.601	89.501	89.501	89.701	89.701	89.601	89.701	89.601	89.701	89.901
>NJ1_E10	88.901	86.901	87.801	88.101	90.501	90.301	87.701	88.401	88.201	89.501	89.601	88.901	90.901	90.801	91.201	91.101	90.601	90.201	90.501	88.201	89.301	89.301	89.101	89.301	89.101	89.601	89.601	90.301	89.701	88.301	88.601	88.801	88.501	88.401	88.601	88.801	88.401	89.201	89.601	89.501	89.501	89.101	89.601	89.601	89.301	89.601	89.501	89.601	89.701
>NJ2_D7	88.701	87.201	88.101	88.501	90.701	90.401	87.801	88.201	88.201	89.301	89.701	88.801	90.701	90.501	90.901	90.801	90.301	90.701	90.901	88.501	89.601	89.601	89.301	89.601	89.301	89.901	89.901	90.501	89.601	88.401	88.801	89.201	88.901	88.801	89.001	89.201	88.601	89.101	89.501	89.301	89.301	88.901	89.501	89.701	89.201	89.701	89.301	89.501	89.601
>NJ1_G11	87.901	86.501	87.201	88.101	90.501	90.301	88.201	88.801	88.401	89.701	89.901	89.201	90.401	90.201	90.701	90.501	90.301	89.901	90.401	88.601	89.701	89.701	89.501	89.701	89.501	90.001	90.001	90.701	90.301	88.701	88.901	89.301	88.901	88.801	89.201	89.201	88.601	89.301	89.701	89.701	89.601	89.201	89.701	90.001	89.501	90.001	89.601	89.701	89.901
>NJ1_G9	88.201	86.401	86.801	87.701	90.401	90.401	87.801	88.901	88.401	89.901	89.701	89.301	90.101	90.001	90.401	90.501	90.301	89.101	89.601	88.201	89.201	89.201	89.101	89.201	88.901	89.501	89.501	90.401	90.001	88.301	88.601	88.901	88.501	88.601	88.801	88.801	88.101	89.101	89.501	89.501	89.301	88.901	89.501	89.501	89.301	89.501	89.301	89.501	89.601
>NJ2_G10	88.601	86.801	87.201	88.001	90.801	90.501	88.201	89.301	88.801	90.301	90.101	89.701	90.501	90.401	90.801	90.701	90.401	89.501	90.001	88.501	89.601	89.601	89.301	89.601	89.301	89.901	89.901	90.501	90.401	88.701	89.101	89.301	88.901	88.801	89.201	89.201	88.501	89.501	89.901	89.901	89.701	89.301	89.901	89.901	89.601	89.901	89.701	89.901	90.001
>NJ2_C11	88.901	86.901	87.301	87.701	90.501	90.301	88.101	89.301	88.801	90.001	89.901	89.501	90.201	90.101	90.501	90.401	90.201	89.201	89.701	88.201	89.601	89.601	89.301	89.601	89.301	89.901	89.901	90.301	90.101	88.401	89.101	89.201	88.801	88.601	89.001	89.001	88.401	89.301	89.601	89.601	89.501	89.301	89.901	89.601	89.301	89.601	89.501	89.601	89.701
>NJ2_F4	86.401	85.901	86.101	87.701	90.301	90.001	86.401	88.101	87.301	87.701	87.801	87.101	88.601	88.501	88.601	88.501	88.901	88.801	88.801	87.501	88.501	88.501	88.201	88.501	88.201	88.801	88.801	89.201	88.801	87.501	87.801	89.201	88.801	88.601	89.101	88.801	88.601	88.501	88.701	88.201	88.501	88.101	88.701	88.701	88.101	88.701	88.501	88.401	88.501
>NJ2_F5	87.301	86.201	86.501	87.501	90.301	90.001	86.801	88.101	87.601	88.001	88.101	87.401	88.901	88.801	88.901	88.801	89.201	89.001	89.001	87.501	88.801	88.801	88.501	88.801	88.501	89.001	89.001	89.401	89.001	87.701	88.101	89.201	88.801	88.601	89.001	88.801	88.601	88.601	88.901	88.501	88.501	88.401	88.901	88.901	88.401	88.901	88.801	88.601	88.801
>NJ2_A11	87.201	86.201	87.401	88.301	89.901	89.601	87.601	88.401	88.301	89.201	89.601	88.901	90.501	90.401	90.801	90.701	90.601	89.501	90.101	87.901	89.101	89.101	88.801	89.101	88.501	89.301	89.301	90.001	89.501	88.801	89.101	89.201	88.801	88.601	88.901	89.101	88.701	89.301	89.701	89.601	89.601	89.501	89.701	90.001	89.501	90.001	89.601	89.701	89.901
>NJ2_H6	87.201	86.201	87.401	88.301	89.901	89.601	87.601	88.401	88.301	89.201	89.601	88.901	90.501	90.401	90.801	90.701	90.601	89.501	90.101	87.901	89.101	89.101	88.801	89.101	88.501	89.301	89.301	90.001	89.501	88.801	89.101	89.201	88.801	88.601	88.901	89.101	88.701	89.301	89.701	89.601	89.601	89.501	89.701	90.001	89.501	90.001	89.601	89.701	89.901
>NJ2_H11	88.801	86.901	87.301	88.701	90.201	90.001	87.801	88.601	89.301	89.701	89.801	89.401	90.901	90.801	91.201	91.001	90.801	89.401	90.101	88.201	89.301	89.301	89.001	89.301	88.801	89.601	89.601	90.201	90.101	88.501	89.601	90.001	89.301	89.101	89.401	89.601	88.801	89.801	90.101	90.001	90.101	89.801	90.101	90.101	89.801	90.101	90.001	90.101	90.201
>NJ2_D12	88.101	86.601	87.301	88.601	90.601	90.301	87.701	89.201	88.401	89.701	89.601	89.201	90.901	90.501	90.901	90.801	90.601	89.601	89.701	88.301	89.501	89.501	89.201	89.501	89.101	89.701	89.701	90.001	90.301	87.901	89.101	89.101	89.101	88.901	89.301	89.301	88.901	89.901	90.001	89.901	89.901	89.601	90.001	90.001	89.701	90.001	89.901	90.001	90.101
>NJ2_D8	87.301	86.201	86.801	87.101	89.001	88.701	86.901	88.001	87.801	89.401	89.001	88.501	89.701	89.501	90.001	90.201	90.001	88.501	88.801	88.201	88.101	88.101	88.101	88.101	87.501	88.401	88.401	88.801	89.001	87.701	87.801	88.401	88.101	88.101	88.201	88.401	88.201	88.701	89.401	89.301	89.001	88.801	89.301	89.301	88.801	89.301	89.101	89.101	89.401
>NJ2_G6	87.001	86.201	86.801	87.901	89.701	89.501	87.301	88.401	88.701	90.001	89.901	89.501	90.001	89.901	90.301	90.101	89.901	89.301	89.901	88.601	89.701	89.701	89.501	89.701	89.201	89.701	90.001	90.601	90.401	88.801	89.501	89.101	88.601	88.501	88.901	88.901	88.401	89.301	89.701	89.601	89.601	89.501	89.701	89.701	89.501	89.701	89.601	89.701	89.901
>NJ1_C10	89.501	87.201	87.901	88.601	90.701	90.401	88.001	88.801	89.501	90.101	90.001	89.601	90.701	90.501	90.901	90.801	90.301	90.101	90.701	89.401	90.401	90.401	90.101	90.401	90.101	90.701	90.701	91.101	91.201	89.201	89.601	89.901	89.301	89.201	89.501	89.601	88.801	90.101	90.601	90.401	90.401	90.001	90.601	90.601	90.301	90.601	90.401	90.601	90.701
>NJ1_C2	88.501	87.001	87.701	88.801	91.201	91.001	87.801	88.501	89.101	90.101	90.301	89.601	90.801	90.701	91.101	90.901	90.501	89.601	90.101	88.601	89.601	89.601	89.301	89.601	89.301	89.901	89.901	90.301	90.601	89.401	89.601	89.901	89.201	89.101	89.301	89.501	88.801	89.701	90.101	90.001	90.001	89.601	90.101	90.401	89.901	90.401	90.001	90.101	90.301
>NJ1_C6	89.401	86.801	87.401	88.901	90.501	90.201	87.301	87.801	88.501	89.501	89.601	89.101	90.201	90.001	90.501	90.501	90.201	90.001	90.501	90.201	90.001	90.001	89.901	90.001	89.801	90.301	90.301	90.801	90.801	89.001	89.101	89.201	88.601	88.601	88.801	88.901	88.101	89.301	89.801	89.601	90.101	89.201	89.601	89.901	89.601	89.901	89.601	89.801	89.801
>NJ1_C8	89.201	86.901	87.601	88.801	91.001	90.701	87.701	88.401	88.901	89.901	90.001	89.301	90.501	90.401	90.801	90.701	90.301	90.401	91.101	89.301	90.301	90.301	90.001	90.301	90.001	90.501	90.501	90.901	90.901	89.101	89.501	89.601	89.201	89.101	89.301	89.501	88.701	89.601	90.001	89.901	89.901	89.701	90.001	90.301	89.701	90.301	89.901	90.001	90.101
>NJ1_E2	88.901	87.301	88.001	88.901	91.401	91.101	88.101	88.801	89.301	90.301	90.401	89.701	90.901	90.801	91.201	91.101	90.601	90.001	90.501	89.001	90.001	90.001	89.701	90.001	89.701	90.301	90.301	90.701	90.701	89.501	89.901	90.101	89.501	89.301	89.601	89.701	89.101	90.001	90.401	90.301	90.301	89.901	90.401	90.701	90.101	90.701	90.301	90.401	90.601
>NJ1_F3	87.801	86.401	86.801	88.001	90.101	89.901	86.901	87.801	88.601	89.601	89.501	89.101	90.201	90.101	90.501	90.401	89.601	88.901	89.501	88.101	89.201	89.201	88.901	89.201	89.201	89.301	89.501	89.901	90.001	88.801	88.901	89.401	88.601	88.501	88.801	88.901	88.401	89.301	89.701	89.601	89.501	89.201	89.701	89.701	89.501	89.701	89.601	89.701	89.901
>NJ1_B12	88.601	86.901	87.301	89.301	89.501	89.201	87.201	88.301	89.201	89.301	89.501	88.801	90.801	90.701	91.101	90.901	90.601	89.601	90.001	88.201	89.601	89.601	89.301	89.601	89.301	89.901	89.901	90.101	89.701	89.001	89.601	89.201	89.101	88.901	89.201	89.301	88.501	89.301	89.501	89.301	89.301	89.501	89.701	89.501	89.201	89.501	89.301	89.501	89.601
>NJ1_F10	86.701	86.801	86.501	86.901	89.301	89.101	86.801	88.001	87.901	89.501	89.301	89.301	89.701	89.601	90.001	90.101	89.501	88.401	88.901	86.801	87.901	87.901	87.601	87.901	87.301	88.101	88.101	88.701	89.501	87.701	88.901	88.901	88.101	88.001	88.401	88.401	87.701	88.501	89.301	89.201	89.201	88.301	89.101	89.101	88.801	89.101	88.901	89.101	89.101
>NJ2_A12	88.301	86.401	86.901	87.701	89.601	89.301	87.001	88.501	88.501	90.101	90.001	89.601	90.001	89.901	90.301	90.401	89.801	89.201	89.701	87.401	88.501	88.501	88.301	88.501	88.301	88.801	88.801	89.201	89.601	88.101	88.701	88.801	88.401	88.201	88.601	88.601	88.101	89.101	89.701	89.601	89.601	89.201	89.701	89.701	89.501	89.701	89.601	89.701	89.701
>NJ2_E10	89.401	86.901	87.001	88.201	90.301	89.901	87.601	88.901	88.901	90.401	90.301	89.901	89.501	89.301	89.901	89.901	90.201	90.101	90.701	88.101	89.501	89.501	89.201	89.501	89.201	89.501	89.701	89.901	89.901	88.801	89.201	89.601	89.601	89.501	89.701	89.901	88.901	89.301	89.601	89.501	89.501	89.301	89.901	89.601	89.301	89.601	89.501	89.601	89.901
>NJ2_B10	87.601	86.401	86.601	88.001	90.001	89.701	87.601	88.801	88.101	89.701	89.601	89.201	89.901	89.701	90.101	90.301	89.901	89.401	90.101	88.301	89.301	89.301	89.101	89.301	89.101	89.601	89.601	90.001	90.401	88.601	89.201	89.601	88.901	88.801	89.201	88.901	88.301	89.601	90.301	90.301	90.001	89.901	90.001	90.001	89.701	90.101	89.901	90.001	90.101
>NJ1_F5	89.401	86.601	87.301	87.901	90.701	90.401	88.201	89.201	88.901	89.501	89.301	88.901	89.501	89.201	89.701	89.601	90.001	89.701	90.001	88.101	89.501	89.501	89.501	89.501	88.901	89.701	89.701	89.901	90.301	88.401	89.501	89.101	88.901	88.801	89.101	89.201	88.801	90.001	90.301	90.101	90.001	90.001	90.601	90.301	90.001	90.301	90.401	90.301	90.401
>NJ1_F6	89.201	86.401	87.001	87.901	90.401	90.101	88.101	88.901	88.801	89.301	89.101	88.701	89.201	88.901	89.501	89.301	90.001	89.401	89.701	88.101	89.301	89.301	89.301	89.301	88.801	89.601	89.601	89.601	90.001	88.101	89.201	88.801	88.601	88.501	88.801	88.901	88.501	89.701	90.001	89.901	89.701	89.701	90.301	90.001	89.701	90.001	90.101	90.001	90.101
>MI2_A1	88.201	88.001	87.401	87.701	90.001	89.501	88.201	89.501	89.901	90.001	89.901	89.501	89.701	89.601	90.001	90.101	89.501	89.301	89.901	88.601	89.601	89.601	89.301	89.601	89.301	89.901	89.901	90.601	90.601	90.601	90.001	91.501	89.201	89.101	89.301	89.501	88.901	90.101	90.801	90.601	90.401	90.101	90.601	90.601	90.301	90.601	90.601	90.601	90.701
>MI2_B1	87.401	86.901	86.201	87.401	88.301	87.801	87.101	87.801	88.701	88.701	88.501	88.401	88.501	88.401	88.801	89.101	88.801	88.201	88.701	88.701	88.501	88.501	88.401	88.501	88.301	88.801	88.801	89.401	89.401	89.501	88.501	90.101	87.501	87.501	87.601	87.801	87.201	88.801	89.601	89.301	89.601	88.801	89.101	89.101	89.101	89.101	89.301	89.301	89.301
>MI2_H2	87.801	87.901	87.301	87.501	89.601	89.201	88.401	89.101	89.701	89.701	89.601	89.201	89.601	89.401	89.901	90.001	89.301	89.201	89.701	88.601	89.601	89.601	89.301	89.601	89.301	89.901	89.901	90.601	90.601	90.501	89.601	91.101	88.801	88.601	88.901	89.101	88.801	90.001	90.701	90.401	90.301	90.001	90.401	90.401	90.101	90.401	90.401	90.401	90.601
>MI2_H1	88.401	88.001	87.401	87.701	89.701	89.201	88.201	89.501	89.901	90.001	89.901	89.501	89.701	89.701	90.001	90.101	89.501	89.301	89.901	88.601	89.601	89.601	89.301	89.601	89.301	89.901	89.901	90.601	90.601	90.301	90.001	91.201	89.201	89.101	89.301	89.501	88.901	90.101	90.801	90.601	90.401	90.101	90.601	90.601	90.301	90.601	90.601	90.601	90.701
>MI2_A2	88.501	88.101	87.301	87.701	90.001	89.501	88.201	89.501	89.601	90.001	89.901	89.501	89.701	89.601	90.001	90.101	89.601	89.301	89.901	88.801	89.601	89.601	89.301	89.601	89.301	89.901	89.901	90.601	90.301	90.301	89.701	91.501	89.501	89.301	89.601	89.701	89.101	89.901	90.601	90.301	90.101	89.901	90.301	90.301	90.001	90.301	90.301	90.301	90.401
>NJ1_A12	87.801	87.201	86.101	88.201	89.201	89.201	87.701	88.801	88.701	89.301	89.501	89.101	88.801	88.501	89.101	89.201	89.101	89.201	89.401	88.801	89.301	89.301	89.101	89.301	89.101	89.301	89.601	90.101	90.001	88.001	89.601	89.501	89.501	89.301	89.601	89.701	89.201	89.501	90.001	89.901	90.001	89.201	89.701	89.701	89.601	89.701	89.601	89.701	89.901
>NJ2_B5	86.101	86.001	86.301	88.301	89.901	89.601	88.101	88.701	87.801	89.201	89.601	89.201	89.701	89.501	90.001	89.901	89.601	88.801	89.101	88.601	88.901	88.901	88.701	88.901	88.701	89.201	89.201	89.801	89.501	87.701	88.201	88.601	88.401	88.201	88.601	88.401	88.201	88.701	89.201	89.201	89.401	88.701	89.201	89.201	89.101	89.201	89.101	89.201	89.401
>NJ2_A2	88.601	87.701	88.501	89.101	91.001	90.701	89.701	90.101	90.001	91.201	91.401	90.701	91.101	91.001	91.501	91.201	91.901	91.601	92.201	90.201	91.401	91.401	91.101	91.401	90.801	91.601	91.601	92.001	91.801	89.401	90.301	90.101	90.401	90.301	90.701	90.701	90.601	91.101	91.201	91.101	91.101	90.801	91.401	91.201	91.001	91.201	91.101	91.201	91.401
>MI1_A9	86.401	85.901	86.601	87.201	88.801	88.501	87.201	87.301	88.101	90.201	90.701	90.101	90.501	90.201	90.801	90.601	90.001	90.301	90.601	88.601	89.401	89.401	89.301	89.401	88.901	89.401	89.701	90.001	90.001	88.201	88.601	88.601	88.501	88.301	88.601	88.701	88.901	88.901	89.801	89.401	89.301	88.901	89.601	89.801	89.401	89.801	89.401	89.601	89.601
>MI1_E8	85.401	86.301	85.601	87.501	89.301	88.801	87.001	88.801	88.601	90.001	90.101	89.801	90.101	89.801	90.101	89.901	89.301	88.801	89.401	88.201	89.001	89.001	88.901	89.001	88.801	89.301	89.301	89.601	90.801	89.701	89.201	90.901	89.301	89.101	89.401	89.301	88.901	89.701	90.101	89.801	89.601	89.601	89.801	89.801	89.701	89.801	89.701	89.801	89.801
>MI2_D12	85.701	86.601	85.601	87.601	89.001	88.501	87.001	88.501	88.601	90.001	90.101	89.801	89.901	89.901	90.201	90.101	89.601	89.001	89.301	88.601	89.301	89.301	89.201	89.301	89.001	89.601	89.601	89.801	90.801	89.601	89.201	90.601	89.001	88.901	89.101	89.001	88.601	89.301	90.001	89.701	89.401	89.401	89.701	89.701	89.601	89.701	89.601	89.701	89.701
>MI2_D10	85.701	86.701	85.901	87.501	89.301	88.801	87.101	88.801	88.901	90.101	90.201	90.001	89.901	89.901	90.201	90.101	89.601	89.301	89.401	88.401	89.301	89.301	89.201	89.301	89.001	89.601	89.601	89.801	90.901	89.701	89.301	90.801	89.101	89.001	89.301	89.101	88.801	89.401	90.101	89.801	89.601	89.601	89.801	89.801	89.701	89.801	90.001	89.801	89.801
>MI3_2B	85.301	86.401	85.401	87.601	89.001	88.501	86.701	88.501	88.601	89.701	89.801	89.601	89.501	89.501	89.801	89.701	89.401	88.601	89.001	88.201	88.901	88.901	88.801	88.901	88.601	89.201	89.201	89.401	90.501	89.601	88.901	90.601	89.001	88.901	89.101	89.001	88.501	88.901	89.801	89.601	89.001	89.301	89.601	89.601	89.401	89.601	89.401	89.601	89.601
>MI2_H8	85.701	86.601	85.401	86.701	88.601	88.101	86.801	88.101	88.201	90.101	90.201	90.001	89.901	89.901	90.201	90.101	89.301	89.001	89.301	88.001	88.901	88.901	88.801	88.901	88.601	89.201	89.201	89.401	90.401	88.901	89.201	90.401	88.601	88.501	88.701	88.601	88.301	89.001	89.701	89.401	89.201	89.201	89.401	89.401	89.301	89.401	89.301	89.401	89.401
>MI3_5G	85.801	86.701	85.801	87.801	89.401	88.901	87.101	88.901	88.801	90.101	90.201	90.001	90.201	89.901	90.201	90.101	89.601	89.001	89.301	88.601	89.401	89.401	89.301	89.401	89.201	89.701	89.701	90.001	90.901	89.701	90.501	90.901	89.601	89.401	89.701	89.601	89.001	90.901	91.301	91.001	90.701	90.701	91.001	91.001	90.901	91.001	90.901	91.001	91.001
>MI3_5H	85.701	86.601	85.601	87.801	89.301	88.801	87.001	88.801	88.601	90.001	90.101	89.801	90.101	89.801	90.101	89.901	89.401	88.801	89.101	88.401	89.301	89.301	89.201	89.301	89.001	89.601	89.601	89.801	90.801	89.601	90.301	90.801	89.401	89.301	89.601	89.401	88.901	90.701	91.101	90.901	90.601	90.601	90.901	90.901	90.701	90.901	90.701	90.901	90.901
>MI3_B6	85.501	86.601	85.901	87.601	89.301	88.801	86.801	88.501	88.301	90.001	90.401	89.801	89.901	89.701	89.901	89.801	89.301	89.101	89.401	88.601	89.401	89.401	89.301	89.401	89.201	89.701	89.701	90.001	90.501	89.901	90.301	90.801	89.401	89.301	89.601	89.401	88.901	90.501	90.901	90.601	90.301	90.301	90.601	90.901	90.501	90.901	90.501	90.601	90.901
>MI3_3C	86.701	87.001	86.001	87.301	88.901	88.301	87.001	88.501	88.801	90.101	90.501	90.001	89.901	89.701	90.201	90.101	89.301	89.501	89.801	88.901	89.701	89.701	89.601	89.701	89.401	90.001	90.001	90.201	90.901	90.001	89.601	90.501	88.901	88.701	89.001	89.101	88.801	89.401	90.101	89.801	89.601	89.301	89.801	90.101	89.701	90.101	89.701	89.801	89.801
>MI3_E3	86.801	87.101	86.201	87.501	89.001	88.501	87.101	88.601	88.901	90.201	90.701	90.101	90.101	89.801	90.401	90.201	89.401	89.701	89.901	88.701	89.601	89.601	89.401	89.601	89.301	89.801	89.801	90.401	90.801	90.201	89.701	90.601	89.001	88.901	89.101	89.301	88.901	89.601	90.201	90.001	89.701	89.401	90.001	90.201	89.801	90.201	89.801	90.001	90.001
>MI2_C9	85.501	86.601	85.701	87.501	88.401	87.901	86.101	88.001	88.001	89.601	89.401	89.201	89.401	89.401	89.601	89.701	89.201	88.501	89.001	88.301	88.401	88.401	88.301	88.401	88.201	88.701	88.701	89.401	90.001	89.601	89.001	90.901	88.901	88.901	89.001	88.901	88.701	89.701	90.401	90.201	89.701	89.901	90.001	90.001	90.001	90.001	90.001	90.201	90.001
>MI2_D5	85.801	87.001	86.301	87.001	88.801	88.301	88.501	88.901	88.901	90.501	90.801	90.401	89.301	89.001	89.501	89.701	89.201	88.201	88.701	89.001	89.701	89.701	89.601	89.701	89.701	90.001	90.001	90.401	91.301	90.201	89.401	90.901	89.001	88.901	89.101	89.101	89.201	89.801	90.501	90.201	90.001	89.801	90.201	90.201	90.201	90.201	90.101	90.201	90.201
>MI2_H4	86.801	86.401	85.601	86.701	88.101	87.701	88.101	88.101	88.101	89.401	89.801	89.301	89.001	88.701	89.301	89.401	88.601	89.001	89.301	88.401	89.201	89.201	89.001	89.201	89.201	89.401	89.401	90.001	90.101	89.501	88.801	90.201	88.301	88.201	88.501	88.501	88.301	89.301	90.001	89.701	89.401	89.201	89.701	89.701	89.701	89.701	89.601	89.701	89.701
>NJ1_D10	86.401	85.901	85.801	85.801	87.901	87.401	87.701	87.801	87.801	89.401	89.601	88.801	88.601	88.301	89.001	89.001	88.501	89.001	89.501	88.001	89.201	89.201	89.001	89.201	89.201	89.401	89.401	89.701	89.701	89.601	88.601	90.201	88.301	88.201	88.501	88.501	88.501	89.201	89.601	89.301	89.001	88.901	89.401	89.601	89.201	89.601	89.201	89.301	89.301
>NJ1_D9	86.401	85.901	85.801	85.801	87.901	87.401	87.701	87.801	87.801	89.401	89.601	88.801	88.601	88.301	89.001	89.001	88.501	89.001	89.501	88.001	89.201	89.201	89.001	89.201	89.201	89.401	89.401	89.701	89.701	89.601	88.601	90.201	88.301	88.201	88.501	88.501	88.501	89.201	89.601	89.301	89.001	88.901	89.401	89.601	89.201	89.601	89.201	89.301	89.301
>NJ2_G7	85.801	85.601	85.201	85.601	87.401	87.001	87.201	87.301	87.501	88.901	89.001	88.201	88.201	87.901	88.501	88.601	87.901	88.601	89.101	87.601	88.801	88.801	88.601	88.801	88.801	89.001	89.001	89.401	89.301	89.101	88.301	89.701	87.801	87.701	87.901	88.201	87.901	88.601	89.001	88.801	88.501	88.301	88.901	89.001	88.601	89.001	88.601	88.801	88.801
>NJ2_H3	86.301	85.701	84.801	86.001	87.201	86.601	86.001	87.001	86.901	88.801	89.001	88.401	87.201	87.001	87.501	87.801	88.201	88.301	88.801	88.701	88.401	88.401	88.401	88.401	88.201	88.701	88.701	89.101	89.301	89.601	87.901	89.901	87.901	87.901	88.101	88.101	88.101	88.801	89.401	89.101	89.301	88.501	89.001	89.301	89.101	89.301	89.001	89.101	89.001
>NJ2_H4	86.101	85.701	84.901	85.801	86.901	86.301	86.001	86.701	86.901	88.701	88.701	88.201	87.201	87.001	87.401	87.601	88.001	88.301	88.701	87.901	88.201	88.201	88.001	88.201	88.001	88.401	88.401	88.901	89.001	89.401	87.701	89.001	87.301	87.101	87.401	87.401	87.401	88.301	89.201	88.901	88.901	88.301	88.701	89.001	88.601	89.001	88.701	88.901	88.701
>NJ1_C3	86.601	85.701	85.001	86.701	88.601	88.201	86.901	87.701	87.601	89.201	89.301	88.701	88.401	88.401	88.701	89.001	88.601	88.401	88.801	87.901	88.201	88.201	88.201	88.201	88.201	88.401	88.401	89.001	89.401	88.901	88.401	90.001	88.301	88.301	88.401	88.101	87.601	88.301	89.001	88.701	88.601	88.201	88.601	88.901	88.701	88.901	88.601	88.701	88.601
>NJ1_D6	86.701	85.901	85.401	86.701	89.201	88.801	87.201	88.301	88.101	89.601	89.701	89.201	88.901	88.901	89.101	89.301	88.601	88.701	89.301	87.301	88.501	88.501	88.301	88.501	88.501	88.801	88.801	89.301	89.701	89.201	88.901	90.401	88.901	88.701	89.001	88.701	88.201	88.601	89.301	89.001	88.801	88.501	89.001	89.301	88.901	89.301	88.901	89.001	89.001
>NJ1_D3	86.101	85.801	85.501	85.801	88.201	87.801	87.101	87.401	88.201	89.401	89.601	89.301	88.501	88.201	88.701	88.601	88.301	88.701	89.101	87.701	88.801	88.801	88.601	88.801	89.001	88.801	89.001	89.601	89.701	88.101	88.201	90.101	89.001	88.901	89.101	89.101	88.201	88.201	89.201	88.801	88.801	88.101	88.601	88.601	88.501	88.601	88.601	88.601	88.801
>NJ1_B1	85.501	85.801	85.601	86.401	88.301	87.801	87.201	88.101	87.901	89.601	89.401	89.401	88.501	88.201	88.701	89.001	88.301	87.501	88.101	87.001	88.101	88.101	88.501	88.101	87.801	88.301	88.301	89.001	89.301	89.201	89.301	89.401	87.501	87.501	87.701	87.801	87.901	88.901	89.601	89.301	89.001	88.801	89.301	89.301	89.201	89.301	89.201	89.301	89.401
>NJ1_C5	86.701	85.901	85.201	85.901	87.301	87.101	87.101	87.501	87.501	88.901	88.801	88.201	88.601	88.301	88.901	89.001	87.701	88.201	88.401	87.201	88.201	88.201	88.101	88.201	87.901	88.501	88.301	88.801	88.501	88.901	87.901	89.001	87.201	87.101	87.401	87.501	87.101	88.801	89.601	89.301	89.001	88.801	89.301	89.301	89.001	89.301	89.201	89.301	89.301
>NJ1_F1	87.501	86.701	86.301	87.201	88.901	88.301	87.801	88.501	88.801	90.401	90.501	90.001	89.901	89.701	90.201	90.401	89.601	89.401	89.901	88.701	89.601	89.601	89.401	89.601	89.301	89.801	89.801	90.401	90.501	89.601	89.601	90.401	88.601	88.501	88.701	88.901	88.601	89.701	90.401	90.001	90.001	89.601	90.101	90.101	89.801	90.101	90.001	90.101	90.101
>NJ1_B2	86.701	86.301	85.501	87.001	88.301	87.801	87.401	88.501	88.501	89.401	89.801	89.001	89.001	88.701	89.301	89.401	88.501	89.401	89.701	87.701	88.801	88.801	88.601	88.801	88.801	89.001	89.001	89.601	89.401	89.701	89.401	90.201	88.301	88.201	88.501	88.501	88.301	89.301	90.201	90.001	89.701	89.401	89.701	90.001	89.601	90.001	89.601	89.701	89.701
>NJ2_B3	86.401	85.901	85.501	87.801	88.801	88.301	88.101	88.901	88.201	90.701	91.101	90.201	90.601	90.601	90.901	90.501	90.301	90.501	91.001	88.901	90.101	90.101	90.001	90.101	89.701	90.401	90.401	90.901	90.401	88.401	88.601	89.701	89.701	89.601	89.801	89.701	89.301	89.301	89.701	89.701	89.401	89.301	89.701	90.001	89.601	90.001	89.601	89.701	89.701
>NJ2_C3	86.501	86.601	85.801	87.201	89.001	88.601	87.201	88.801	88.301	90.201	90.401	89.801	89.701	89.701	89.901	89.801	89.401	89.701	89.901	87.901	89.001	89.001	88.901	89.001	88.601	89.301	89.301	90.001	90.001	88.901	88.901	90.601	89.401	89.301	89.701	89.401	88.901	89.301	90.001	89.701	89.401	89.201	89.701	90.001	89.601	90.001	89.801	89.701	89.701
>NJ2_F3	86.501	86.701	85.901	87.501	89.001	88.601	87.401	88.901	88.501	90.501	90.701	90.101	89.901	89.901	90.201	90.101	89.701	89.701	90.201	88.201	89.301	89.301	89.201	89.301	88.901	89.601	89.601	90.101	90.201	89.201	89.201	90.601	89.701	89.601	90.001	89.701	89.201	89.301	90.001	89.701	89.401	89.201	89.701	90.001	89.601	90.001	89.601	89.701	89.701
>NJ2_G2	86.501	86.701	85.901	87.501	89.001	88.601	87.401	88.601	88.501	90.501	90.701	90.101	89.901	89.901	90.201	90.101	89.701	89.701	90.201	88.201	89.301	89.301	89.201	89.301	88.901	89.601	89.601	90.101	90.201	89.201	89.201	90.601	89.701	89.601	89.801	89.701	89.201	89.301	90.001	89.701	89.401	89.201	89.701	90.001	89.601	90.001	89.601	89.701	89.701
>NJ2_F2	86.501	86.601	86.001	87.501	89.001	88.601	87.701	88.901	88.501	90.501	90.901	90.101	90.201	90.201	90.501	90.401	90.001	89.901	90.501	88.401	89.601	89.601	89.401	89.601	89.201	89.801	89.801	90.401	90.401	88.901	88.901	90.601	89.601	89.401	89.801	89.601	89.001	89.301	90.001	89.701	89.401	89.201	89.701	90.001	89.601	90.001	89.601	89.701	89.701
>NJ2_G1	86.801	87.101	86.401	87.601	89.401	89.301	87.501	88.601	88.501	90.201	90.701	89.801	89.901	90.101	90.201	90.101	89.701	89.701	90.201	88.301	89.401	89.401	89.301	89.401	89.301	89.701	89.701	90.201	90.401	89.901	89.401	91.001	89.601	89.401	89.701	89.601	89.001	89.301	90.001	89.701	89.401	89.201	89.701	90.001	89.601	90.001	89.601	89.701	89.701
>NJ2_H2	86.101	86.801	86.001	87.801	89.001	88.901	86.701	88.201	87.901	89.701	89.901	89.001	89.401	89.601	89.701	89.701	89.601	89.301	89.701	89.001	89.001	89.001	89.001	89.001	88.901	89.301	89.301	89.901	89.701	89.301	88.601	90.701	89.101	89.101	89.301	89.101	88.601	88.701	89.501	89.201	88.901	88.601	89.001	89.301	88.701	89.301	88.701	88.901	89.001
>NJ2_D3	86.501	85.901	85.501	88.101	88.801	88.501	88.201	89.001	88.301	90.801	91.201	90.401	90.901	90.601	90.901	90.801	90.101	90.601	91.201	89.401	90.701	90.701	90.501	90.701	90.401	90.901	90.901	91.501	90.701	88.601	88.901	89.801	89.801	89.701	90.001	90.001	89.701	89.801	90.001	90.001	89.701	89.601	90.001	90.201	89.801	90.201	89.801	90.001	90.001
>NJ2_E3	86.201	86.301	85.901	88.601	89.201	88.601	88.101	89.301	88.601	90.801	91.201	90.401	91.001	90.501	91.001	90.901	90.701	90.201	90.701	89.701	90.901	90.901	90.801	90.901	90.701	91.201	91.201	91.701	91.201	89.301	89.601	90.401	90.201	90.101	90.401	90.101	90.101	90.001	90.101	90.101	89.801	89.701	90.101	90.401	90.001	90.401	90.001	90.101	90.101
>MI3_D2	87.801	86.701	86.301	87.301	90.701	90.201	87.701	88.901	88.201	90.401	90.501	90.001	90.401	89.801	90.401	90.201	89.901	89.401	89.901	87.301	88.601	88.601	88.501	88.601	88.301	88.901	88.901	89.601	89.601	88.201	89.201	89.801	89.401	89.301	89.601	89.701	89.001	89.801	90.101	89.801	89.701	89.301	90.001	90.201	89.701	90.201	89.801	90.001	90.201
>MI3_E2	87.801	86.601	86.201	87.301	90.701	90.201	87.501	88.801	88.101	90.401	90.501	90.001	90.401	89.801	90.401	90.201	90.001	89.401	89.901	87.301	88.501	88.501	88.301	88.501	88.201	88.801	88.801	89.401	89.401	88.101	89.201	89.701	89.301	89.101	89.401	89.601	88.901	89.801	90.001	89.801	89.701	89.301	90.001	90.201	89.701	90.201	89.801	90.001	90.201
>NJ1_A10	87.001	85.401	85.801	86.701	89.301	89.001	86.801	87.801	87.501	89.601	89.401	89.401	89.701	89.701	89.901	89.801	89.301	88.701	89.001	87.001	88.301	88.301	88.201	88.301	88.301	88.601	88.601	88.601	89.301	86.901	88.201	88.201	88.201	88.101	88.301	88.301	87.801	88.301	88.801	88.601	88.601	88.301	88.801	88.801	88.601	88.801	88.601	88.801	88.901
>NJ2_B6	87.401	85.501	85.901	86.701	89.401	89.201	87.001	87.901	87.401	89.701	89.601	89.601	89.801	89.801	90.101	89.901	89.401	88.801	89.101	87.201	88.501	88.501	88.301	88.501	88.501	88.701	88.701	88.801	89.401	86.701	88.301	88.301	88.301	88.201	88.501	88.501	87.901	88.501	88.901	88.801	88.801	88.501	88.901	88.901	88.801	88.901	88.801	88.901	89.001
>NJ1_F8	87.401	85.801	86.201	87.201	89.601	89.301	87.101	88.101	87.501	89.801	89.701	89.701	90.201	90.201	90.501	90.401	89.901	89.301	89.501	87.301	88.601	88.601	88.501	88.601	88.601	88.901	88.901	88.901	89.601	86.901	88.801	88.501	88.501	88.301	88.601	88.601	88.101	88.601	89.001	88.901	88.901	88.601	89.001	89.001	88.901	89.001	88.901	89.001	89.201
>NJ2_C2	87.101	85.501	86.201	87.201	89.401	89.201	87.201	87.901	87.401	89.701	89.801	89.601	90.101	90.101	90.401	90.201	89.701	89.401	89.401	87.401	88.701	88.701	88.601	88.701	88.701	89.001	89.001	89.001	89.401	86.701	88.601	88.301	88.301	88.201	88.501	88.501	87.901	88.501	88.901	88.801	88.801	88.501	88.901	88.901	88.801	88.901	88.801	88.901	89.001
>NJ1_D4	87.401	85.301	85.901	87.101	88.701	88.201	87.501	87.501	87.601	89.701	89.801	89.501	90.101	89.801	90.301	90.201	89.701	90.201	90.301	87.401	88.501	88.501	88.301	88.701	88.201	88.701	88.701	89.301	89.001	87.201	87.901	88.401	88.201	88.301	88.301	88.301	88.201	89.501	89.701	89.501	89.401	89.301	89.701	89.701	89.501	89.701	89.801	89.701	89.801
>NJ2_B1	87.101	85.601	85.901	87.001	89.001	88.601	87.001	87.401	87.301	90.001	90.401	89.601	89.901	89.701	90.201	90.101	89.901	89.701	90.301	88.001	89.201	89.201	89.001	89.201	88.601	89.401	89.301	89.701	89.801	88.401	88.501	88.501	87.901	87.801	88.101	88.201	87.801	89.301	90.001	89.801	89.701	89.601	89.701	90.001	89.401	90.001	89.601	89.701	89.701
>MI2_G2	85.401	85.401	85.201	86.901	88.301	87.801	87.501	87.901	88.301	89.701	89.301	89.201	88.501	88.201	88.701	88.601	87.901	88.301	88.701	87.001	88.201	88.201	88.101	88.201	88.101	88.501	88.501	88.801	89.301	88.401	89.601	88.701	87.101	87.001	87.301	87.501	88.101	88.801	89.701	89.301	89.201	89.001	89.401	89.401	89.401	89.401	89.301	89.401	89.401
>NJ1_H11	86.501	85.101	84.801	88.401	88.201	87.701	86.201	88.001	87.601	88.801	89.201	88.301	88.601	88.301	88.901	88.701	88.701	89.301	89.601	89.501	89.301	89.301	89.201	89.301	89.001	89.301	89.601	90.201	88.701	88.501	88.201	87.101	88.501	88.301	88.301	88.501	88.601	88.901	89.201	88.901	89.301	88.601	89.201	89.501	88.901	89.501	89.301	89.501	89.301
>MI2_H3	86.801	87.701	86.701	88.701	89.701	89.201	87.901	89.301	89.601	91.301	91.201	90.901	90.201	90.201	90.601	90.401	91.001	90.201	90.601	89.301	90.401	90.401	90.101	90.401	89.801	90.601	90.601	91.001	91.701	90.701	90.001	90.501	89.801	89.701	90.001	89.801	89.801	90.401	91.001	90.801	90.501	90.201	90.801	90.801	90.501	90.801	90.901	90.801	90.801
	>MI1_B1	>MI2_D1	>MI2_E4	>MI1_B3	>MI1_F1	>MI3_H3	>MI1_D7	>MI1_H1	>MI1_H4	>2020_5_OR	>NJ1_A7	>NJ1_E7	>NJ1_E9	>NJ2_E11	>NJ2_A8	>NJ2_C9	>NJ2_A6	>NJ2_G11	>NJ2_H7	>NJ1_A6	>NJ1_E8	>NJ1_G8	>NJ2_D5	>NJ2_E5	>NJ1_H3	>NJ2_D11	>NJ2_A5	>NJ1_H2	>NJ2_B11	>NJ2_C10	>NJ1_D11	>MI2_C6	>MI2_D6	>MI2_G7	>MI2_F3	>MI3_D6	>MI2_G3	>MI2_H7	>MI1_C1	>MI2_H6	>MI2_F10	>MI1_F3	>NJ2_F9	>MI1_G6	>NJ2_D4	>NJ1_E11	>MI1_A7	>MI1_H5	>MI1_E7
BlVL 7 genomes
Full genome percentage pairwise nucleotide identities
2017-FRV-NGS41	100.001
2020-1-OR	96.001	100.001
2020-2-OR	96.001	97.101	100.001
2020-5-OR	95.901	96.401	97.201	100.001
2020-3-OR	93.201	94.901	93.301	93.101	100.001
2020-7-OR	93.401	94.901	93.401	93.201	99.201	100.001
2020-6-OR	93.701	94.201	94.001	94.101	98.301	98.401	100.001
	2017-FRV-NGS41	2020-1-OR	2020-2-OR	2020-5-OR	2020-3-OR	2020-7-OR	2020-6-OR
P1 percentage pairwise amino acid identities
2020-2-OR-P1	100.001
2020-1-OR-P1	99.701	100.001
2020-5-OR-P1	99.701	100.001	100.001
2017-FRV-NGS41-P1	99.101	99.401	99.401	100.001
2020-3-OR-P1	88.801	88.801	88.801	88.801	100.001
2020-6-OR-P1	88.801	88.801	88.801	88.801	99.701	100.001
2020-7-OR-P1	88.501	88.501	88.501	88.501	99.401	99.701	100.001
	2020-2-OR-P1	2020-1-OR-P1	2020-5-OR-P1	2017-FRV-NGS41-P1	2020-3-OR-P1	2020-6-OR-P1	2020-7-OR-P1
P1-P2 percentage paiwise amino acid identities
2020-5-OR-P1-P2	100.001
2017-FRV-NGS41-P1-P2	99.601	100.001
2020-1-OR-P1-P2	99.501	99.201	100.001
2020-2-OR-P1-P2	99.501	99.201	99.801	100.001
2020-3-OR-P1-P2	93.901	93.801	93.901	94.001	100.001
2020-6-OR-P1-P2	93.801	93.701	93.801	93.901	99.801	100.001
2020-7-OR-P1-P2	93.701	93.501	93.701	93.801	99.601	99.601	100.001
	2020-5-OR-P1-P2	2017-FRV-NGS41-P1-P2	2020-1-OR-P1-P2	2020-2-OR-P1-P2	2020-3-OR-P1-P2	2020-6-OR-P1-P2	2020-7-OR-P1-P2
P3 percentage pairwise amino acid identities
2017-FRV-NGS41-P3	100.001
2020-2-OR-P3	98.901	100.001
2020-5-OR-P3	98.901	100.001	100.001
2020-6-OR-P3	98.901	100.001	100.001	100.001
2020-1-OR-P3	93.501	94.601	94.601	94.601	100.001
2020-3-OR-P3	93.501	94.601	94.601	94.601	100.001	100.001
2020-7-OR-P3	93.501	94.601	94.601	94.601	100.001	100.001	100.001
	2017-FRV-NGS41-P3	2020-2-OR-P3	2020-5-OR-P3	2020-6-OR-P3	2020-1-OR-P3	2020-3-OR-P3	2020-7-OR-P3
P3-P5 percentage pairwise amino acid identities
2020-2-OR-P3-P5	100.001
2020-5-OR-P3-P5	97.901	100.001
2020-6-OR-P3-P5	98.501	99.101	100.001
2017-FRV-NGS41-p3-p5	97.701	98.301	98.501	100.001
2020-1-OR-P3-P5	96.801	96.801	97.401	96.601	100.001
2020-3-OR-P3-P5	97.001	97.201	97.701	97.001	99.601	100.001
2020-7-OR-P3-P5	97.001	97.201	97.701	97.001	99.601	100.001	100.001
	2020-2-OR-P3-P5	2020-5-OR-P3-P5	2020-6-OR-P3-P5	2017-FRV-NGS41-p3-p5	2020-1-OR-P3-P5	2020-3-OR-P3-P5	2020-7-OR-P3-P5
TMH potential protein, percentage pairwise identities
2017-FRV-NGS41-TMH	100.001
2020-1-OR-TMH	82.501	100.001
2020-3-OR-TMH	80.601	96.901	100.001
2020-7-OR-TMH	83.701	95.901	96.901	100.001
2020-6-OR-TMH	81.601	93.801	92.901	91.801	100.001
2020-2-OR-TMH	82.701	83.501	81.601	81.601	82.701	100.001
2020-5-OR-TMH	81.601	76.301	74.501	74.501	81.601	79.601	100.001
	2017-FRV-NGS41-TMH	2020-1-OR-TMH	2020-3-OR-TMH	2020-7-OR-TMH	2020-6-OR-TMH	2020-2-OR-TMH	2020-5-OR-TMH
[truncated: 206 more columns]
