# Supplementary material for: Genomic analyses of a widespread blueberry virus in the United States
Source: Virus Res. 2023 Jun 7;333:199143. doi: 10.1016/j.virusres.2023.199143 (PMC10352716; doi:10.1016/j.virusres.2023.199143)
Supplement: Supplementary file 4 [file mmc4.txt]

>2017-FRV-NGS41
TAAAGGCTAGAGGTACAGCATACATCTCTGGTGTGTGGAGTCTTTAGAGCGCACGTGAGAATTCGCCGCTACGCTTAACTGTACAAACTCTTGGCTGTCTGACAAACAGCCTATCACCATGACTTTCTTTGCCATGTTGATTGGTGCAAGCACCAAAGTTGTCAAGGAATTCATCAACTATATTTTCTCTAAAGCCAAACAGGTTTACATGAGGTTTAAGAAATGGCTATGGGAGCTGAATGGCTCTTTTGCCGAATCTGACGCCTTCGTCGACCTGTGCTATGGCTACATTGACGATGTTGAGGATTTCGAGATTGAACTCCAACAATCTTATGCTGAAATGGAGCACGAGGTCGCATTGGCCAAACACAAACTCAACCAGCTGCTCTCCCCTTACACCATAGGGCCACTCGAGTTGTTCCATCTTGTGGAACCTGTGCGGCCCTCTGGTGCAGTAGTGGAGCAAATCATCGCTGCTGAGATTGATTTGTCCTATGCGCTCTCGTTGGAGATCGAGACCGTGCGCGAGGTGAAGGAGGCTTACGCTGAACAAAAAGGCGACGACTATTTTGGTCGGATCTTCAACACCTTGCCTCAAAGGATGGCCTACGTGAAGAAAGCACTTTCACGTAGAAGGAAAACCGACAAGCTGTCGAAGCGAATTAAGGGTGAGGCGAGTAAAATTGTCCAAGTCCCTGATTTCTTGGCATGCACTGTCGCTGAGCAGGTTCCCACCGGTAAGACTAAGGTGGTGAAGAAAGTCAGTAAGGACGGTGAAGACCGTTCTATCGAGGAGCCCGAGATGAAATGGGTTCGCCGTATTCGTGACGGCGACCACAGAAAGGCTACTGACTTTATTCGAGCGTACGTCCGAAACAAGAACGCCCGTCTCTCTGCGGATGAAGTGTCATCTGCTACCATCCAACGCTATGCTGAGCAATTTTGCCAGTCGATGGAGTTGGATGAGGAGGGTACCGGCTACTTGGTAGCTCGAGCCTTGCGAATGGTCCCAATCCCCACCAAAACAGAAATAACTGACGCAATGATCATCCATTGCCCGGTTGCTGAGGAGCTCCGTCATCGTATGGCGGTGATCCAAGCTCCGGGTTTTTAGATGGTCTCTGCCAGGAGTCTGGTTTTGAATCCCCGTTTTCTATTTTGGGGTTACCAGACATCGTGGTCTATGGTGGGGGCGCTCCTAGGAAGTTAGAGTCTAAGATTAGTTACCTTAGTCAGTTTTCATTAGGATTAACCTACCAGTGCCCACAGCCTAGCTTACACAATGCACTGGTAGCTGTAGAGAGGCGTGTTTTCACAGTCGGTAAAGGTGAAGAAATTATTCTACCGCCATTGGCTCGTGACAATCAGTTTGAGAAGTTGAATTACTTCCGTGATGCTATTGTTCACAAGGTAGGGTACTGTAAAACCTATAGTCCGATGGAGCTTGCTATGACGTATAGCTCTAGCAAGAGGGCAGCATATATTAGAGCTGTGCTGTCGCTGAGACACGAACCTGTTAATGTTAGGGATAGCCATGTAACTGCGTTTCTTAAAATGGAGAAACACCTTATGTGTAAGAAAATCGCCCCCCGACTCATTTGCCCACGCACGAAGCGCTATAACGTGGAGGTTGGCCGGAGGCTCAAGTTCAATGAGAAAAAGTTCATGCATGCCATAGATTCGGTGTTTGAAGCACCGACCGTTCTTAGTGGATACGACAGTTTTTCTGTTGGTCGTATCATTGCTAAGAAGTGGAACAAATTTAAGACCCCTGTGGCTATTGGTGTCGATGCCAGCCGTTTCGATCAGCATGTCTCGCTGCAAGCTTTAAAATGGGAACATTCCATTTATAAGCTTGTATTTGGAGATGCTGAGCTCGATCAACTGCTGGACTGGCAATGCGATAATAGCATCAAGCTCTTTGTTGAGGATAAGGTACTCAAGTTTAAGGTCGAAGGGCATCGCATGTCAGGTGATATCAATACCTCCATGGGTAATAAACTTGTTATGTGTGGCATGATGCACAACTATTTTCGAGAACTTGGAGTCCGTGCTGAACTCTGTAACAATGGCGACGATTGCGTGATCATTTGTGAGAAGGAGGACGAGCACAGGTTTAACGATATATACAACTGGTTCCTTCAGTATGGGTTTTCCATGGTTTTAGAGAAGCCGGTCTACGAACTCGAGAAACTTGAGTTCTGCCAGTCTCGCCCCGTCTGTATTGGTGGGGAGTGGAGGATGGTGCGACGACCGGATAGTATCGCTAAGGACGCACATTCACTTCTTTCAATGGCAACGAAAGAGGATGTGAAGTCGTTCATGAGCGCTACTGCCCAATGTGGGTTGATCTTAAACTCTGGAGTACCCATACTTGAGGCTTACCACCGTTGTTTGTATCGTGGGTCTGGATTCAAGAAGGTTAGTGATGATTACTTGCGGCGTGTCATAGAATTTGGTAATGATGAACGTCTTGGTACTAAGCGCGAGTACCAAGAGCAACCGGTTACTCTTGAGAACCGGATGTCCTTCTGGCGTTCATTCGGAGTTGACCCAGTGACTCAGGTCACCATCGAACGGTACTTCGATGAACTTACGGTCTGTACTGAACTCCGTGGTGTAAAGAGATTGACACCTCTTCTGCAAGCAATCGTACTAAATGTTGAATCGTAGACCCAACGAACCTCTTCTTGCGTATAAGAATAGAGTAGCCCAATCCAATAGGGATAAAATGAACAATGCTGGAAATAGTAATAGTAACCGTCGTTCTCGCCGTGGTCGCCGTGGCCCACCTTTGCCTTCCGGATCTAGGGGTGGTGGTGCTCCCAGAAGGAGAAACCCTCGTGGTTCTCTTTCTGGGGACACTCCCACCGCCCAGATCTTTGCGTTCACTGTGAACGATTTGAAGGCAAATTCCAAAGGTAGAATCCAGTTTGGCCCAAACCTGACGCAATACGCGAATTTCTCGAATGGTGTGATGAAAAGTTATCATAACTATCGCATCTCCCAGATTTCGGTATCGTACGTCACTAATGCCAGCTCGACTACCGCGGGTGCGTTTGCGATCGAGTGGGACACAGGATGCTCCATGACCTCACTTGCCTCCAAGGTAATCTCTTTCCCTGTTTCCAAGAACTTTTCCCGGACTTTTTCCGGGCAAACTCTTGCTGGAACAGCGATGAGAGCCACGTCCTTGGACCAAGTGTGGCTCCTTTATGAAGGCAATGGAGACTCTTCCATTGCTGGACAGTTTGTCATTCGGATGACTGTTCACTTCCTGACCTACAAATAGGTAGACGAAGCCCCCCCCGGCCCGCCTCCCCCTCCTCCATCTCCCCCACCCCCTTCCCCGGGTCCTTCACCTGAACCTTCTCCCCGTTTTTGGGGTTATGAGGGTGTTCCCGCTTCCCAGATTTCAAGTAAGTCGCATGATGATTTCATCGACGTTCGACCCTTGAATATGGTGAAGTTGTACAGGTGGACGGATGAGTCTTGGACCAGCGTCAATCTTGGCGCTGGTTACTCTTCCAACACTGGTAAACTGGCAACTCCGTATGTACTGATTCCTTGCTCTCCGGGCAAGTACTCAGTTTACATCGAGTGTGAAGGTTTCCAGGCTGTCAAAGCAGTTGGAGGGAACTACCCGGGTAAGTGGTTGGGAGTCATTGGGTATGATCCCAATGGAGATGGTTGGATGGCGCGTGAGTATTCGGGTTGTCGCATTACCAACTATCGCGGTTCTAACACTTTTGTGCAAGGACACCCAGATGTCACACTCAACGACTGCCATTTCAATGATGGCCAATCTGTTGAATGTGACACCATCCTCAGTTTTCACTTGGAGTGTGACACTGATGGTTATTGGGCCTTGCAAGCTCCCCCCATTCAAAAGGATGACCACTTCAATTACGTAGTTAGCTACGCGGGTTGGACGGTCAAAGATCTTGAGTGGGGTGGTGTTTCCATCGCGGTAGATGAGATGAACGGGGCTTCTTCGTCTATAAACGGGAGAAAGACGCACTTACTTACTAGCAGGGCTGTGCCGACTCGCTTAGAGCCTGCCCCTGTTCCAGCATCATCTGAGGTGGGTGCCGTGAAAGCAAACACGGTGTTACCAGTGACCTCTAGAGTAGAAACTCTACCGATTGTTTCCCCTGCTTCGGTAGTAGACAGGCCTGACAGTTCCACATCAGACACTAGCCAACGTTTTGGCTTTTCTCGTGATGCGCCACTGCCGCCACCTGTTCCGGGACGTTTCTACGAAACCCTGCCTCAAACGAGGTCTGGGTTTCGTTTGGCTAAACGTACCAAGGGGACAGACAAGTGACTGGAGTAGCTTGTCTTGATTTCCTCCGTGTACATACCGCATTTGTTTGGAGCCAACGCATCCTCTGCATTTGTCAGTATCAACTTAGATATCCGCCACTCGCTCCCCGTGCCTCCTGGGAAACAGGTATTGTTGCTACCGAAAGGGTGTAACATGTAAACTCGGGTGCCGTCAACACCGTCGTAGGACCGGGAGTGTGGCCGACGGATTCTAACCTTGACTGCCCATGTGGACACGTCAATAACCCAAACATGTGCACAAAAAGATTTTTCTTTTAGTAGGAGTAGCGTAGAGTAGAAAGTCCAGCTTCCACGAGTTGGCAAACTGATCGCCACAGCACACAAAGGCGGAGTGGAGTCTCGGCTTAACGAGATACAGAGGAATTGAATACCCCTCTGATGCGGAAAGAAACCGCTTGGTTAAACTACACTAGTGACGGTGAGTACGGTTTTGTTCATCCGGAATAGTCACACCCAGAGCAACCTGGTTAAAAGACACCCGCAGCGGTGAGTAGGTTGGCGTCTCCCCAATGCAACTGAATAGCTGCCCCCGGACCAACCCGGGTACACAAAGGGTCCCTACCTGCGGTGGGTCAATATGTTTGGAGGTCTTTCGCAGGCATTCCTCCTGTTCGTGCGTTTCTCAAGCGCTCCGTGGGCTCTTCCACGTTAAAAAGGGGGTATTGTCATCGTCGTCCGGCGGGAAACCGTCGCGTTCGTACGCGCCC

>2020-1-OR
GGCTAGAGGTACAGCATACATCTCTGGTGTGTGGAGTCTTTAGAACGCAAGTGAGAATTCGCCTCTGCGCTTAACTGTACAAACTCAAGGCTGTCTGACACACAGCCTGTCACCATGACTTTCTTTGCCATGTTGATTGGTGCTAGCACCAAAGTTGTCAAGGAATTCATCAACTACATTTTCTCTAAAGCCAAACAGGTGTATATGAGGTTTAAGAAATGGTTGTGGGAGCTTAATGGCTCCTTCGCTGAATCTGACGCCTTCGTCGACCTGTGTTATGGCTATATCGACGATGTTGAGGATTTCGAGATTGAACTCCAACAATCTTATGCTGAAATGGAGCACGAGGTCGCATTGGCCAAACACAAACTCAACCAGCTGCTTTCCCCCTACACCATAGGGCCACTCGAGCTGTTCCACTTGGTGGAACCTGTGCGGCCCTCTGGTGCAGTGGTAGAGCAAATCATCGCTGCTGAGATTGATTTGTCCTATGCGCTCTCGTTGGAGATCGAGACTGTGCGCGAGGTGAAGGAGGCTTACGCTGAACAAAAAGGCGACGACTATTTTGGTCGGATCTTCAACACCTTGCCACAGAGGATGGCCTATGTGAAGAGAGCTTTGTCACGTAGGCGGAAAACCGACTTGCTGTCGAAGCGAATTAAGGGTGAGGCGAGTAAAATCGTCCAAGTCCCTGATTTCTTGGCATGCACTGTCGCTGAGCAGGTTCCCACCGGTAAGACTAAGGTGGTGAAGAAAGTCAGTAAGGACGGTGAAGACCGTTCTATCGAGGAGCCCGAGATGAAATGGGTTCGCCGTATTCGTGACGGCGACCACAGAAAGGCTACTGACTTTATTCGAGCGTATGTCCGAAACAAGAACGCCCGTCTCTCTGCAGATGAAGTGTCGTCTGCTACCATCCAACGCTATGCTGAGCAATTTTGCCAGTCCATGGAGTTGGATGAGGAGGGTACCGGTTACTTGGTTGCTCGAGCCTTGCGAATGGTCCCAATCCCCACCAAAACAGAAATAACTGACGCAATGATCATCCATTGCCCGGTTGCTGAGGAACTCCGCCATCGTATGGCGGTGATCCAGGCTCCGGGTTTTTAGATGGTCTCTGCCAGGAGTCTGGTTTTGAATCCCCGTTTTCTATTTTGGGGTTGCCAGACGTCGTGGTCTATGGTGGGGGCGCTCCTAGGAAGTTAGAGTCTAAGATTAGTTACCTTAGTCAGTTTTCATTAGGATTAACCTACCAGTGCCCGCAACCTAGCTTACACAATGCACTGGTAGCTGTAGAGAGGCGTGTTTTCACAGTCGGTAAAGGTGACGAAATTATTCTACCGCCATTGGCTCGTGACGATCAGTTTGAGAAGTTGAATTACTTCCGTGATGCGATTGTTCACAAGGTAGGGTACTGTAAAACCTATAGTCCGATGGAGCTTGCTATGACGTATAGCTCTAGCAAGAGGGCGGCATACATTAGAGCTGTGCTGTCGCTGAGACACGAGCCTGTTAACGTTAGGGATAGCCATGTAACTGCGTTTCTCAAGATGGAGAAACATCTTATGTGTAAGAAAATCGCCCCCCGACTCATCTGCCCACGCACGAAGCGCTATAACGTGGAGGTCGGCCGGAGGCTCAAGTTCAATGAGAAAAAGTTCATGCATGCCATAGATTCGGTGTTTGAAGCACCGACCGTTCTTAGTGGATACGACAGTTTTTCTGTTGGTCGTATCATTGCTAAGAAGTGGAACAAGTTTAAGACCCCTGTGGCTATTGGTGTCGATGCCAGCCGTTTCGACCAGCATGTCTCGCTACAAGCTTTAAAATGGGAGCATTCTATTTATAAGCTTGTATTTGGAGATGTTGAACTCGATCAACTGCTGGACTGGCAATGCGATAACAACATCAAGCTCTTCGTTGAGGATAAGGTACTCAAGTTTAAGGTCGAAGGGCATCGCATGTCAGGTGACATCAATACCTCCATGGGTAATAAACTTGTTATGTGTGGCATGATGCACAACTATTTTCGAGAACTTGGAGTCCGTGCTGAACTCTGTAACAATGGCGACGATTGCGTGATCATTTGTGAGAAGGAGGACGAGCACAGGTTTAACGATATATACAACTGGTTCCTCCAGTATGGGTTTTCCATGGTTTTAGAGAAGCCGGTCTATGAACTCGAGAAACTTGAGTTCTGCCAGTCTCGCCCTGTCTGTATTGGCGGGGAGTGGAGGATGGTGCGACGACCGGATAGTATCGCTAAGGATGCACATTCACTTCTTTCAATGGCAACGAAAGAGGATGTGAAGTCATTCATGAGTGCTACTGCCCAATGCGGGTTGATCTTAAACTCTGGAGTACCCATACTTGAGGCGTACCATCGTTGTTTGTATCGTGGGTCTGGATTCAAGAAAGTTAGTGATGATTACTTGCGGCGTGTCATAGAATTTGGAAATGATGAACGTCTTGGTACTAAGCGCGAGTATCAAGAGCAGCCGGTTACTCTGGAGAACCGTATGTCCTTTTGGCGTTCATTTGGAGTTGACCCAGTGACTCAGGTCACCATCGAACGGTACTTCGATGAACTAACGGTCTGTACTGAACTCCGTGGGGTAAAGAGATTGACACCTCTTCTGCAAGCAATCGTACTAAATGTTGAATCGTAGACCCAACGAACCTCTTCTTGCGTATAAGAATAGAGTAGCCCAATCCAATAGGGATAAAATGAACAATGCTGGAAATAGTAATAGTAACCGTCGTTCTCGCCGTGGTCGCCGCAACCCACCTTTGCCTTCCGGATCTAGGGGTGGTGGTGCTCCCAGAAGGAGAAACCCTCGTGGTTCTCTTTCTGGGGACACTCCCACCGCCCAGGTCTTTGCGTTCACTGTGAACGATTTGAAGGCAAATTCCAAAGGTACCCTCCAGTTTGGCCCAAACCTGACGCAATACGCGAATTTCTCGAATGGTGTGATGAAAAGTTATCATAACTATCGCATCTCCCAGATTTCGGTATCGTACGTCACTAATGCCAGCTCGACTACCGCGGGTGCGTTTGCGATCGAGTGGGACACAGGATGCTCCATGACCAAGCTTGCCTCCAAGGTCACTTCTTTCCCCGTTTCCAAGAACTTTTCCCGGTCCTTTTCCGGGCAAACTATTGCTGGAACGGCGATGAGAAGCACAAACTTGGACCAAGTTTGGCTCCTATATGAAGGCAATGGAGACTCTTCCATTGCTGGACAGTTAGTCTTTCGGATGACTGTCCACTTCCTGACCTACAAATAGGTAGACGAAGCCCCCCCCGGCCCGCCTCCCCCTCCTCCATCTCCCCCACCCCCTTCTCCGGGACCTTCACCTGAACCTTCTCCCCGTTTTTGGGGTTATGAGGGTGTTCCCGCTTCCCAGATTTCAAGTAAGTCGCATGATGATTTCATCGACGTTCGACCCTTGAATATGGTGAAGTTGTACAGGTGGACGGATGAGTCTTGGACCAGCGTCAATCTTGGCGCTGGTTATTCCTCCAACACTGGTAAACTGGCGACTCCGTATGTACTGATCCCTTGCTCTCCTGGCAAGTACTCAGTTTACATCGAGTGCGAAGGTTTCCAGGCTGTTAAAGCTGTTGGAGGGAACTACCCGGGTAAGTGGTTAGGAGTCATTGGGTATGATCCCAATGGAGATGGTTGGATGGCGCGTGAGTACTCGGGTTGTCGCATTACCAACTATCGCGGTTCTAACACCTTCGTGCAGGGACACCCAGATGTCATCCTCAACGATTGCCATTTTAATGATGGCCAGTCGGTTGAGTGTGACACCATCCTCAGTTTTCACTTGGAGTGTGATACTGATGGTTATTGGGCTCTGCAGACTCCTCCCATTCAAAAGGATGACCACTTCAACTACGTAGTTAGCTACGCGGGCTGGACGGTCAAAGATCTTGAGTGGGGTGGTGTTTCCATCGCGATAGATGAGATGAACGGGGCTTCTTCGTCTATAAACGGGAGAAAGACGCACTTACTTACTAGCAGGGCTGTGCCGACTCGCTTAGAGCCTGCCCCTGTTCCAGCATCATCTGAGGTGGGTGCCGTGAAAGCAAACACGGTGTTACCAGTGACCTCTAGAGTAGAAACTCTACCGATAGTTTCCCCCGCTTCGGTAGTAGACAGGCCTGACAGTTCCACATCAGACACGAGCCAACGTTTTGGCTCCTCTCGCGATGTGCCACTGCCACCTCCTGTTCCGGGACGCTTTTACGAAACCCTGCCTCAAACGAGGTCAGGGTTTCGGTTGGCTAAGCGTTCCAAGGGGACAGACAAGTGACAGGAGTAGCTTGTCTTGATTTCCTCCGTGTACATACCGCAATGGTTTGGAGCCAACGCATCCTCTACATTTGTCAGTATCAACTTAGCAATCCGCCACTCGCTCCCCGTGCCTCCTGGGAAACAGGTATTGTTGCTACCGAAAGGGTGTAACATGTAAACTCGGGTGCTGTCAACACCGACGCAGGACCGGGAGTGTGGCCGACGGATTCTAACCTTGACTGCCCATGTAGACACGTCAATAACCCAAACACATGCACAAAAAGATTTTTCTTTTTAGTAGGAGTAGCGTAGAGTAGAAAGTCCAACTTCCACGAGTTGGCAAACTGATCGCCACAGCACACAAAGGCGGAGTGGGGTCTCGGCTCAACGAGATACAGAGGAATTGAATGCCCCTCTGATGCGGAAAGAAACCGCTTGGTTAAACTGCACCAGTGACGGTGAGTACGGTTAGTTCATCCGGAATAGTCACACCCAGAGCAACCTGGTTAAAAGACACCTGCAGTGGTGAGTAGGTTAGCGCTTCCCATGCGCATCTGAATAACTGCCCCCGGACCAACCCGGGTACACAAAGGGTCCCTACCTGCGGTGGGTCAATATGTTTGGAGGTCTTTCGCAGGCATTCCTCCTGTTCGTGCGTTTCTCAAGCGCTCCGTGGGCTCTTCCACGTTAAAAAGGGGG

>2020-2-OR
GGCTAGAGGTACAGCATACATCTCTGGTGTGTGGAGTCTTTAGAACGCAAGTGAGAATTCGCCTCTGCGCTTAACTGTACAAACTCAAGGCTGTCTGACACACAGCCTGTCACCATGACTTTCTTTGCCATGTTGATTGGTGCTAGCACCAAAGTTGTCAAGGAATTCATCAACTACATTTTCTCTAAAGCCAAACAGGTGTATATGAGGTTTAAGAAATGGTTGTGGGAGCTTAATGGCTCCTTCGCTGAATCTGACGCCTTCGTCGACCTGTGTTATGGCTATATCGACGATGTTGAGGATTTCGAGATTGAACTCCAACAATCTTATGCTGAAATGGAGCACGAGGTCGCATTGGCCAAACACAAACTCAACCAGCTGCTTTCCCCCTACACCATAGGGCCACTCGAGCTGTTCCACTTGGTGGAACCTGTGCGGCCCTCTGGTGCAGTGGTAGAGCAAATCATCGCTGCTGAGATTGATTTGTCCTATGCGCTCTCGTTGGAGATCGAGACTGTGCGCGAGGTGAAGGAGGCTTACGCTGAACAAAAAGGCGACGACTATTTCGGTCGGATCTTCAACACCTTGCCACAGAGGATGGCCTACGTGAAAAGAGCTTTGTCACGTAGGCGGAAAACCGACTTGCTGTCGAAGCGAATTAAGGGTGAGGCGAGTAAAATCGTCCAAGTCCCTGATTTCTTGGCATGCACTGTCGCTGAGCAGGTTCCCACCGGTAAGACTAAGGTGGTGAAGAAAGTCAGTAAGGACGGTGAAGACCGTTCTATCGAGGAGCCCGAGATGAAATGGGTTCGCCGTATTCGTGACGGCGACCACAGAAAGGCTACTGACTTTATTCGAGCGTATGTCCGAAACAAGAACGCCCGTCTCTCTGCAGATGAAGTGTCGTCTGCTACCATTCAACGCTATGCTGAGCAATTTTGCCAGTTCATGGAGTTGGATGAGGAGGGTACCGGTTACTTGGTTGCTCGAGCCTTGCGAATGGTCCCAATCCCCACCAAAACAGAAATAACTGACGCAATGATCATCCATTGCCCGGTTGCTGAGGAACTCCGCCATCGTATGGCGGTGATCCAGGCTCCGGGTTTTTAGATGGTCTCTGCCAGGAGTCTGGTTTTGAATCCCCGTTTTCTATTTTGGGGTTGCCAGACGTCGTGGTCTATGGTGGGGGCGCTCCTAGGAAGTTAGAGTCTAAGATTAGTTACCTTAGTCAGTTTTCATTAGGATTAACCTACCAGTGCCCGCAACCTAGCTTACACAATGCACTGGTAGCTGTAGAGAGGCGTGTTTTCACAGTCGGTAAAGGTGACGAAATTATTCTACCGCCATTGGCTCGTGACGATCAGTTTGAGAAGTTGAATTACTTCCGTGATGCGATTGTTCACAAGGTAGGGTACTGTAAAACCTATAGTCCGATGGAGCTTGCTATGACGTATAGCTCTAGCAAGAGGGCGGCATACATTAGAGCTGTGCTGTCGCTGAGACACGAGCCTGTTAACGTTAGGGATAGCCATGTAACTGCGTTTCTCAAGATGGAGAAACATCTTATGTGTAAGAAAATCGCCCCCCGACTCATCTGCCCACGCACGAAGCGCTATAACGTGGAGGTCGGCCGGAGGCTCAAGTTCAATGAGAAAAAGTTTATGCATGCCATAGATTCGGTGTTTGAGGCACCGACCGTTCTTAGCGGATACGATAGTTTTTCTGTTGGTCGTATCATAGCTAAGAAGTGGAACAAGTTTAAGACCCCTGTAGCTATTGGTGTCGATGCCAGCCGTTTCGATCAGCATGTCTCGCTACAAGCTTTAAAATGGGAACATTCCATTTATAAGCTTGTATTTGGAGATGCTGAGCTCGACCAACTGCTGGACTGGCAATGCGATAATAACATCAAGCTCTTCGTTGAGGATAAGGTACTCAAGTTTAAGGTCGAAGGGCATCGCATGTCAGGTGACATTAATACCTCCATGGGTAATAAACTTGTTATGTGTGGCATGATGCACAACTATTTTCGAGAACTTGGAGTCCGTGCTGAACTCTGTAACAATGGCGATGATTGCGTGATCATCTGTGAGAAGGAGGACGAGCACAGGTTTAACGATATATACAACTGGTTCCTTCAGTACGGGTTTTCCATGGTTTTAGAGAAGCCGGTCTATGAACTCGAGAAGCTCGAGTTCTGCCAGTCTCGCCCCGTCTGTATTGGTGGGGAGTGGAGGATGGTGCGACGACCGGATAGTATCGCTAAGGATGCACATTCACTTCTTTCGATGGCAACGAAAGAGGATGTGAAGTCATTCATGAGTGCTACTGCCCAATGCGGGTTGATCTTAAATTCTGGGGTACCCATACTGGAGGCATACCACCGTTGTCTATACCGTGGTTCTGGATTCAAGAAGGTTAGTGACGATTACTTGCGGCGTGTCATAGAATTTGGAAATGATGAGCGTCTTGGTACTAAGCGCGAGTACCAAGAGCAGCCGGTTACTCTAGAGAACCGGATGTCCTTTTGGCGTTCATTTGGAGTTGACCCAGTGACCCAGGTCACCATCGAGCGGTACTTCGATGAACTTACGGTCTGTACTGAACTCCGTGGAGTAAAGAGATTGACACCTCTTTTGCAAGCAATCGTACTAAATGTTGAATCGTAGACCCAACGAACCTCTTCTTGCGTATAAGAATAGAGTAGCCCAATCCAATAGGGATAAAATGAACAATGCTGGAAATAGTAATAGTAACCGTCGTTCTCGCCGTGGTCGCCGCAACCCACCTTTGCCTTCCGGATCTAGGGGTGGTGGTGCTCCCAGAAGGAGAAACCCTCGTGGTTCTCTTTCTGGGGACACTCCCACCGCCCAGATCTTTGCGTTCACTGTGAACGATTTGAAGGCAAATTCCAAAGGTAGACTCCAGTTTGGCCCAAACCTGACGCAATACGCGAACTTCTCGAATGGTGTGATGAAAAGTTATCATAACTATCGCATCTCCCAGATTTCGGTATCGTACGTCACTAATGCCAGCTCGACTACCGCGGGTGCGTTTGCGATCGAGTGGGACACTGGATGCTCCATGACCTCACTTGCATCCAAGGTAATCTCTTTCCCTGTTTCCAAGAACTTTTCCCGGACTTTTTCCGGGCAAACTCTTGCTGGAACAGCGATGAGAGCCACGTCCTTGGACCAAGTGTGGCTCCTTTATGAAGGCAATGGAGACTCTTCCATTGCTGGGCAGTTCGTCATTCGGATGACTGTCCACTTCCTGACCTACAAATAGGTAGACGAAGCCCCCCCCGGCCCGCCTCCCCCTCCTCCATCTCCCCCACCCCCTTCCCCGGGTCCTTCACCTGAACCTTCTCCCCGTTTTTGGGGTTATGAGGGTGTTCCCGCTTCCCAGATTTCAAGTAAGTCGCATGATGATTTTATCGACGTTCGACCCTTGAATATGGTGAAGTTGTACAGGTGGACGGATGAGTCTTGGACCAGTGTCAGTCTTGGCGCTGGTTATTCTTCCAACACTGGTAAACTGGCGACTCCGTATGTACTGATTCCTTGCTCTCCTAGCAAGTACTCAGTTTACATCGAGTGTGAAGGTTTTCAGGCTGTCAAAGCAGTTGGAGGGAACTACCCGGGCAAGTGGTTGGGAGTCATTGGGTATGATCCCAATGGAGATGGTTGGATGGCGCGTGAGTATTCGGGTTGTCGCATTACCAACTATCGCGGCTCTAACACCTTTGTGCAGGGACACCCAGATGTCGTTCTCAACGACTGTCATTTTAATGATGGACAGTCTGTTGAATGTGACACCATCCTCAGTTTTCACTTGGAGTGTGATACTGACGGTTATTGGGCTCTGCAGGCTCCACCCATTCAAAAGGATGACCATTTCAACTATGTAGTCAGCTACGCCGGTTGGACGGTCAAAGATCTTGAGTGGGGTAGTGTTTCCATCGCGATAGATGAGATGAACGGGGCTTCTTCGTCTATAAACGGGAGAAAGACGCACTTACTTACTAGCAGGGCTGTGCCGACTCGCTTAGAGCCTGCCCCTGTTCCAGCATCATCTGAGGTGGGTGCCGTGAAAGCAAACACGGTGTTACCAGTGACCTCTAGAGTAGAAACTCTACCGATAGTCTCCCCCGCTTCGGTAGTAGACAGGCCAGATAGTTCCATATCAGACACGAGCCAACGTTTTGGCTCCTCTCGTGATGTGCCACTACCTCCCCCTGTTCCGGGACGCTTCTACGAAGCCCTGCCTCAAACGAGGTCAGGGTTTCGGTTGGCTAAGCGTTCCAAGGGGACAGACAAGTGACTGGAGTAGCTTGTCTTGATTTCCTCCGTGTATATACCGCATTTGTTTGGAGCCAACGCATCCTCTGCATTTGTCAGTATCAACTTAGATATCCGCCACTCTCTCCCCGTGCCTCCTGGGAAACAGGTATTGTTGCTACCGAAAGGGTGTAACATGTAAACTCGGGTGCTGTCAACACCGACGCAGGACCGGGAGTGTGGCCGACGGATTCTAACCTTGACTGCCCATGTAGACACGTCAATAACCCAAACATGTGTACAAAAAGATTTTTCTTTTGTAGGAGTAGCGTAGAGTAGAAAGTCCAGCTTCCACGAGTTGGCAAACTGATCGCCACAGCACACAAAGGCGGAGCGGGGTCTCGGCTTGACGAGATACAGAGGAATTGAATGCCCCTCTGATGCGGAAAGAAACCGCTTGGTTAAACTACACCAGTGACGGTGAGTACGGTTTTGTTCATCCGGAATAGTCACACCCAGAGCAACCTGGTTAAAAGACACCAGCAGTGGTGAGTAGGTTGACGTACCCACGCGCAACTGAATAACTGCCCCCGGACCAACCCGGGCACACAAAGGGTCCCTACCTGCGGTGGGTCAAGATGTTTTGGAGGTTTTTCGCAGGCACTCCTCCTGTTCGTGCGTTTCTCAAGCGCTCCGTGGGCTCTTCCACGTTAAAAAGGGGG

>2020-3-OR
GGCTAGAGGTACAGCATACATCTCTGGTGTGTGGAGTCTTTAGAAAGCAAGTGAGAATTCACCTCTGTTTTTAACTGTGCAAACTTTAGGCTGTTTGACACACAGCCTGTCATCATGACTTTCTTTGCCATGTTGATTGGTGCAAGCACCAAGGTTGTCAAGGAGTTCGTCAACTATATTTTCTCCAAGGCCAGGCAGGTTTACATGAGGTTTAAGAAATGGCTATGGGAACTCAACGGTTCTTTCGCTGGTTCTGACGCCTTTGTAGACATGTGCTATGGCTACATTGATGATGTTGAGGACTTTGAAATTGCTCTCCAGCATTCTTATGCTGAGATGGAGCACGAGGTCGCATTGGCCAAACACAAGCTCAACCAGCTGCTCTCTCCCTACACTGTGGGGCCCCTTGAGTTGTTCCATCTTGTGGAACCCACGAGGCCCTCCAATGCAGAGGTCGAGCAAATCATCGCTGCTGAGATTGATTTGTCCTATGCGCTCTCGCTCGAGATCGAAACTGTGCGCGAGGTGAAGGAGGCTTACGCTGAACAAAAAGGCGACGACTATTTTGGTCGGATCTTCAACACCTTGCCGCAGAGGATGCACTACGTGAAGCGAGCGCTTGCACGTAGAAGAAAGACCGACAAGCTATCGGTGCGAGTTAAGGAGGAGGCAAGTAAGATTGTCCAAGTTCCTGACTTCATCGCCTGCACTGTCGCTGAGGAGGTTCCCACAGGTAAAACTGTGGTGGTTAAGAAAATCAGCAAGGACGGCGAGGACCGTTCCTTCAAGGAGCCGGAGCTCAAATGGGTTCGCCGTATCGCTGACGGCCACCATCACAAGGCTGCTGATTTTATCCGAGCGTACGTCCGCAATAGGAACGCACGACTTTCTGCAGACGAAATTTCGTGTGCTACCGTCCAACGCTACGCTGAGCAATTTTGCCAGAAGATGGAGATGGACGAGGAGAGTACGTGTTACCTTGTTTCTCGAGCCCTCCGAATGGTCCCTATCCCCACCAAAACTGAAATAAATGACGCGATGATCATCCACTGCCCCGTTGCTGAAGAACTCCGCCATCGCATGGCGGTGATCCAGGCTCCGGGTTTTTAGATGGTCTCTGCCAGGAGTCAGGTTTTGAATCCCCGTTTTCTCTTTTGGGGTTACCTGACGTCGTGGTCTATGGTGGGGGCACTCCTAGGAAGTTAGAGTCTAAGATTAGTTACCTTAGTCAGTTTTCTTTAGGTTTAACCTATCAATGCCCGCAACCTAGCTTACACAATGCATTGGTAGCAGTAGAGAGGCGTGTTTTCACAGTCGGTAAAGGTGACGAAATTATTCTACCGCCATTGGCACGGGACAATCAGTTTGAGAAGTTGAATTACTTCCGTGATGCGATTGTTTCCAAGGTAGGGTACTGTAAAACCTATAGTCCGATGGAGCTTGCTTTGACGTATAGTTCGAGCAAGAGGGCAGCATATATTAGAGCAGTGCTGTCGCTGAGACATGAACCTGTTAGTGTTAGGGATAGTTATGTAACTGCTTTTCTTAAGATGGAGAAACATCATATGTGTAAGAAGATCGCCCCCCGACTCATCTGCCCACGCACGAAGCGCTATAACGTGGAGGTCGGCCGGAGGCTCAAGTTCAATGAGAAAAAGTTCATGCATGCCATAGATTCGGTGTTTGAAGCACCGACCGTTCTTAGTGGATACGACAGTTTTTCAGTTGGTCGTATCATTGCTAAGAAGTGGAACAAGTTTAAGACCCCTGTAGCTATTGGTGTCGATGCCAGCCGTTTCGATCAGCATGTCTCGCTACAAGCTTTGCAATGGGAACATTCCATTTACAAGCTTGTATTTGGAGATGCTGAGCTCGATCAACTGCTGGACTGGCAATGCGATAATAATGTCAAGCTCTTCGTTGAGGATAAGGTACTCAAGTTTAAGGTCGAGGGGCATCGCATGTCAGGTGACATCAATACCTCCATGGGTAATAAACTTGTTATGTGTGGCATGATGCACAACTATTTTCGAGAACTTGGAGTCCGTGCTGAACTCTGCAACAACGGCGATGATTGCGTGATCATTTGTGAGCAGGAGGACGAGCACAGGTTTAACGATATATACAACTGGTTCCTTCAGTATGGGTTTTCCATGGTTTTAGAGAAGCCGGTCTATGAACTCGAGAAGCTTGAGTTCTGCCAGTCTCGCCCCGTCTGTATTGGTGGGGAGTGGAGGATGGTGCGACGACCGGATAGTATCGCTAAGGATGCACATTCACTTCTTTCGATGGCTACGAAAGAGGATGTGAAGTCATTCATGAGTGCTACTGCCCAATGCGGGTTGATCTTAAACTCTGGAGTACCCATACTGGAGGCATACCACCGTTGTCTATATCGCGGGTCTGGATTCAAGAAGGTTAGTGATGATTACTTGCGACGTGTCATAGAATTTGGAAATGATGAGCGTCTTGGTACTAAGCGCGAGTACCAAGAGCAACCTATTACTCTGGAGAATAGGTTGTCCTATTGGCGTTCATTTGGAGTTGACCCAGTGACTCAGGTCACCATCGAGCGGTACTTCGATGAGCTAACGGTCTGTACTGAACTCCGTGGGGTAAAGAGATTGACACCTCTTCTGCAAGCTATCGTACTAAATGTTGAATCGTAGACCCAACGAACCTCTTCTTGCGTATAAGAATAGAGTAGCCCAATCCAATAGGGATAAAATGAACAATGCTGGAAATAGTAATAGTAACCGTCGTTCTCGCCGTGGTCGCCGCAACCCACCTTTGCCTTCCGGATCTAGGGGTGGTGGTGCTCCCAGAAGGAGAAACCCTCGTGGTTCTCTTTCTGGGGACACTCCCACCGCCCAGGTCTTTGCGTTCACTGTGAACGATTTGAAGGCAAATTCCAAAGGTACCCTCCAGTTTGGCCCAAACCTGACGCAATACGCGAATTTCTCGAATGGTGTGATGAAAAGTTATCATAACTACCGCATCTCCCAGATTTCGGTATCGTACGTCACTAATGCCAGCTCGACTACCGCGGGTGCGTTTGCGATCGAGTGGGACACAGGATGCTCCATGACCAAGCTTGCCTCCAAGGTCACTTCTTTCCCCGTTTCCAAGAACTTTTCCCGGTCCTTTTCCGGGCAAACTATTGCTGGAACGGCGATGAGAAGCACAAACTTGGACCAAGTTTGGCTCCTATATGAAGGCAATGGAGACTCTTCCATTGCTGGACAGTTAGTCTTTCGGATGACTGTCCACTTCCTGACCTACAAATAGGTAGACGAAGCCCCCCCCGGCCCGCCTCCCCCTCCTCCATCTCCCCCACCCCCTTCTCCGGGTCCTTCACCTGAACCTTCTCCCCGTTTTTGGGGTTACGAGGGTGTTCCCGCTTCCCAGATTTCAAGTAAGTCGCATGACGATTTCATCGACGTTCGACCCTTGAATATGGTGAAGTTGTACAGGTGGACGGATGAGTCTTGGACCAGCGTCAATCTTGGCGCTGGTTATTCCTCCAACACTGGTAAACTGGCGACTCCGTATGTACTGATCCCTTGCTCTCCTGGCAAGTACTCAGTTTACATCGAGTGCGAAGGTTTCCAGGCTGTTAAAGCTGTTGGAGGGAACTACCCGGGTAAGTGGTTGGGAGTCATTGGGTATGATCCCAATGGAGATGGTTGGATGGCGCGTGAGTACTCGGGTTGTCGCATTACCAACTATCGTGGTTCTAACACCTTCGTGCAGGGACACCCAGATGTCACCCTCAACGATTGCCATTTTAATGATGGCCAGTCGGTTGAGTGTGACACCATCCTCAGTTTTCACTTGGAGTGTGATACTGATGGTTATTGGGCTCTGCAGGCTCCTCCTATTCAAAAGGATGACCACTTCAACTACGTAGTTAGCTACGCGGGTTGGACGGTCAAAGATCTTGAGTGGGGTGGTGTTTCCATCGCGATAGATGAGATGAACGGGGCTTCTTCGTCTATAAACGGGAGAAAGACGCACTTACTTACTAGCAGGGCTGTGCCGACTCGCTTAGAGCCTGCCCCTGTTCCAGCATCATCTGAGGTGGGTGCCGTGAAAGCAAACACGGTGTTACCAGTGACCTCTAGAGTAGAAACTCTACCGATAGTTTCCCCCGCTTCGGTAGTAGACAGGCCTGACAGTTCCACATCAGACACGAGCCAACGTTTTGGCTCCTCTCGTGATGTGCCACTGCCACCTCCTGTTCCGGGACGCTTCTACGAAACCCTGCCTCAAACGAGGTCAGGGTTTCGGTTGGCTAAGCGTTCCAAGGGGACAGACAAGTGACTGGAGTAGCTTGTCTTGATTTCCTCCGTGTACATACCGCAATGGTTTGGAGCCAACGCATCCTCTACATTTGTCAGTATCAACTTAGAAATCCGCCACTCGCTCCCCGTGCCTCCTGGGAAACAGGTATTGTTGCTACCGAAAGGATGTAACATGTAAACTCGGGTGCTGTCAACACCGACGTAGGACCGGGAGTGTGGCCGACGGATTCTAACCTTGACTGCCCATGTAGACACGTCAATAACCCAAACACATGCTCAAAAAGATTTTTCTTTTAGTAGGAGTAGCGTAGAGTAGAAAGTCCAACTTCCACGAGTTGGCAAACTGATCGCCACAGCACACAAAGGCGGAGTGGGGTCTCGGCTCAACGAGATACAGAGGAATTGAATGCCCCTCTGATGCGGAAAGAAACCGCTTGGTTAAACTGCACCAGTGACGGTGAGTACGGTTAGTTCATCCGGAATAGTCACACCCAGAGCAACCTGGTTAAAAGACACCTGCAGTGGTGAGTAGGTTAGCGCTTCCCATGCGCATCTGAACAACTGCCCCCGGACCAACCCGGGCACACAAAGGGTCCCTACCTGCGGTGGGTCAATATGTTTGGAGGTCTTTCGCAGGCATTCCTCCTGTTCGTGCGTTTCTCAAGCGCTCCGTGGGCTCTTCCACGTTAAAAAGGGGG

>2020-5-OR
GGCTAGAGGTACAGCATACATCTCTGGTGTGTGGAGTCTTTAGAACGCAAGTGAGAATTCGCCTCTGCGCTTAACTGTACAAACTCAAGGCTGTCTGACACACAGCCTGTCACCATGACTTTCTTTGCCATGTTGATTGGTGCTAGCACCAAAGTTGTCAAGGAATTCATCAACTACATTTTCTCTAAAGCCAAACAGGTGTATATGAGGTTTAAGAAATGGTTGTGGGAGCTTAATGGCTCCTTCGCTGAATCTGACGCCTTCGTCGACCTGTGTTATGGCTATATCGACGATGTTGAGGATTTCGAGATTGAACTCCAACAATCTTATGCTGAAATGGAGCACGAGGTCGCATTGGCCAAACACAAACTCAACCAGCTGCTTTCCCCCTACACCATAGGGCCACTCGAGCTGTTCCACTTAGTGGAACCTGTGCGGCCCTCTGGTGCAGTGGTAGAGCAAATCATCGCTGCTGAGATTGATTTGTCCTATGCGCTCTCGTTGGAGATCGAGACTGTGCGCGAGGTGAAGGAGGCTTACGCTGAACAAAAAGGCGACGACTATTTTGGTCGGATCTTCAACACCTTGCCACAGAGGATGGCCTACGTGAAGAGAGCTTTGTCACGTAGGCGGAAAACCGACTTGCTGTCGAAGCGAATTAAGGGTGAGGCGAGTAAAATCGTCCAAGTCCCTGATTTCTTGGCATGCACTGTCGCTGAGCAGGTTCCCACCGGTAAGACTAAGGTGGTGAAGAAAGTCAGTAAGGACGGTGAAGACCGTTCTATCGAGGAGCCCGAGATGAAATGGGTTCGCCGTATTCGTGACGGCGACCACAGAAAGGCTACTGACTTCATTCGAGCGTACGTCCGAAACAAGAACGCCCGTCTCTCTGCGGATGAAGTGTCATCTGCTACCATTCAACGCTACGCTGAGCAGTTTTGCCAGTCGATGGAGTTGGATGAGGAGGGTACCGGCTACTTGGTTGCTCGAGCCTTGCGAATGGTCCCAATCCCCACCAAAACAGAAATAACTGACGCAATGATCATCCATTGCCCGGTTGCCGAAGAGCTCCGCCACCGTATGGCGGTAATCCAGGCTCCGGGTTTTTAGATGGTCTCTGCCAGGAGTCTGGTTTTGAATCCCCGTTTTCTATTTTGGGGTTACCAGACATCGTGGTCTATGGTGGGGGCGCTCCTAGGAAGTTAGAGTCTAAGATTAGTTACCTTAGTCAGTTTTCATTAGGATTAACCTACCAGTGCCCACAACCTAGTTTGCACAACGCACTGGTAGCTGTAGAGAGGCGTGTTTTCACAGTCGGTAAAGGTGAAGAAATTATTCTACCGCCATTGGCCCGTGACAATCAGTTTGAGAAGTTGAATTACTTCCGTGATGCGATTGTTCACAAGGTAGGGTACTGTAAAACCTATAGTCCGATGGAGCTTGCTATGACGTATAGCTCTAGCAAGAGGGCGGCATATATTAGAGCTGTGCTGTCGCTGAGACACGAGCCTGTTAACGTTAGGGATAGCCATGTAACTGCGTTTCTCAAGATGGAGAAACATCTTATGTGCAAGAAAATCGCCCCCCGACTCATCTGCCCACGCACGAAGCGCTATAACGTGGAGGTCGGCCGGAGGCTCAAGTTCAATGAGAAAAAGTTCATGCATGCCATAGATTCGGTGTTTGAGGCACCGACCGTTCTTAGCGGATACGATAGTTTTTCTGTTGGTCGTATCATAGCTAAGAAGTGGAACAAGTTTAAGACCCCTGTAGCTATTGGTGTCGATGCCAGCCGTTTCGATCAGCATGTCTCGCTACAAGCTTTAAAATGGGAACATTCCATTTATAAGCTTGTATTTGGAGATGCTGAGCTCGACCAACTGCTGGACTGGCAATGCGATAATAACATCAAGCTCTTCGTTGAGGACAAGGTACTCAAGTTTAAGGTCGAAGGGCATCGCATGTCAGGTGACATTAATACCTCCATGGGCAATAAACTTGTTATGTGTGGCATGATGCACAACTATTTTCGAGAACTTGGAGTCCGTGCTGAACTCTGTAACAATGGCGATGATTGCGTGATCATCTGTGAGAAGGAGGACGAGCACAGGTTTAACGATATATACAACTGGTTCCTTCAGTATGGGTTTTCCATGGTTTTAGAGAAGCCGGTCTATGAACTCGAGAAGCTCGAGTTCTGCCAGTCCCGCCCCGTCTGTATTGGTGGGGAGTGGAGGATGGTTCGACGACCGGATAGTATCGCTAAGGATGCACATTCACTTCTTTCGATGGCAACGAAAGAGGATGTGAAGTCTTTCATGAGTGCTACTGCCCAATGCGGGTTGATCTTAAATTCTGGGGTACCCATACTGGAGGCATACCACCGTTGTCTATACCGTGGGTCTGGATTCAAGAAGGTTAGTGACGATTACTTGCGGCGTGTCATAGAATTTGGAAATGATGAGCGTCTTGGTACTAAGCGCGAGTACCAAGAGCAGCCGGTTACTCTGGAGAACCGGATGTCCTTCTGGCGGTCATTTGGAGTTGACCCAGTGACTCAGGTCACCATCGAGCGGTACTTCGATGAACTTACGGTCTGTACTGAACTCCGTGGAGTAAAGAGATTGACACCTCTTTTGCAAGCAATCGTACTAAATGTTGAATCGTAGACCCAACGAACCTCTTCTTGCGTACAAGAATAGAGTAGCCCAATCCAATAGGGATAAAATGAACAATGCTGGAAATAGTAATAGTAACCGTCGTTCTCGCCGTGGTCGCCGCAACCCACCTTTGCCTTCCGGATCTAGGGGTGGTGGTGCTCCCAGAAGGAGAAACCCTCGTGGTTCTCTTTCTGGGGACACTCCCACCGCCCAGATCTTTGCGTTCACTGTGAACGATTTGAAGGCAAATTCCAAAGGTAGACTCCAGTTTGGCCCAAACCTGACGCAATACGCGAACTTCTCGAATGGTGTGATGAAAAGTTATCATAACTATCGCATCTCCCAGATTTCGGTATCGTACGTCACTAATGCCAGCTCGACTACCGCGGGTGCGTTTGCGATCGAGTGGGACACAGGATGCTCCATGACCTCACTTGCATCCAAGGTAATCTCTTTCCCTGTTTCCAAGAACTTTTCCCGGACCTTTTCCGGGCAAACTCTTGCTGGAACAGCGATGAGAGCCACGTCCTTGGACCAAGTGTGGCTCCTTTATGAAGGCAATGGAGATTCTTCCATTGCTGGACAGTTTGTCATCCGGATGACTGTCCACTTCCTGACCTACAAATAGGTAGACGAAGCCCCCCCCGGCCCGCCTCCCCCTCCTTCATCTCCCCCACCCCCTTCCCCGGGTCCTTCACCTGAACCTTCTCCCCGTTTCTGGGGTTATGAGGGTGTCCCTGCTTCCCAGATTTCAAGTAAGTCGCATGATGATTTCATCGACGTTCGACCCTTGAATATGGTGAAGTTGTACAGGTGGACGGATGAGTCTTGGACCAGCGTCAATCTTGGTGCTGGTTATTCCTCCAACACTGGTAAATCGGCGACTCCGTATGTACTGATCCCTTGCTCTCCTGGCAAGTATTCAGTTTACATCGAGTGCGAAGGTTTCCAGGCCGTCAAGGCTGTTGGAGGAAACTACCCGGGTAAGTGGTTGGGAGTCATTGGGTATGACCCCAATGGAGATGGTTGGATGGCGCGTGAGTATTCGGGTTGTCGCATTACCAACTACCGCGGTTCTAACACCTTTGTGCAAGGTCACCCAGATGTCACTCTCAACGACTGTCATTTCAATGACGGACAGTCTGTTGAGTGTGACACCATCCTCAGTTTTCACTTGGAGTGTGATACTGATGGCTATTGGGCCTTGCAAGCTCCACCCATTCAAAAGGATGACCATTTCAATTACGTAGTTAGCTACGCGGGTTGGACGGTCAAAGATCTTGAATGGGGTGGTGTTTCCATTGCGATAGATGAGATGAACGGGGCTTCTTCGTCTATAAACGGGAGAAAGACGCACTTACTTACTAGCAGGGCTGTGCCGACTCGCTTAGAGCCTGCCCCTGTTCCAGTATCATCTGAGGTGGGTGCCGTGAAAGCAAACACGGTGTTACCAGTGACCTCTAGAGTAGAAACTCTACCGATAGTTTCCCCCGCTTCGGTAGTAGACAGGCCTGACAGTTCTACATCAGATACGAGCCAACGCTTTGGCTCTTCTCGTGATGCACCACTGCCACCTCCTGTTCCGGGACGTTTCTACGAAACCCTACCTCAGACGAGGACAGGGTTTCGGCTTGCTAAGCGTTCCAAGGGGACAGACAAGTGACTGGAGTAGCTTGTCTTGATTTCCTCCGTGTACATACCGCATTTGTTTGGAGCCAACGCATCCTCTGCATTTGTCAGTATCAACTTAGACATCCGCCACTCGCTCCCCGTGCCTCCTGGGAAACAGGTATTGTTGCTACCGAAAGGGTGTAACATGTAAACTCGGGTGCTGTCAACACCGACGCAGGACCGGGAGTGTGGCCGACGGATTCTAACCTTGACTGCCCATGTAGACACGTCAATAACCCAAACATGTGCACAAAAAGATTTTTTCTTTTAGTAGGAGTAGCGTAAAGTAGAAAGTCCAACTTCCACGAGTTGGCAAACTGATCGCCACAGCACACAAAGGCGGAGTGGAGTCTCGGCTCAACGAGATACAGAGGAATTGAATGCCCCTCTGATGCGGAAAGAAACCGCTTGGTCAAACTACACCCGTGACGGTGAGTACGGTTAGTTCATCCGGAATAGTCACACCCAGAGCAGCCTGGTTAAAAGACACCCGCAGTGGTGAGTAGGCTTGCGTTTCCCGTGCGCAGCTGAACAACTGCCCCCGGACCAACCCGGGCACACAAAGGGTCCCTACCTGCGGTGGGTCAAGATGATTGGAGGTCTTTCGCAGGCATTCCTCCTGTTCGTGCGTTTCTCAAGCGCTCCGTGGGCTCTTCCACGTTAAAAAGGGGG

>2020-6-OR
GGCTAGAGGTACAGCATACATCTCTGGTGTGTGGAGTCTTTAGAAAGCAAGTGAGAATTCACCTCTGTTTTTAACTGTGCAAACTTTAGGCTGTTTGACACACAGCCTGTCACCATGACTTTCTTTGCCATGTTGATTGGTGCAAGCACCAAGGTTGTCAAGGAGTTCGTCAACTATATTTTCTCCAAGGCCAGGCAGGTTTACATGAGGTTTAAGAAATGGCTATGGGAACTCAACGGTTCTTTTGCTGGTTCTGACGCCTTTGTAGACATGTGCTATGGCTACATTGATGATGTTGAGGACTTTGAAATTGCTCTCCAGCATTCTTATGCTGAGATGGAGCACGAGGTCGCATTGGCCAAACACAAGCTCAACCAGCTGCTCTCCCCCTACACTGTGGGGCCCCTTGAGTTGTTCCATCTTGTGGAACCCACGAGGCCCTCCAATGCAGAGGTCGAGCAAATCATCGCTGCTGAGATTGATTTGTCTTATGCGCTCTCGCTGGAGATCGAAACTGTGCGCGAGGTGAAGGAGGCTTACGCTGAACAAAAAGGCGACGACTATTTTGGTCGGATCTTCAACACCTTGCCGCAGAGGATGCACTACGTGAAGCGAGCGCTTGCACGTAGAAGAAAGACCGACAAGCTATCGGTGCGAGTTAAGGAGGAGGCAAGTAAAATTGTCCAAGTTCCTGACTTCATCGCCTGCACTGTCGCTGAGGAGGTTCCCACAGGTAAAACTGTGGTGGTTAAGAAAATCAGCAAGGACGGCGAGGACCGTTCCTTCAAGGAGCCGGAGCTTAAATGGGTTCGCCGTATCGCTGACGGTTACCATCACAAGGCTGCTGATTTTATCCGAGCGTACGTCCGCAACAGGAACGCACGTCTCTCTGCAGACGAAATTTCGTGTGCTACCGTCCAACGCTACGCTGAGCAGTTTTGCCAGAAGATGGAGATGGACGAGGAGAGTACCTGCTACCTTGTTTCTCGAGCCCTCCGAATGGTCCCTATCCCCACCAAAACTGAAATAAATGACGCGATGATCATCCACTGCCCCGTTGCTGAAGAACTCCGCCATCGCATGGCGGTGATCCAGGCTCCGGGTTTTTAGATGGTCTCTGCCAGGAGTCAGGTTTTGAATCCCCGTTTTCTCTTTTGGGGTTACCTGACGTCGTGGTCTATGGTGGGGGCACTCCTAGGAAGTTAGAGTCTAAGATTAGTTACCTTAGTCAGTTTTCTTTAGGTTTAACCTACCAATGCCCGCAACCTAGCTTACACAATGCATTGGTAGCAGTAGAGAGGCGTGTTTTCACAGTCGGTAAAGGTGACGAAATTATTCTACCGCCATTGGCACGGGACAATCAGTTTGAGAAGTTGAATTACTTCCGTGATGCGATTGTTTCCAAGGTAGGGTACTGTAAAACCTACAGTCCGATGGAGCTTGCTTTGACGTATAGTTCGAGCAAGAGGGCAGCATATATTAGAGCTGTGCTGTCGCTGAGACATGAGCCTGTTAGTGTTAGGGATAGTTATGTAACTGCTTTTCTTAAGATGGAGAAACATCATATGTGTAAGAAGATCGCCCCCCGACTCATCTGCCCACGCACGAAGCGCTATAACGTGGAGGTCGGCCGGAGGCTCAAGTTCAATGAGAAAAAGTTCATGCATGCCATAGATTCGGTGTTTGAAGCACCGACCGTTCTTAGTGGATACGACAGTTTTTCAGTTGGTCGTATCATTGCTAAGAAGTGGAACAAGTTTAAGACCCCTGTAGCTATTGGTGTCGATGCCAGCCGTTTCGATCAGCATGTCTCGCTACAAGCTTTGCAATGGGAACATTCCATTTACAAGCTTGTATTTGGAGATGCTGAGCTCGATCAACTGCTGGACTGGCAATGCGATAATAATGTCAAGCTCTTCGTTGAGGATAAGGTACTCAAGTTTAAGGTCGAAGGGCATCGCATGTCAGGTGACATCAATACCTCCATGGGTAATAAACTTGTTATGTGTGGCATGATGCACAACTATTTTCGAGAACTTGGAGTCCGTGCTGAACTCTGCAACAACGGCGATGATTGCGTGATCATTTGTGAGCAGGAGGACGAGCACAGGTTTAACGATATATACAACTGGTTCCTTCAGTATGGGTTTTCCATGGTTTTAGAGAAGCCGGTCCACGAACTCGAGAAGCTTGAGTTCTGCCAGTCTCGCCCCGTCTGTATTGGTGGGGAGTGGAGGATGGTGCGACGACCGGATAGTATCGCTAAGGATGCACATTCACTTCTTTCGATGGCTACGAAAGAGGATGTGAAGTCATTCATGAGTGCTACTGCCCAATGCGGGTTGATCTTAAACTCTGGAGTACCCATACTGGAGGCATACCACCGTTGTCTATACCGTGGGTCTGGATTCAAGAAGGTTAGTGATGATTACTTGCGGCGTGTCATAGAATTTGGAAATGATGAGCGTCTTGGTACTAAGCGCGAGTACCAAGAGCAACCTATTACTCTGGAGAATAGGTTGTCCTATTGGCGTTCATTTGGAGTTGACCCAGTGACTCAGGTCACCATCGAGCGGTACTTCGATGAGCTAACGGTCTGTACTGAACTCCGTGGTGTAAAGAGATTGACACCTCTTTTGCAAGCAATCGTACTAAATGTTGAATCGTAGACCCAACGAACCTCTTCTTGCGTATAAGAATAGAGTAGCCCAATCCAATAGGGATAAAATGAACAATGCTGGAAATAGTAATAGTAACCGTCGTTCTCGCCGTGGTCGCCGCAACCCACCTTTGCCTTCCGGATCTAGGGGTGGTGGTGCTCCCAGAAGGAGAAACCCTCGTGGTTCTCTTTCTGGGGACACTCCCACCGCCCAGATCTTTGCGTTCACTGTGAACGATTTGAAGGCAAATTCCAAAGGTAGACTCCAGTTTGGCCCAAACCTGACGCAATACGCGAACTTCTCGAATGGTGTGATGAAAAGTTATCATAACTATCGCATCTCCCAGATTTCGGTATCGTACGTCACTAATGCCAGCTCGACTACCGCGGGTGCGTTTGCGATCGAGTGGGACACAGGATGCTCCATGACCTCACTTGCATCCAAGGTAATCTCTTTCCCTGTTTCCAAGAACTTTTCCCGGACCTTTTCCGGGCAAACTCTTGCTGGAACAGCGATGAGAGCCACGTCCTTGGACCAAGTGTGGCTCCTTTATGAAGGCAATGGAGATTCTTCCATTGCTGGACAGTTTGTCATCCGGATGACTGTCCACTTCCTGACCTACAAATAGGTAGACGAAGCCCCCCCCGGCCCGCCTCCCCCTCCTCCATCTCCCCCACCCCCTTCCCCGGGTCCTTCACCTGAACCTTCTCCCCGTTTCTGGGGTTATGAGGGTGTCCCTGCTTCCCAGATTTCAAGTAAGTCGCATGATGATTTCATCGACGTTCGACCCTTGAATATGGTGAAGTTGTACAGGTGGACGGATGAGTCTTGGACCAGCGTCAATCTTGGTGCTGGTTATTCCTCCAACACTGGTAAATCGGCGACTCCGTATGTACTGATCCCTTGCTCTCCTGGCAAGTACTCAGTTTACATCGAGTGCGAAGGTTTCCAGGCTGTCAAGGCTGTTGGAGGAAACTACCCGGGTAAGTGGTTGGGAGTCATTGGGTATGACCCCAATGGAGATGGTTGGATGGCGCGTGAGTATTCGGGTTGTCGCATTACCAACTATCGCGGTTCTAACACCTTCGTGCAGGGACACCCAGATGTCACCCTCAACGATTGCCATTTTAATGATGGCCAGTCGGTTGAGTGTGACACCATCCTCAGTTTTCACTTGGAGTGTGATACTGATGGTTATTGGGCTCTGCAGGCTCCTCCCATTCAAAAGGATGACCACTTCAACTACGTAGTTAGCTACGCGGGTTGGACGGTTAAAGATCTTGAGTGGGGTGGTGTTTCCATCGCGATAGATGAGATGAACGGGGCTTCTTCGTCTATAAACGGGAGAAAGACGCACTTACTTACTAGCAGGGCTGTGCCGACTCGCTTAGAGCCTGCCCCTGTTCCAGCATCATCTGAGGTGGGTGCCGTGAAAGCAAACACGGTGTTACCAGTGACCTCTAGAGTAGAAACTCTACCGATAGTTTCCCCCGCTTCGGTAGTAGACAGGCCTGACAGTTCCACATCAGACATGAGCCAACGTTTTGGCTCCTCTCGCGATGTGCCACTGCCACCTCCTGTTCCGGGACGCTTCTACGAAACCCTGCCTCAAACGAGGTCAGGGTTTCGGTTGGCTAAGCGTTCCAAGGGGACAGACAAGTGACTGGAGTAGCTTGTCTTGATTTCCTCCGTGTACATACCGCAATGGTTTGGAGCCAACGCATCCTCTACATTTGTCAGTATCAACTTAGAAATCCGCCACTCGCTCCCCGTGCCTCCTGGGAAACAGGTATTGTTGCTACCGAAAGGGTGTAACATGTAAACTCGGGTGCTGTCAACACCGACGCAGGACCGGGAGTGTGGCCGACGGATTCTAACTTTGACTGCCCATGTAGACACGTCAATAACCCAAACACATGCACAAAAAGATTTTTCTTTTAGTAGGAGTAGCGTAGAGTAGAAAGTCCAACTTCCACGAGTTGGCAAACTGATCGCCACAGCACACAAAGGCGGAGCGGGGTCTCGGCTTGACGAGATACAGAGGAATTGAATGCCCCTCTGATGCGGAAAGAAACCGCTTGGTTAAACTACACCAGTGACGGTGAGTACGGTTAGTTCATCCGGAATAGTCACACCCAGAGCAACCTGGTTAAAAGACACCTGCAGTGGTGAGTAGGTTAGCGCCTCCCATGCGCATCTGAATAACTGCCCCCGGACCAACCCGGGCACACAAAGGGTCCCTACCTGCGGTGGGTCAATATGTTTGGGGGTCTTTCGCAGGCATTCCTCCTGTTCGTGCGTTTCTCAAGCGCTCCGTGGGCTCTTCCACGTTAAAAAGGGGG

>2020-7-OR
GGCTAGAGGTACAGCATACATCTCTGGTGTGTGGAGTCTTTAGAAAGCAAGTGAGAATTCACCTCTGTTTTTAACTGTGCAAACTTTAGGCTGTTTGACACACAGCCTGTCACCATGACTTTCTTTGCCATGTTGATTGGTGCAAGCACCAAGGTTGTCAAGGAGTTCGTCAACTACATTTTCTCCAAGGCCAGGCAGGTTTACATGAGGTTTAAGAAATGGCTATGGGAACTCAACGGTTCTTTTGCTGGTTCTGACGCCTTTGTAGACATGTGCTATGGCTACATTGATGATGTTGAGGACTTTGAAATAGCTCTCCAGCATTCTTACGCTGAGATGGAGCACGAGGTCGCATTGGCCAGACACAAGCTCAACCAGCTGCTCTCCCCCTACACTGTGGGGCCCCTTGAGTTGTTCCATCTTGTGGAACCCACGAGGCCCTCCAATGCAGAGGTCGAGCAAATCATCGCTGCTGAGATTGATTTGTCCTATGCGCTCTCGCTGGAGATTGAAACTGTGCGCGAGGTGAAGGAGGCTTACGCTGAACAAAAAGGCGACGACTATTTTGGTCGGATCTTCAACACCTTGCCGCAGAGGATGCACTACGTGAAGCGAGCGCTTGCGCGTAGAAGAAAGACCGACAAGCTATCGGTGCGAGTTAAGGAGGAGGCAAGTAAAATTGTCCAAGTTCCTGACTTCATCGCCTGCACTGTCGCTGAGGAGGTTCCCACAGGTAAAACTGTGGTGGTTAAGAAAATCAGCAAGGACGGCGAGGACCGTTCCTTCAAGGAGCCGGAGCTTAAATGGGTTCGCCGTATCGCTGACGGCTACCATCACAAGGCTGCTGATTTTATCCGAGCGTACGTCCGCAATAGGAACGCACGACTCTCTGCAGACGAAATTTCGTGTGCTACCGTCCAACGCTATGCTGAGCAATTTTGCCAGAAGATGGAGATGGACGAGGAGAGTACGTGTTACCTTGTTTCTCGAGCCCTCCGAATGGTCCCTATCCCCACCAAAACTGAAATAAATGACGCGATGATCATCCACTGCCCCGTTGCTGAAGAGCTCCGCCATCGCATGGCGGTGATCCAGGCTCCGGGTTTTTAGATGGTCTCTGCCAGGAGTCAGGTTTTGAATCCCCGTTTTCTCTTTTGGGGTTACCTGACGTCGTGGTCTATGGTGGGGGCACTCCTAGGAAGTTAGAGTCTAAGATTAGTTACCTTAGTCAGTTTTCTTTAGGTTTAACCTACCAATGCCCGCAACCTAGCTTACACAATGCATTGGTAGCAGTAGAGAGGCGTGTTTTCACAGTCGGTAAAGGTGATGAAATTATTCTACCGCCATTGGCACGGGACAATCAGTTTGAGAAGTTGAATTACTTCCGTGATGCGATTGTTTCCAAGGTAGGGTACTGTAAAACCTATAGTCCGATGGAGCTTGCTTTGACGTATAGTTCGAGCAAGAGGGCAGCATATATTAGAGCTGTGCTGTCGCTGAGACATGGACCTGTTAGTGTTAGGGATAGTTATGTAACTGCTTTTCTTAAGATGGAGAAACATCATATGTGTAAGAAGATCGCCCCCCGACTCATCTGCCCACGCACGAAGCGCTATAACGTGGAGGTCGGCCGGAGGCTCAAGTTCAATGAGAAAAAGTTCATGCATGCCATAGATTCGGTGTTTGAAGCACCGACTGTTCTTAGTGGATACGACAGTTTTTCAGTTGGTCGTATCATTGCTAAGAAGTGGAACAAGTTTAAGACCCCTGTAGCTATTGGTGTCGATGCCAGCCGTTTCGACCAGCATGTCTCGCTACAAGCTTTGCAATGGGAACATTCCATTTACAAGCTTGTATTTGGAGATGCTGAGCTCGATCAACTGCTGGACTGGCAATGCGATAATAATGTCAAGCTCTTCGTTGAGGATAAGGTACTCAAGTTTAAGGTCGAAGGGCATCGCATGTCAGGTGACATCAATACCTCCATGGGTAATAAACTTGTTATGTGTGGCATGATGCACAACTATTTTCGAGAACTTGGAGTCCGTGCTGAACTCTGCAACAACGGCGATGATTGCGTGATCATTTGTGAGCAGGAAGACGAGCACAGGTTTAACGATATATACAACTGGTTCCTTCAGTATGGGTTTTCCATGGTTTTAGAGAAGCCGGTCTACGAACTCGAGAAGCTTGAGTTCTGCCAGTCTCGCCCCGTCTGTATTGGTGGGGAGTGGAGGATGGTGCGACGACCGGATAGTATCGCTAAGGATGCACATTCACTTCTTTCGATGGCTACGAAAGAGGATGTGAAGTCATTCATGAGTGCTACTGCCCAATGCGGGTTGATCTTAAACTCTGGAGTACCCATACTGGAGGCATACCACCGTTGTCTATACCGTGGGTCTGGATTCAAGAAGGTTAGTGATGATTACTTGCGGCGTGTCATAGAATTTGGAAATGATGAGCGTCTTGGTACTAAGCGCGAGTACCAAGAGCAACCTATTACTCTGGAGAATAGGTTGTCCTATTGGCGTTCATTTGGAGTTGACCCAGTGACTCAGGTCACCATCGAGCGGTACTTCGATGAGCTAACGGTCTGTACTGAACTCCGTGGGGTAAAGAGATTGACACCTCTTCTGCAAGCAATCGTACTAAATGTTGAATCGTAGACCCAACGAACCTCTTCTTGCGTATAAGAATAGAGTAGCCCAATCCAATAGGGATAAAATGAACAATGCTGGAAATAGTAATAGTAACCGTCGTTCTCGCCGTGGTCGCCGCAACCCACCTTTGCCTTCCGGATCTAGGGGTGGTGGTGCTCCCAGAAGGAGAAACCCTCGTGGTTCTCTTTCTGGGGACACTCCCACCGCCCAGGTCTTTGCGTTCACTGTGAACGATTTGAAGGCAAATTCCAAAGGTACCCTCCAGTTTGGCCCAAACCTGACGCAATACGCGAATTTCTCGAATGGTGTGATGAAAAGTTATCATAACTATCGCATCTCCCAGATTTCGGTATCGTACGTCACTAATGCCAGCTCGACTACCGCGGGTGCGTTTGCGATCGAGTGGGACACAGGATGCTCCATGACCAAGCTTGCCTCCAAGGTCACTTCTTTCCCCGTTTCCAAGAACTTTTCCCGGTCCTTTTCCGGGCAAACTATTGCTGGAACGGCGATGAGAAGCACAAACTTGGACCAAGTTTGGCTCCTATATGAAGGCAATGGAGACTCTTCCATTGCTGGACAGTTAGTCTTCCGGATGACTGTCCACTTCCTGACCTACAAATAGGTAGACGAAGCCCCCCCCGGCCCGCCTCCCCCTCCTCCATCTCCCCCACCCCCTTCTCCGGGTCCTTCACCTGAACCTTCTCCCCGTTTTTGGGGCTATGAGGGTGTTCCCGCTTCCCAGATTTCAAGTAAGTCGCATGACGATTTCATCGACGTTCGACCCTTGAATATGGTGAAGTTGTACAGGTGGACGGATGAGTCTTGGACCAGCGTCAATCTTGGCGCTGGTTATTCCTCCAACACTGGTAAACTGGCGACTCCGTATGTACTGATCCCTTGCTCTCCTGGCAAGTACTCAGTTTACATCGAGTGCGAAGGTTTCCAGGCTGTTAAAGCTGTTGGAGGGAACTACCCGGGTAAGTGGTTGGGAGTCATTGGGTATGATCCCAATGGAGATGGTTGGATGGCGCGTGAGTACTCGGGTTGTCGCATTACCAACTATCGTGGTTCTAACACCTTCGTGCAGGGACACCCAGATGTCACCCTCAACGATTGCCATTTTAATGATGGCCAGTCGGTTGAGTGTGACACCATCCTCAGTTTTCACTTGGAGTGTGACACTGATGGTTATTGGGCTCTGCAGGCTCCCCCCATTCAAAAGGATGACCACTTCAACTACGTAGTTAGCTACGCGGGTTGGACGGTCAAAGATCTTGAGTGGGGTGGTGTTTCCATCGCGATAGATGAGATGAACGGGGCTTCTTCGTCTATAAACGGGAGAAAGACGCACTTACTTACTAGCAGGGCTGTGCCGACTCGCTTAGAGCCTGCCCCTGTTCCAGCATCATCTGAGGTGGGTGCCGTGAAAGCAAACACGGTGTTACCAGTGACCTCTAGAGTAGAAACTCTACCGATAGTTTCCCCCGCTTCGGTAGTAGACAGGCCTGACAGTTCCACATCAGACACGAGTCAACGTTTTGGCTCCTCTCGTGATGTGCCACTGCCACCTCCTGTTCCGGGACGCTTCTACGAAACCCTGCCTCAAACGAGGTCAGGGTTTCGGTTGGCTAAGCGTTCCAAGGGGACAGACAAGTGACTGGAGTAGCTTGTCTTGATTTCCTCCGTGTACATACCGCAATGGTTTGGAGCCAACGCATCCTCTACATTTGTCAGTATCAACTTAGAAATCCGCCACTCGCTCCCCGTGCCTCCTGGGAAACAGGTATTGTTGCTACCGAAAGGGTGTAACATGTAAACTCGGGTGCTGTCAACACCGACGCAGGACCGGGAGTGTGGCCGACGGATTCTAACCTTGACTGCCCATGTAGACACGTCAATAACCCAAACACATGCACAAAAAGATTTTTTTCTTTTAGTAGGAGTAGCGTAGAGTAGAAAGTCCAACTTCCACGAGTTGGCAAACTGATCGCCACAGCACACAAAGGCGGAGTGGGGTCTCGGCTCAACGAGATACAGAGGAATTGAATGCCCCTCTGATGCGGAAAGAAACCGCTTGGTTAAACTGCACCAGTGACGGTGAGTACGGTTAGTTCATCCGGAATAGTCACACCCAGAGCAACCTGGTTAAAAGACACCTGCAGTGGTGAGTAGGTTAGCGCTTCCCATGCGCATCTGAATAACTGCCCCCGGACCAACCCGGGCACACAAAGGGTCCCTACCTGCGGTGGGTCAATATGTTTGGAGGTCTTTCGCAGGCATTCCTCCTGTTCGTGCGTTTCTCAAGCGCTCCGTGGGCTCTTCCACGTTAAAAAGGGGG

>MI1_10A
GGGTTGTCGCATTACCAACTATCGCGGTTCTAACACCTTCGTGCAAGGACACCCAGATGTCATTCTCAACGACTGTCATTTCAATGATGGACAGTCTGTTGAATGTGACACCATCCTCAGTTTTCACTTGGAGTGTGAAACTGATGGCTATTGGGCCTTGCAGGCTCCTCCCATTCAAAAGGATGACCACTTCAACTACGTAGTTAGCTACGCGGGTTGGACGGTCAAAGATCTTGAGTGGGGTGGTGTTTCCATCGCGATAGATGAGATGAACGGGGCTTCTTCGTCTATAAACGGGAGAAAGACGCAGTTACTTACTAGCAGGGCCGTGCCGACTCGCTTAGAGCCTGCCCCTGTTCCAGCATCATCTGAGGTGGGTGCCGTGAAAGCAAACACGGTGTTACCAGTAGCCTCTAATGTAGAAACTCTACCGGTTGTTTCCCCTGCATCGGTAGTAGAGAAACCTGACACTTCCTCATCAGATACCGGCCCTCGTGTGCTGTCGTTTCGTGATGCGCCAGTGCCAGCGTTAGCTCCGGGACGCTACTACGAGACCCTTCCTTCTAGTAAGGGAGGGTTTCGTTTGCCTCGGCGTCCCAAGGGGACAGACAAGTGACTGGAGTAGCTTGTCTTGATTTCCTCCGTGTACATACCGCATTTGTTTGGAGCCAACGCATCCTCTACATTTGTCAGTATCAACTTAGAAATCCGCCACTTGCTCCCCGTGCCTCCTGGGAAACA
>MI1_A1
GGGTTGTCGCATTACCAACTATCGCGGTTCTAACACCTTCGTGCAAGGACACCCAGATGTCGTTCTCAACGACTGTCATTTCAATGATGGACAGTCTGTTGAATGTGACACCATCCTCAGTTTTCACTTGGAGTGTGAAACTGATGGCTATTGGGCCTTGCAGGCTCCTCCCATTCAAAAGGATGACCACTTCAACTACGTAGTTAGCTACGCGGGTTGGACGGTCAAAGATCTTGAGTGGGGTGGTGTTTCCATCGCGATAGATGAGATGAACGGGGCTTCTTCGTCTATAAACGGGAGAAAGACGCAGTTACTTACTAGCAGGGCCGTGCCGACTCGCTTAGAGCCTGCCCCTGTTCCAGCATCATCTGAGGTGGGTGCCGTGAAAGCAAACACGGTGTTACCAGTAGCCTCTAATGTAGAAACTCTACCGATTGTTTCCCCCGCATCGGTAGTAGAGAAACCTGACACTTCCTCATCAGACACCGGCCCTCGTGTGCTGTCGTTTCGTGATGCGCCAGTGCCAGCGTTAGCTCCGGGACGCTACTACGAGACCCTTCCTTCTAGTAAGGGAGGGTTTCGTTTGCCACGGCGTTCCAAGGGGACAGACAAGTGACTGGAGTAGCTTGTCTTGATTTCCTCCGTGTACATATCGCATTTGTTTGGAGCCAACGCATCCTCTACATTTGTCAGTATCAACTTAGAAATCCGCCACTCGCTCCCCGTGCCTCCTGGGAAACA
>MI1_A2
GGGTTGTCGCATTACCAACTATCGCGGTTCTAACACCTTCGTGCAAGGACACCCAGATGTCGTTCTCAACGACTGTCATTTCAATGATGGACAGTCTGTTGAATGTGACACCATCCTCAGTTTTCACTTGGAGTGTGAAACTGATGGCTATTGGGCCTTGCAGGCTCCTCCCATTCAAAAGGATGACCACTTCAACTACGTAGTTAGCTACGCGGGTTGGACGGTCAAAGATCTTGAGTGGGGTGGTGTTTCCATCGCGATAGATGAGATGAACGGGGCTTCTTCGTCTATAAACGGGAGAAAGACGCAGTTACTTACTAGCAGGGCCGTGCCGACTCGCTTAGAGCCTGCCCCTGTTCCAGCATCATCTGAGGTGGGTGCCGTGAAAGCAAACACGGTGTTACCAGTAGCCTCTAATGTAGAAACTCTACCGATTGTTTCCCCCGCATCGGTAGTAGAGAAACCTGACACTTCCCCATCAGATACCGGCCCTCGTGTGGTGTCGTTTCGTGATGCGCCAGTGCCAGCGTTAGCTCCGGGACGCTACTACGAGACCCTTCCTTCTAGTAAGGGAGGGTTTCGTTTGCCTCGGCGTTCCAAGGGGACAGACAAGTGACTGGAGTAGCTTGTCTTGATTTCCTCCGTGTACATACCGCATTTGTTTGGAGCCAACGCATCCTCTACATTTGTCAGTATCAACTTAGAAATCCGCCACTCGCTCCCCGTGCCTCCTGGGAAACA
>MI1_A3
GGGTTGTCGCATTACCAACTATCGTGGTTCTAACACCTTCGTGCAGGGACACCCAGATGTCATCCTCAACGATTGCCATTTTAATGATGGCCAGTCGGTTGAGTGTGACACCATCCTCAGTTTTCACTTGGAGTGTGATACTGATGGTTATTGGGCTCTGCAGGCTCCTCCCATTCAAAAGGATGACCACTTCAACTACGTAGTTAGCTACGCGGGTTGGACGGTCAAAGATCTTGAGTGGGGTGGTGTTTCCATCGCGATAGATGAGATGAACGGGGCTTCTTCGTCTATAAACGGGAGAAAGACGCACTTACTTACTAGCAGGGCTGTGCCGACTCGCTTAGAGCCTGCCCCTGTTCCAGCATCATCTGAGGTGGGTGCCGTGAAAGCAAACACGGTGTTACCAGTGACCTCTAGAGTAGAAACTCTACCGATAGTTTCCCCTGCTTCGGTAGTAGACAGGCCTGACAGTTCCACATCAGACACGAGCCAACGTTTTGGCTCCTCTCGTGATGTGCCACTGCCACCTCCTGTTCCGGGACGCTTCTACGAAACCCTGCCTCAAACGAGGTCAGGGTTTCGGTTGGCTAAGCGTTCCAAGGGGRCAGACAAGTGACTGGAGTAGCTTGTCTTGATTTCCTCCGTGTACATACCGCAATGGTTTGGAGCCAACGCATCCTCTACATTTGTCAGTATCAACTTAGAAATCCGCCACTCGCTCCCCGTGCCTCCTGGGAAACA
>MI1_A4
GGGTTGTCGCATTACCAACTATCGCGGTTCTAACACCTTCGTGCAAGGACACCCAGATGTCGTTCTCAACGACTGTCATTTCAATGATGGACAGTCTGTTGAATGTGACACCATCCTCAGTTTTCACTTGGAGTGTGAAACTGATGGCTATTGGGCTCTGCAGGCTCCTCCCATTCAAAAGGATGACCACTTCAACTACGTAGTTAGCTACGCGGGTTGGACGGTCAAAGATCTTGAGTGGGGTGGTGTTTCCATCGCGATAGATGAGATGAACGGGGCTTCTTCGTCTATAAACGGGAGAAAGACGCAGTTACTTACTAGCAGGGCCGTGCCGACTCGCTTAGAGCCTGCCCCTGTTCCAGCATCATCTGAGGTGGGTGCCGTGAAAGCAAACACGGTGTTACCAGTAGCCTCTAATGTAGAAACTCTACCGATTGTTTCCCCCGCATCGGTAGTAGAGAAACCTGACACTTCCTCATCAGATACCGGCCCTCGTGTGCTGTCGTTTCGTGATGCGCCAGTGCCAGCGTTAGCTCCGGGACGCTACTACGAGACCCTTCCTTCTAGTAAGGGAGGGTTTCGTTTGCCTCGGCGTTCCAAGGGGACAGACAAGTGACTGGAGTAGCTTGTCTTGATTTCCTCCGTGTACATATCGCATTTGTTTGGAGCCAACGCATCCTCTACATTTGTCAGTATCAACTTAGAAATCCGCCACTCGCTCCCCGTGCCTCCTGGGAAACA
>MI1_A5
GGGTTGTCGCATTACCAACTATCGCGGTTCTAACACCTTCGTGCAAGGACACCCAGATGTCGTTCTCAACGACTGTCATTTCAATGATGGACAGTCTGTTGAATGTGACACCATCCTCAGTTTTCACTTGGAGTGTGAAGCTGATGGCTATTGGGCCCTGCAGGCTCCTCCCATTCAAAAGGATGACCACTTCAACTACGTAGTTAGCTACGCGGGTTGGACGGTCAAAGATCTTGAGTGGGGTGGTGTTTCCATCGCGATAGATGAGATGAACGGGGCTTCTTCGTCTATAAACGGGAGAAAGACGCAGTTACTTACTAGCAGGGCCGTGCCGACTCGCTTAGAGCCTGCCCCTGTTCCAGCATCATCTGAGGTGGGTGCCGTGAAAGCAAACACGGTGTTACCAGTAGCCTCTAATGTAGAAACTCTACCGATTGTTTCCCCCGCATCGGTAGTAGAGAAACCTGACACTTCCTCATCAGATACCGGCCCTCGTGTGCTGTCGTTTCGTGATGCGCCAGTGCCAGCGTTAGCTCCGGGACGCTACTACGAGACCCTTCCTTCTAGTAAGGGAGGGTTTCGTTTGCCTCGGCGTTCCAAGGGGACAGACAAGTGACTGGAGTAGCTTGTCTTGATTTCCTCCGTGTACATATCGCATTTGTTTGGAGCCAACGCATCCTCTACATTTGTCAGTATCAACTTAAAAATCCGCCACTCGCTCCCCGTGCCTCCTGGGAAACA
>MI1_A6
GGGTTGTCGCATTACCAACTATCGCGGTTCTAACACTTTTGTGCAAGGACACCCAGATGTCACACTCAACGACTGCCATTTCAATGATGGTCAGTCTGTTGAATGTGACACCATCCTCAGTTTTCACTTGGAGTGTGACACTGATGGTTATTGGGCCTTGCAAGCTCCCCCCATTCAAAAGGATGGCCACTTCAATTACGTAGTTAGCTACGCGGGTTGGACGGTCAAAGATCTTGAGTGGGGTGGTGTTTCCATCGCGGTAGATGAGATGAACGGGGCTTCTTCGTCTATAAACGGGAGAAAGACGCACTTACTTACTAGCAGGGCTGTGCCGACTCGCTTAGAGCCTGCCCCTGTTCCAGCATCATCTGAGGTGGGTGCCGTGAAAGCAAACACGGTGTTACCAGTGACCTCTAGAGTAGAAACTCTACCGATAGTTTCCCCTGCTTCGGTAGTAGACAGGCCTGACAGTTCCACATCAGACACTAGCCAACGTTTTGGCTTTTCTCGTGATGCGCCACTGCCACCACCTGTTCCGGGACGTTTCTACGAAACCCTGCCTCAAACGAGGTCTGGGTTTCGTTTGGCTAAACGTACCAAGGGGACAGACAAGTGACTGGAGTAGCTTGTCTTGATTTCCTCCGTGTACATACCGCATTTGTTTGGAGCCAACGCATCCTCTGCATTTGTCAGTATCAACTTAGATATCCGCCACTCGCTCCCCGTGCCTCCTGGGAAACA
>MI1_A7
GGGTTGTCGCATTACCAACTATCGCGGTTTTAACACTTTTGTGCAAGGACACCCAGATGTCACACTCAACGACTGCCATTTCAATGATGGTCAGTCTGTTGAATGTGACACCATCCTCAGTTTTCACTTGGAGTGTGACACTGATGGTTATTGGGCCTTGCAAGCTCCCCCCATTCAAAAGGATGACCACTTCAATTACGTAGTTAGCTACGCGGGTTGGACGGTCAAAGATCTTGAGTGGGGTGGTGTTTCCATCGCGGTAGATGAGATGAACGGGGCTTCTTCGTCTATAAACGGGAGAAAGACGCACTTACTTACTAGCAGGGCTGTGCCGACTCGCTTAGAGCCTGCCCCTGTTCCAGCATCATCTGAGGTGGGTGCCGTGAAAGCAAACACGGTGTTACCAGTGACCTCTAGAGTAGAAACTCTACCGATAGTTTCTCCTGCTTCGGTAGTAGACAGGCCTGACAGTTCCACATCAGACACTAGCCAACGTTTTGGCTTTTCTCGTGATGCGCCACTGCCACCACCTGTTCCGGGACGTTTCTACGAAACCCTGCCTCAAACGAGGTCTGGGTTTCGTTTGGCTAAACGTACCAAGGGGACAGACAAGTGACTGGAGTAGCTTGTCTTGATTTCCTCCGTGTACATACCGCATTTGTTTGGAGCCAACGCATCCTCTGCATTTGTCAGCATCAACTTAGATATCCGCCACTCGCTCCCCGTGCCTCCTGGGAAACA
>MI1_A8
GGGTTGTCGCATTACCAACTATCGCGGTTCTAACACCTTTGTGCAAGGTCACCCAGATGTCACTCTCAACGACTGTCATTTCAATGACGGACAGTCTGTTGAGTGTGACACCATCCTCAGTTTTCACTTGGAGTGTGATACTGATGGCTATTGGGCCTTGCAAGCTCCACCCATTCAAAAGGATGACCACTTCAACTACGTAGTTAGCTACGCGGGTTGGACGGTCAAAGACCTTGAGTGGGGTRGTGTTTCCATCGCGATAGATGAGATGAACGGGGCTTCTTCGTCTATAAACGGGAGAAAGACGCACTTACTTACTAGCAGGGCTGTGCCGACTCGCTTAGAGCCTGCCCCTGTTCCAGCATCATCTGAGGTGGGTGCCGTGAAAGCAAACACGGTGTTACCAGTGACCTCTAGAGTAGAAACTCTACCGATAGTTTCCCCCGCTTCGGTAGTAGACAGGCCTGACAGTTCCACATCAGACACGAGCCAACGTTTTGGCTCCTCTCGTGATGTGCCACTGCCACCTCCTGTTCCGGGACGCTTCTACGAAACCCTGCCTCAAACGAGGTCAGGGTTTCGGTTGGCTAAGCGTACCAAGGGGACAGACAAGTGACTGGAGTAGCTTGTCTTGATTTCCTCCGTGTACATACCGCAATGGTTTGGAGCCAACGCATCCTCTACATTTGTCAGTATCAACTTAGAAATCCGCCACTCGCTCCCCGTGCCTCCTGGGAAACA
>MI1_A9
GGGTTGTCGCATTACCAACTATCGTGGTTCCAACACCTTTGTGCAGGGACACCCAGATGTCGTTCTCAACGACTGCCACTTCAATGACGGGCAGTCTGTTGAGTGCGACACCATCCTCAGTTTTCACTTGGAGTGTGATACTGATGGTTATTGGGCTCTGCAGGCTCCTCCCATTCAAAAGGATGACCATTTCAATTACGTAGTTAGCTACTCTGGTTGGACGGTCAAAGATCTTGAGTGGGGCGGTGTTTCCATCGCGATAGATGAGATGAACGGGGCTTCTTCGTCTATAAACGGGAGAAAGACGCACTTACTTACTAGCAGGGCTGTGCCGACTCGCTTAGAGCCTGCCCCTGTTCCAGCATCATCCGAGGTGGGTGCCGTGAAAGACAACACGGTGTTACCAGTAGCCTCTAGAGTAGAAACTCTACCGATAGTTTCCCCCGCTTCGGTAGTAGAGCAACCTGACACTTCTACATCAGATGTGAGCCGTCGTCCGGTATCGTTTCGTGATGCACCAGTGCCAGCTTTAGCTCCGGGTCGTTACTACGAAACCCTCCCTTCTAGTAAAGGAGGGTTTCGTTTGGGACGGTCCAAGGGGACAGGCAAGTGACTGGAGTAGCTTGCCTTGATTTCCTCCGTGTACATACCGCATTTGTTTGGAGCCAACGCATCCTCTACATTTGTCAGTATCAACTTAGATATCCGCCACTCGCTCCCCGTGCCTCCTGGGAAACA
>MI1_B1
CATTACCAACTATNGTGGTTTTAACACCTTTGWGCAGGGACACCCAGATGTCRTCCTCAACAACTGTCATTTCAATGATGGCCAGTCTGTTGAGTGTGACACCATCCTCAGTTTTCACTTGGAGTGTGACACTGATGGCTATTGGGCCCTGCAAGCTCCCMCCATTCAAAAGGATGACCACTTCAACTACGTAGTTAGCTACGCTGGTTGGACGGTCAAAGATCTTGAGTGGGGCGGTGTTTCCATTGCGATAGATGAGATGAACGGGGCTTCTTCGTCTATAACCGGGAGAAAGACGCACTTACTTACTAGCAGGGCTGTGCCGACTCGCTTAGAGCCTGCCCCTGTCCCAGCATCATCTGAGGTGGGTGCCGTGAAAGCAAACACGGTGTTACCAGTGACCTCTAGAGTAGAAACTCTGCCGATAGTTTCCCCCGCTTCGGCAGTAGACAGGCCTGGCAGTTCCGCATCTGACTCAACCCGACAACTCGGGTTCACTCATCATGCGCCACTGCCACCCCCTGTTCCGGAGCGCTTTTTCGAGACACTGCCTCAATCGAGATCAGGGTTTCGGSTGAAGCGCTCCAAGGGGACAGACAAGTGACTGGAGTAGCTTGTCTTGATTTCCTCCGTGTATATACCGCATTTGTTTGGAGCCAACGCATCCTCTGCATTTGTCAGTATCAACTGGA
>MI1_B2
GGGTTGTCGCACTACCAACTATCGCGGGTCTNACACCTTCGTGCNAGGACACCCAGATGTCGTTCTCAACRACTGTCATTTCAATGATGGACAGTCTGTTGAATGTGACACCATCCTCAGTTTTCACTTGGAGTGTGAAACTGATGGCTATTGGGCCTTGCAGGCTCCTCCCATTCAAAAGGATGACCACTTCAACTACGTAGTTAGCTACGCGGGTTGGACGGTCAAAGATCTTGAGTGGGGTGGTGTTTCCATCGCGATAGATGAGATGAACGGGGCTTCTTCGTCTATAAACGGGAGAAAGACGCACTTACTTACTAGCAGGGCTGTGCCGACTCGCTTAGAGCCTGCCCCTGTTCCAGCATCATCTGAGGTGGGTGCCGTGAAAGCAAACACGGTGTTACCAGTGACCTCTAGAGTAGAAACTCTACCGATAGTTTCCCCCGCTTCGGTAGTAGACAGGCCTGACAGTTCCACATCAGACACGAGCCAACGTTTTGGCTCCTCTCGCGATGTGCCACTGCCACCTCCTGTTCCGGGACGCTTCTACGAAACCCTGCCTCAAMCGAGGTCAGGGTTTCGGTTGGCTAAGCGTTCCAAGGGGACAGACAAGTGACTGGAGTAGCTTGTCTTGATTTCCTCCGTGTACATACCGCAATGGTTTGGAGCCAACGCATCCTCTACATTTGTCAGTATCAACTTAGAAATCCGCCACTCGCTCCCCGTGCCTCCTGGAAAACA
>MI1_B3
TGAATGTGACACCATCCTCAGTTTTCATCTAGAGTGTGATANTGATGGGTATTGGGCCTNNCAAGCTCCNCCCCTTCAGAAGGATGACCACTTCAACTACGTAGTTAGCTACGCCGGTTGGACGGTCAAAGATCTTGAGTGGGGAGGTGTTTCCATCGCGATAGATGAGATGAACGGGGCTTCTTCGTCTATAAACGGGAGAAAGACGCACTTACTTACTAGCAGGGCTGTGCCGACTCGCTTAGAGCCTGCCCCTGTACCAGCATCATCTGAGGTGGGTGCCGTGAAAGCAAACACGGTGTTACCAGTAGCCTCTAGAGTAGAAACTCTACCGATTGTCTCCCCCGCTTCGGTAGTAGACAGGCCCGACAGTTCCACATCAGATACAAGTCAACGTTTTGGCTTGTCTCGTGATGCGCCACTGCCGCCGTCTGTTCCGGGACGTTTCTACGAAGCCTTGCCTTCAACGAGGTCAGGGTTTCGTTTGCCTAAGCGTTCCAAGGGGACGGACAAGTGACTGGAGTAGCTTGTTTTGTTTTCCTCCGTGTACATACCGCATCTGTTTGGAGCCAACGCATCCTCTACATTTGTCAGTATCAACTTGAATATCCGCCATTCGCTCCCCGGGCCTCCGGGAAAACA
>MI1_B4
GGGTTGTCGCATTACCAACTATCGCGGTTCTAACACCTTCGTGCAAGGACACCCAGATGTCGTTCTCAACGACTGTCATTTCAATGATGGACAGTCTGTTGAATGTGACACCATCCTCAGTTTTCACTTGGAGTGTGAAACTGATGGCTATTGGGCCTTGCAGGCTCCTCCCATTCAAAAGGATGACCACTTCAACTACGTAGTTAGCTACGCGGGTTGGACGGTCAAAGATCTTGAGTGGGGTGGTGTTTCCATCGCGATAGATGAGATGAACGGGGCTTCTTCGTCTATAAACGGGAGAAAGACGCAGTTACTTACTAGCAGGGCCGTGCCGACTCGCTTAGAGCCTGCCCCTGTTCCAGCATCATCTGAGGTGGGTGCCGTGAAAGCAAACACGGTGTTACCAGTAGCCTCTAATGTAGAAACTCTACCGATTGTTTCCCCCGCATCGGTAGTAGAGAAACCTGACACTTCCTCATCAGATACCGGCCCTCGTGTGCTGTCGTTTCGTGATGCGCCAGTGCCAGCGTTAGCTCCGGGACGCTACTACGAGACCCTTCCTTCTAGTAAGGGAGGGTTTCGTTTGCCTCGGCGTTCCAAGGGGACAGACAAGTGACTGGAGTAGCTTGTCTTGATTTCCTCCGTGTACATACCGCATTTGTTTGGAGCCAACGCATCCTCTACATTTGTCAGTATCAACTTAGAAATCCGCCACTCGCTCCCCGTGCCTCCTGGGAAACA
>MI1_B5
GGGTTGTCGCATTACCAACTATCGCGGTTCTAACACCTTCGTGCAAGGACACCCAGATGTCGTTCTCAACGACTGTCATTTCAATGATGGACAGTCTGTTGAATGTGACACCATCCTCAGTTTTCATTTGGAGTGTGAAACTGATGGCTATTGGGCCTTGCAGGCTCCTCCCATTCAAAAGGATGACCGTTTCAATTACGTAGTCAGCTACGCCGGTTGGACGGTCAAAGATCTTGAGTGGGGTGGTGTTTCCATCGCGATAGATGAGATGAACGGGGCTTCTTCGTCTATAAACGGGAGAAAGACGCAGTTACTTACTAGCAGGGCCGTGCCGACTCGCTTAGAGCCTGCCCCTGTTCTAGCATCATCTGAGGTGGGTGCCGTGAAAGCAAACACGGTGTTACCAGTAGCCTCTAGTGTAGAAACTCTACCGATAGTYTCCCCCGCTTCGGTAGTAGAGAAACCTGACACTTCCGTATCAGATACCGGCCCTCGTGTGCTGTCGTTTCGTGATGCGCCAGTGCCAGCGTTAGCTCCGGGACGCTACTACGAAAATCTCCCTTCTAGTAAGGGAGGGTTTCGTTTGCCTCGGCGTTCCAAGGGGACAGACAAGTGACTGGAGTAGCTTGTCTTGATTTCCTCCGTGTACATATCGCATTTGTTTGGAGCCAACGCATCCTCTACATTTGTCAGTATCAACTTAGAAATCCGCCACTCGCTCCCCGTGCCTCCTGGGAAACA
>MI1_B7
GGGTTGTCGCATTACCAACTATCGCGGTTCTAACACTTTTGTGCAAGGACACCCAGATGTCACACTCAACGACTGCCATTTCAATGATGGTCAGTCTGTTGAATGTGACACCATCCTCAGTTTTCACTTGGAGTGTGACACTGATGGTTATTGGGCCTTACAAGCTCCCCCCATTCAAAAGGATGACCACTTCAATTACGTAGTTAGCTACGCGGGTTGGACGGTCAAAGATCTTGAGTGGGGTGGTGTTTCCATCGCGGTAGATGAGATGAACGGGGCTTCTTCGTCTATAAACGGGAGAAAGACGCACTTACTTACTAGCAGGGCTGTGCCGACTCGCTTAGAGCCTGCCCCTGTTCCAGCATCATCTGAGGTGGGTGCCGTGAAAGCAAACACGGTGTTACCAGTGACCTCTAGAGTAGAAACTCTACCGATAGTTTCCCCTGCTTCGGTAGTAGACAGGCCTGACAGTTCCACATCAGACACTAGCCAACGTTTTGGCTTTTCTCGTGATGCGCCACTGCCACCACCTGTTCCGGGACGTTTCTACGAAACCCTGCCTCAAACGCGGTCTGGGTTTCGTTTGGCTAAACGTACCAAGGGGACAGACAAGTGACTGGAGTAGCTTGTCTTGATTTCCTCCGTGTACATACCGCATTTGTTTGGAGCCAACGCATCCTCTGCATTTGTCAGTATCAACTTAGATATCCGCCACTCGCTCCCCGTGCCTCCTGGGAAACA
>MI1_B8
GGGTTGTCGCATCACCAACTATCGCGGTTCCAACACCTTTGTGCAGGGACACCCAGATGTCGTTCTCAACGACTGCCACTTCAATGACGGGCAGTCTGTTGAGTGTGACACCATCCTCAGTTTTCACTTGGAGTGTGATACTGATGGTTATTGGGCTCTGCAGGCTCCTCCCATTCAAAAGGATGACCATTTCAATTACGTAGTTAGCTACGCCGGTTGGACGGTCAAAGATCTTGAGTGGGGCGGTGTTTCCATCGCGATAGATGAGATGAACGGGGCTTCTTCGTCTATAACCGGGAGAAAGACGCACTTACTTACTAGCAGGGCTGTGCCGACTCGCTTAGAGCCTGCCCCTGTTCCAGCATCATCTGAGGTGGGTGCCGTGAAAGCAAACACGGTGTTACCAGTAGCCTCTAGAGTAGAAACTCTACCGATTGTCTCCCCTGCTTCGGTAGTAGATAGGCCCGACAGTTCCACATCAGACACGAGTCAACGTTTTGGCTCCTCTCGCGATGCGCCACTGCCGCCTCCTGTTCCGGGACGCTTCTACGAGACCCTGCCTCAAACGAGGTCAGGGTTTCGTCTTGCTAAGCGTACCAAGGGGACAGACAAGTGACTGGAGTAGCTTGTCTTGATTTCCTCCGTGTAAATACCGCATTTGTTTGGAGCCAACGCATCCTCTGCATTTGTCAGTACCAACTTAGATATCCGCCACTCGCTCCCCGTGCCTCCTGGGAAACA
>MI1_C1
GGGTTGTCGCATCACCAACTATCGCGGTTCTAACACTTTTGTGCAAGGACACCCAGATGTCACACTCAACGACTGCCATTTCAATGATGGTCAGTCTGTTGAATGTGACACCATCCTCAGTTTTCACTTGGAGTGTGACACTGATGGTTATTGGGCCTTGCAAGCTCCCCCCATTCAAAAGGATGACCACTTCAATTACGTAGTTAGCTACGCTGGTTGGACGGTCAAAGATCTTGAGTGGGGTGGTGTTTCCATCGCGGTAGATGAGATGAACGGGGCTTCTTCGTCTATAAACGGGAGAAAGACGCACTTACTTACTAGCAGGGCTGTGCCGACTCGCTTAGAGCCTGCCCCTGTTCCAGCATCATCTGAGGTGGGTGCCGTGAAAGCAAACACGGTGTTACCAGTGACCTCTAGAGTAGAAACTCTACCGATAGTTTCCCCTGCTTCGGTAGTAGACAGGCCTGACAGTTCCACATCAGACACTAGCCAACGTTTTGGCTTTTCTCGTGATGCGCCACTGCCACCACCTGTTCCGGGACGTTTCTACGAAACCCTGCCTCAAACGAGGTCTGGGTTTCGTTTGGCTAAACGTACCAAGGGGACAGACAAGTGACTGGAGTAGCTTGTCTTGATTTCCTCCGTGTACATACCGCATTTGTTTGGAGCCAACGCATCCTCTGCATTTGTCAGTATCAACTTAGATATCCGCCACTCGCTCCCCGTGCCTCCTGGGAAACA
>MI1_C2
GGGTTGTCGCATTACCAACTATCGCGGTTCTAACACCTTCGTGCAAGGGCACCCAGATGTCGTTCTCAACGACTGCCACTTTAATGATGGGCAGTCTGTTGAGTGTGACACCATCCTCAGTTTTCACTTGGAGTGTGATACTGATGGTTATTGGGCCTTGCAGGCTCCCCCCATTCAAAAGGATGACCACTTCAACTATGTCGTAAGTTACGCTGGTTGGACGGTCAAAGACCTTGAGTGGGGTGGTGTTTCCATCGCGATAGATGAGATGAACGGGGCTTCTTCGTCTATAAACGGGAGAAAGACGCAATTACTTACTAGCAGGGCCGTGCCGACTCGCTTAGAGCCTGCCCCTGTCCCAGCATCATCTGAGGTGGGTGCCGTGAAAGCAAACACGGTGTTACCAGTTGCCTCTAGTGTAGAAACTCTACCGATTGTCTCCCCCGCATCGGTAGTAGAGAGACCTGACACTTCCTCATCAGATACCGGCCCTCGTGTGCTGTCGTTTCGTGATGCGCCAGTGCCAGCGTTAGCTCCGGGACGCTACTACGAGACTCTTCCTTCTAGTAAGGGAGGGTTTCGTTTGCCTCGGCGTTCCAAGGGGACAGACAAGTGACTGGAGTAGCTTGTCTTGATTTCCTCCGTGTACATACCGCATTTGTTTGGAGCCAACGCATCCTCTGCATTTGTCAGGTTCAACTTAGAAATCCGCCACTCGCTCCCCGTGCCTCCTGGGAAACA
>MI1_C3
GGGTTGTCGCATTACCAACTATCGTGGTTCCAACACCTTCGTGCAAGGGCACCCAGATGTCACTCTCAACGACTGCCATTTCAATGATGGTCAGTCGGTTGAGTGTGACACCATCCTCAGTTTTCACTTGGAGTGTGATACTGATGGCTATTGGGCCTTGCAGGCTCCTCCCATTCAAAAGGATGACCACTTCAACTATGTCGTAAGTTACGCTGGTTGGACGGTCAAAGATGTTGAGTGGGGTGGTGTTTCCATCGCGATAGATGAGATGAACGGGGCTTCTTCGTCTATAAACGGGAGAAAGACGCACTTACTTACTAGCAGGGCTGTGCCGACTCGCTTAGAGCCTGCCCCTGTTCCAGCATCATCTGAGGTGGGTGCCGTGAAAGCAAACACGGTGTTACCAGTGACCTCTAGAGTAGAAACTCTACCGATAGTTTCCCCTGCTTCGGTAGTAGACAGGCCTGACAGTTCCACATCAGACACGAGCCAACGTTTTGGCTCCTCTCGCGATGTGCCACTGCCACCTCCTGTTCCGGGACGCTTCTACGAAACCCTGCCTCAAACGAGGTCAGGGTTTCGGTTGGCTAAGCGTTCCAAGGGGACAGACAAGTGACTGGAGTAGCTTGTCTTGATTTCCTCCGTGTACATACCGCAATGGTTTGGAGCCAACGCATCCTCTACATTTGTCAGTATCAACTTAGAAATCCGCCACTCGCTCCCCGTGCCTCCTGGGAAACA
>MI1_C4
GGGTTGTCGCATTACCAACTATCGCGGTTCTAACACTTTTGTGCAAGGACACCCAGATGTTACACTCAACGACTGCCATTTCAATGATGGTCAGTCTGTTGAATGTGACACCATCCTCAGTTTTCACTTGGAGTGTGACACTGATGGTTATTGGGCCTTGCAAGCTCCCCCCATTCAAAAGGATGACCACTTCAATTACGTAGTTAGCTACGCGGGTTGGACGGTCAAAGATCTTGAGTGGGGTGGTGTTTCCATCGCGGTAGATGAGATGAACGGGGCTTCTTCGTCTATAAACGGGAGAAAGACGCACTTACTTACTAGCAGGGCTGTGCCGACTCGCTTAGAGCCTGCCCCTGTTCCAGTATCATCTGAGGTGGGTGCCGTGAAAGCAAACACGGTGTTACCAGTGACCTCTAGAGTAGAAACTCTACCGATAGTTTCCCCTGCTTCGGTAGTAGACAGGCCTGACAGTTCCACATCAGACACTAGCCAACGTTTTGGCTTTTCTCGTGATGCGCCACTGCCACCACCTGTTCCGGGACGTTTCTACGAAACCCTGCCTCAAACGAGGTCTGGGTTTCGTTTGGCTAAACGTACCAAGGGGACAGACAAGTGACTGGAGTAGCTTGTCTTGATTTCCTCCGTGTACATACCGCACTTGTTTGGAGCCAACGCATCCTCTGCATTTGTCAGTATCAACTTAGATATCCGCCACTCGCTCCCCGTGCCTCCTGGGAAA
>MI1_C5
GGGTNGTCGCATTACCAACTATCGCGGTTCTAaCATTTTTGTGCAAGGACACCCAGATGTTACACTCAACGACTGCCATTTCAATGATGGTCAGTCTGTTGAATGTGACACCATCCTCAGTTTTCACTTGGAGTGTGACACTGATGGTTATTGGGCCTTGCAAGCTCCCCCCATTCAAAAGGATGACCACTTCAATTACGTAGTTAGCTACGCGGGTTGGACGGTCAAAGATCTTGAGTGGGGTGGTGTTTCCATCGCGGTAGATGAGATGAACGGGGCTTCTTCGTCTATAAACGGGAGAAAGACGCACTTACTTACTAGCAGGGCTGTGCCGACTCGCTTAGAGCCTGCCCCTGTTCCAGTATCATCTGAGGTGGGTGCCGTGAAAGCAAACACGGTGTTACCAGTGACCTCTAGAGTAGAAACTCTACCGATAGTTTCCCCTGCTTCGGTAGTAGACAGGCCTGACAGTTCCACATCAGACACTAGCCAACGTTTTGGCTTTTCTCGTGATGCGCCACTGCCACCACCTGTTCCGGGACGTTTCTACGAAACCCTGCCTCAAACGAGGTCTGGGTTTCGTTTGGCTAAACGTACCAAGGGGACAGACAAGTGACTGGAGTAGCTTGTCTTGATTTCCTCCGTGTACATATCGCACTTGTTTGGAGCCAACGCATCCTCTGCATTTGTCAGTATCAACTTAGATATCCGCCACTCGCTCCCCGTGCCTCCTGGGAAACA
>MI1_C7
GGGTTGTTGCATTACCAACTATTGCGGTGNTNACACTTTTGTGCAAGANCACCCAGATGTCACACTCAACGACTGCCATTTCAGTGATGGTCAGTCTGTTGAATGTGACACCATCCTCAGTTTTCACTTGGAGTGTGACACTGATGGTTATTGGGCCTTGCAAGCTCCCCCCATTCAAAAGGATGACCACTTCAATTACGTAGTTAGCTACGCGGGTTGGACGGTCAAAGATCTTGAGTGGGGTGGTGTTTCCATCGCGGTAGATGAGATGAACGGGGCTTCTTCGTCTATAAACGGGAGAAAGACGCACTTACTTACTAGCAGGGCTGTGCCGACTCGCTTAGAGCCTGCCCCTGTTCCAGCATCATCTGAGGTGGGTGCCGTGAAAGCAAACACGGTGTTACCAGTGACCTCTAGAGTAGAAACTCTACCAATAGTTTCCCCTGCTTCGGTAGTAGACAGGCCTGACAGTTCCACATCAGACACTAGCCAACGTTTTGGCTTTTCTCGTGATGCGCCACTGCCACCACCTGTTCCGGGACGTTTCTACGAAACCCTGCCTCAAACGAGGTATGGGTTTCGTTTGGCTAAACGTACCAAGGGGACAGACAAGTGACTGGAGTAGCTTGTCTTGATTTCCTCCGTGTACATACCGCATTTGTTTGGAGCCAACGCATCCTCTGCATTTGTCAGTATCAACTTAGATATCCGCCCCTCCCTCCCCGTGCCTCCTGGGAAACA
>MI1_C9
GGGTTGTCGCATTACCAACTATCGCGGTTCTAACACCTTCGTGCAAGGACACCCAGATGTCGTTCTCAACGACTGTCATTTCAATGATGGACAGTCTGTTGAATGTGACACCATCCTCAGTTTTCACTTGGAGTGTGAAACTGATGGCTATTGGGCCTTGCAGGCTCCTCCCATTCAAAAGGATGACCACTTCAACTACGTAGTTAGCTACGCGGGTTGGACGGTCAAAGATCTTGAGTGGGGTGGTGTTTCCATCGCGATAGATGAGATGAACGGGGCTTCTTCGTCTATAAACGGGAGAAAGACGCAGTTACTTACTAGCAGGGCCGTGCCGACTCGCTTAGAGCCTGCCCCTGTTCCAGCATCATCTGAGGTGGGTGCCGTGAAAGCAAACACGGTGTTACCAGTAGCCTCTAATGTAGAAACTCTACCGATTGTTTCCCCCGCATCGGTAGTAGAGAAACCTGACACTTCCCCATCAGATACCGGCCCTCGTGTGCTGTCGTTTCGTGATGCGCCAGTGCCAGCGTTAGCTCCGGGACGCTACTACGAGACCCTTCCTTCTAGTAAGGGAGGGTTTCGTTTGCCTCGGCGTTCCAAGGGGACAGACAAGTGACTGGAGTAGCTTGTCTTGATTTCCTCCGTGTACATATCGCATTTGTTTGGAGCCAACGCATCCTCTACATTTGTCAGTATCAACTTAGAAATCCGCCACTCGCTCCCCGTGCCTCCTGGGAAACA
>MI1_D2
GGGTTGTCGCATTACCAACTATCGCGGTTCTAACACCTTCGTGCAAGGACACCCAGATGTCGTTCTCAACGACTGTCATTTCAATGATGGACAGTCTGTTGAATGTGACACCATCCTCAGTTTTCACTTGGAGTGTGAAACTGATGGCTATTGGGCCTTGCAGGCTCCTCCCATTCAAAAGGATGACCACTTCAACTACGTAGTTAGCTACGCGGGTTGGACGGTCAAAGATCTTGAGTGGGGTGGTGTTTCCATCGCGATAGATGAGATGAACGGGGCTTCTTCGTCTATAAACGGGAGAAAGACGCACTTACTTACTAGCAGGGCTGTGCCGACTCGCTTAGAGCCTGCCCCTGTTCCAACATCATCTGAGGTGGGTGCCGTGAAAGCAAACACGGTGTTACCAGTGACCTCTAGAGTAGAAACTCTACCGATAGTTTCCCCCGCTTCGGTAGTAGACAGGCCTGACAGTTCCACATCAGACACGAGCCAACGTTTTGGTTCCTCTCGCGATGTGCCACTGCCACCTCCTGTTCCGGGACGCTTCTACGAAACCCTGCCTCAAACGAGGTCAGGGTTTCGGTTGGCTAAGCGTTCCAAGGGGACAGACAAGTGACTGGAGTAGCTTGTCTTGATTTCCTCCGTGTACATACCGCAATGGTTTGGAGCCAACGCATCCTCTACATTTGTCAGTATCAACTTAGAAATCCGCCACTCGCTCCCCGTGCCTCCTGGGAAACA
>MI1_D3
GGGTTGTCGCATTACCAACTATCGCGGTTCTAACACCTTCGTGCARGGACACCCAGATGTCGTTCTCAACGACTGTCATTTCAATGATGGACAGTCTGTTGAATGTGACACCATCCTCAGTTTTCACTTGGAGTGTGAAACTGATGGCTATTGGGCCTTGCAAGCTCCTCCCATTCAAAAGGATGACCGCTTCAACTACGTAGTTAGCTACGCGGGTTGGACGGTCAAAGATCTTGAGTGGGGTGGTGTTTCCATCGCGATAGATGAGATGAACGGGGCTTCTTCGTCTATAAACGGGAGAAAGACGCAGTTACTTACTAGCAGGGCCGTGCCGACTCGCTTAGAGCCTGCCCCTGTTCCAGCATCATCTGAGGTGGGTGCCGTGAAAGCAAACACGGTGTTACCAGTAGCCTCTAATGTAGAAACTCTACCGATTGTTTCCCCCGCATCGGTAGTAGAGAAACCTGACACTTTCTCATCAGATACCGGCCCTCGTGTGCTGTCGTTTCGTGATGCGCCAGTGCCAGCGTTAGCTCCGGGACGCTACTACGAGTCCCTTCCTTCTAGTAAGGGAGGGTTTCGTTTGCCTCGGCGTTCCAAGGGGACAGACAAGTGACTGGAGTAGCTTGTCTTGATTTCCTCCGTGTACATACCGCATTTATTTGGAGCCAACGCATCCTCTACATTTGTCAGTATCAACTTAGAAATCCGCCACTCGCTCCCCGTGCCTCCTGGGAAACA
>MI1_D4
GGGTTGTCGCATTACCAACTATCGCGGTTCTNACACCTTCGTGCAAGGACACCCAGATGTCGTTCTCAACGACTGTCATTTCAATGATGGACAGTCTGTTGAATGTGACACCATCCTCAGTTTTCACTTGGAGTGTGAAACTGATGGCTATTGGGCCTTGCAGGCTCCTCCCATTCAAAAGGATGACCACTTCAACTACGTAGTTAGCTACGCGGGTTGGACGGTCAAAGATCTTGAGTGGGGTGGTGTTTCCATCGCGATAGATGAGATGAACGGGGCTTCTTCGTCTATAAACGGGAGAAAGACGCAGTTACTTACTAGCAGGGCCGTGCCGACTCGCTTAGAGCCTGCCCCTGTTCCAGCATCATCTGAGGTGGGTGCCGTGAAAGCAAACACGGTGTTACCAGTAGCCTCTAATGTAGAAACTCTACCGATTGTTTCCCCCGCATCGGTAGTAGAGAAACCTGACACTTCCTCATCAGATACCGGCCCTCGTGTGCTGTCGTTTCGTGATGCGCCAGTGCCAGCGTTAGCTCCGGGACGCTACTACGAGACCCTTCCTTCTAGTAAGGGAGGGTTTCGTTTGCCTCGGCGTTCCAAGGGGACAGACAAGTGACTGGAGTAGCTTGTCTTGATTTCCTCCGTGTACATACCGCATTTGTTTGGAGCCAACGCATCCTCTACATTTGTCAGTATCAACTTAGAAATCCGCCACTCGCTCCCCGTGCCTCCTGGGAAACA
>MI1_D7
GGGTTGTCGCATTACCAACTACCGCGGTTCCAACACCTTTGTGCAAGGGCACCCTGATGTCACGCTTAACGACTGTCATTTTAATGATGGACAGTCTGTTGAATGTGACACCATCCTCAGTTTTCATCTAGAGTGTGAAACTGATGGTTATTGGGCCTTGCAAGCTCCACCCATTCAAAAGGATGACCATTTCAATTACGTAGTTAGTTACGCTGGTTGGACGGTCAAAGATCTTGAATGGGGCGGTGTTTCTATCGCGATAGATGAGATGAACGGGGCTTCTCCGTCTATAACCGGGAGAAAGACGCACTTACTTACTAGCAGGGCTGTGCCGACTCGCTTAGAGCCTGCCCCTGTACCAGCATCATCTGAGGTGGGTGCCGTGAAAGCAAACACGGTGTTACCAGTTGCCTCTAGAGTAGAAACTCTACCGATAGTTTCCCCCGCTTCGGTAGTAGGCAGGCCCGACAGTTCTACATCAGACACGAGTCAACGTTTTGGCTCTTCTCGTGATGCACCACTGCCGCCACCTGTCCCGGAGCGCTTCTTTGAAACACTACCTCCTACGAGGTCTGGGTTTCGATTGCCTAAGCGTTCCAAGGGGACAGACAAGTGACTGGAGTAGCTTGTCTTGATTTCCTCCGTGTAAATACTGCATTCGTTTGGAGCCAACGCATCCTCTGCATTCGTCAGTTCAACTTAGAAATCCGCCACTCTCTCCCCGTGCCTCCTGGGAAACA
>MI1_D9
GGGTTGTCGCATTACCAACTATCGCGGTTCTAACACCTTCGTGCAAGGACACCCAGATGTCGTTCTCAACGACTGTCATTTCAATGATGGACAGTCTGTTGAATGTGACACCATCCTCAGTTTTCACTTGGAGTGTGAAACTGATGGCTATTGGGCCTTGCAGGCTCCTCCCATTCAAAAGGATGACCATTTCAACTACGTAGTTAGCTACGCGGGTTGGACGGTCAAAGATCTTGAGTGGGGTGGTGTTTCCATCGCGATAGATGAGATGAACGGGGCTTCTTCGTCTATAAACGGGAGAAAGACGCAGTTACTTACTAGCAGGGCCGTGCCGACTCGCTTAGAGCCTGCCCCTGTTCCAGCATCATCTGAGGTGGGTGCCGTGAAAGCAAACACGGTGTTACCAGTAGCCTCTAATGTAGAAACTCTACCGATTGTTTCCCCCGCATCGGTAGTAGAGAAACCTGACACTTCCTCATCAGATACCGGCCCTCGTGTGCTGTCGTTTCGTGATGCGCCAGTGCCAGCGTTAGCTCCGGGACGCTACTACGAGACCCTTCCTTCTAGTAAGGGAGGGTTTCGTTTGCCTCGGCGTTCCAAGGGGACAGACAAGTGACTGGAGTAGCTTGTCTTGATTTCCTCCGTGTACATACCGCATTTGTTTGGAGCCAACGCATCCTCTACATTTGTCAGTATCAACTTAGAAATCCGCCACTCGCTCCCCGTGCCTCCTGGGAAACA
>MI1_E1
GGGTTGTCGCATTACCAACTATCGTGGTTCTAACACCTTCGTGCAGGGACACCCAGATGTCATCCTCAACGATTGCCATTTTAATGATGGACAGTCGGTTGAGTGTGACACCATCCTCAGTTTTCACTTGGAGTGTGATACTGATGGTTATTGGGCNTTGCAGGCTCCTCCCATTCAAAAGGATGACCATTTCAACTACGTAGTTAGCTACGCGGGTTGGACGGTCAAAGATCTTGAGTGGGGTGGTGTTTCCATCGCTATAGATGAGATGAACGGGGCTTCTTCGTCTATAAACGGGAGAAAGACGCACTTACTTACTAGCAGGGCTGTGCCGACTCGCTTAGAGCCTGCCCCTGTTCCAGCATCATCTGAGGTGGGTGCCGTGAAAGCAAACACGGTGTTACCAGTGACCTCTAGAGTAGAAACTCTACCGATAGTTTCCCCCGCTTCGGTAGTAGACAGGCCTGACAGTTCCACATCAGACACGAGCCAACGTTTTGGCTCCTCTCGCGATGTGCCACTGCCACCTCCTGTTCCGGGACGCTTCTACGAAACCCTGCCTCAAACGAGGTCAGGGTTTCGRTTGGCTAAGCGTTCCAAGGGGACAGACAAGTGACTGGAGTAGCTTGTCTWGATTTCCTCCGTGTACATACCGCAWTGGTTTGGAGCCAACGCATCCTCTACATTTGTCAGAATCAACTTNGAAATCCGCCACTCGCTCCCCGCGCCTCCTGGGAAACA
>MI1_E2
GGGTTGTCGCATTACCAACTATCGTGGNTCTAACACCTTCGTGCAGGGACACCCAGATGTCATCCTCAACGATTGCCATTTTAATGATGGCCAGTCGGTTGAGTGTGACACCATCCTCAGTTTTCACTTGGAGTGTGATACTGATGGTTATTGGGCTCTGCAGGCTCCTCCCATTCAAAAGGATGACCACTTCAACTACGTAGTTAGCTACGCGGGTTGGACGGTCAAAGATCTTGAGTGGGGTGGTGTTTCCATCGCGATAGATGAGATGAACGGGGCTTCTTCGTCTATAAACGGGAGAAAGACGCACTTACTTACTAGCAGGGCTGTGCCGACTCGCTTAGAGCCTGCCCCTGTTCCAGCATCATCTGAGGTGGGTGCCGTGAAAGCAAACACGGTGTTACCAGTGACCTCTAGAGTAGAAACTCTACCGATAGTTTCCCCCGCTTCGGTAGTAGACAGGCCTGACAGTTCCACATCAGACACGAGCCAACGTGTGGGCTCCTCTCGCGATGTGCCACTGCCACCTCCTGTTCCGGGACGCTTCTACGAAACCCTGCCTCAAACGAGGTCAGGCTTTCGGTTGGCTAAGCGTTCCAAGGGGACAGACAAGTGACTGGAGTAGCTTGTCTTGATTTCCTCCGTGTACATACCGCAATGGTTTGGAGCCAACGCATCCTCTACATTTGTCAGTATCAACTTAGAAATCCGCCACTCGCTCCCCGTGCCTCCTGGGAAACA
>MI1_E4
GGGTTGTCGCATTACCAACTATCGCGGTTCTAACACCTTTGTGCAAGGACACCCAGATGTCGTTCTCAACGACTGTCATTTCAATGATGGACAGTCTGTTGAATGTGACACCATCCTCAGTTTTCACTTGGAGTGTGAAACTGATGGCTATTGGGCCTTGCAAGCTCCTCCCATTCAAAAGGATGACCACTTCAACTACGTAGTTAGCTACGCGGGTTGGACGGTCAAAGATCTTGAGTGGGGTGGTGTTTCCATCGCGATAGATGAGATGAACGGGGCTTCTTCGTCTATAAACGGGAGAAAGACGCAGTTACTTACTAGCAGGGCCGTGCCGACTCGCTTAGAGCCTGCCCCTGTTCCAACATCATCTGAGGTGGGTGCCGTGAAAGCAAACACGGTGTTACCAGTAGCCTCTAATGTAGAAACTCTACCGATTGTTTCCCCCGCATCGGTAGTAGAGAAACCTGACACTTCCTCATCAGATACCGGCCCTCGTGTGCTGTCGTTTCGTGATGCGCCAGTGCCAGCGTTAGCTCCGGGACGCTACTACGAGACTCTTCCTTCTAGTAAGGGGGGGTTTCGTTTGCCTCGGCGTTCCAAGGGGACAGACAAGTGACTGGAGTAGCTTGTCTTGATTTCCTCCGTGTACATACCGCATCTGTTTGGAGCCAACGCATCCTTCACATTTGTCAGTATCAACTTAGAAATCCGCCACTCGCTCCCCGTGCCTCCTGGGAAACA
>MI1_E6
GGGTTGTCGCATTACCAACTATCGCGGTTCTAACACCTTTGTGCAAGGTCACCCAGATGTCACTCTCAACGACTGTCATTTCAATGACGGACAGTCTGTTGAGTGTGACACCATCCTCAGTTTTCACTTGGAGTGTGATACTGATGGCTATTGGGCCTTGCAAGCTCCTCCCATTCAAAAGGATGACCACTTCAATTACGTAGTTAGCTACGCGGGTTGGACGGTCAAAGATCTTGAGTGGGGTGGTGTTTCCATCGCGATAGATGAGATGAACGGGGCTTCTTCGTCTATAAACGGGAGAAAGACGCACTTACTTACTAGCAGGGCTGTGCCGACTCGCTTAGAGCCTGCCCCTGTTCCAGCATCATCTGAGGTGGGTGCCGTGAAAGCAAACACGGTGTTACCAGTGACCTCTAGAGTAGAAACTCTACCGATAGTTTCCCCCGCTTCGGTAGTAGACAGGCCTGACAGTTCCACATCAGACACGAGCCAACGTTTTGGCTCCTCTCGCGATGTGCCACTGCCACCTCCTGTTCCGGGACGCTTCTACGAAACCCTGCCTCAAACGAGGTCAGGGTTTCGGTTGGCCAAGCGTACCAAGGGGACAGACAAGTGACTGGAGTAGCTTGTCTTGATTTCCTCCGTGTACATACCGCATTGGTTTGGAGCCAACGCATCCTCTGCATTTGTCAGTATCAACTTAGAAATCCGCCACTCGCTCCCCGTGCCTCCTGGGAAACA
>MI1_E7
GGGTTGTCGCATTACCAACTATCGCGGTTCTAACACTTTTGTGCAAGGACACCCAGATGTCACACTCAACGACTGCCATTTCAATGATGGTCAGTCTGTTGAATGTGACACCATCCTCAGTTTTCACTTGGAGTGTGACACTGATGGTTATTGGGCCTTGCAAGCTCCCCCCATTCAAAAGGATGACCACTTCAATTACGTAGTTAGCTACGCGGGTTGGACGGTCAAAGATCTTGAGTGGGGTGGTGTTTCCATCGCGGTAGATGAGATGAACGGGGCTTCTTCGTCTATAAACGGGAGAAAGACGCACTTACTTACTAGCAGGGCTGTGCCGACTCGCTTAGAGCCTGCCCCTGTTCCAGCATCATCTGAGGTGGGTGCCGTGAAAGCAAACACGGTGTTACCAGTGACCTCTAGAGTAGAAACTCTACCGATAGTTTCTCCTGCTTCGGTAGTAGACAGGCCTGACAGTTCCACATCAGACACTAGCCAACGTTTTGGCTTTTCTCGTGATGCGCCACTGCCACCACCTGTTCCGGGACGTTTCTACGAAACCCTGCCTCAAACGAGGTCTGGGTTTCGTTTGGCTAAACGTACCAAGGGGACAGACAAGTGACTGGAGTAGCTTGTCTTGATTTCCTCCGTGTACATACCGCATTTGTTTGGAGCCAACGCATCCTCTGCATTTGTCAGTATCAACTTAGACATCCGCCACTCGCTCCCCGTGCCTCCTGGGAAACA
>MI1_E8
GGGTTGTCGCATTACCAACTATCGCGGTTCCAACACCTTCGTGCAAGGACACCCAGATGTCACTCTCAACGACTGCCATTTCAATGATGGTCAGTCGGTTGAGTGTGACACCATCCTCAGTTTTCACTTGGAGTGTGATACTGATGGCTATTGGGCCTTGCAGGCTCCTCCTATTCAAAAGGATGACCACTTCAACTATGTCGTAAGTTACGCTGGTTGGACGGTCAAAGATCTTGAGTGGGGTGGTGTTTCCATCGCGATAGATGAGATGAACGGGGCTTCTTCGTCTATAAACGGGAGAAAGACGCACTTACTTACTAGCAGGGTTGTGCCGACTCGCTTAGAGCCTGCCCCTGTTCCAGCATCATCTGAGGTGGGTGCCGTGAAAGACAACACGGTGATACCAGTAGCCTCTAGAGTAGAAACTCTACCGATAGTTTCCCCCGCTTCGGTAGTAGAGCAACCTGACACTTCTACATCAGATGCGAGCCGTCGTCCGGTATCGTTTCGTGATGCACCAGTGCCAGCTTTAGCTCCGGGTCGTTACTACGAAACCCTCCCTTCTAGTAAAGGAGGGTTTCGTTTGGGACGGCCCAAGGGGACGGGCAAGTGACTGGAGTAGCTTGCTTTGTTTTCCTCCGTGTACATACCGCATTTGTTTGGAGCCAACGCATCCTCTGCATTTGTCAGTATCAACTTAGATATCCGCCACTCGCTCCCCGTGCCTCCTGGGAAACA
>MI1_E9
GGGTTGTCGCATTACCAACTATCGCGGTTCTAACACCTTCGTGCAAGGACACCCAGATGTCATTCTCAACGACTGTCATTTCAATGATGGACAGTCTGTTGAATGTGACACCATCCTCAGTTTTCACTTGGAGTGTGAAACTGATGGCTATTGGGCCTTGCAGGCTCCTCCCATTCAAAAGGATGACCACTTCAACTACGTAGTTAGCTACGCGGGTTGGACGGTCAAAGATCTTGAGTGGGGTGGTGTTTCCATCGCGATAGATGAGATGAACGGGGCTTCTTCGTCTATAAACGGGAGAAAGACGCAGTTACTTACTAGCAGGGCCGTGCCGACTCGCTTAGAGCCTGCCCCTGTTCCAGCATCATCTGAGGTGGGTGCCGTGAAAGCAAACACGGTGTTACCAGTAGCCTCTAATGTAGAAACTCTACCGATTGTTTCCCCCGCATCGGTAGTAGAGAAACCTGACACTTCCCCATCAGATACCGGCCCTCGTGTGCTGTCGTTTCGTGATGCGCCAGTGCCAGCGTTAGCTCCGGGACGCTACTACGAGACCCTTCCTTCTAGTAAGGGAGGGTTTCGTTTGCCTCGGCGTTCCAAGGGGACAGACAAGTGACTGGAGTAGCTTGTCTTGATTTCCTCCGTGTACATATCGCATTTGTTTGGAGCCAACGCATCCTCTACATTTGTCAGTATCAACTTAGAAATCCGCCACTCGCTCCCCGTGCCTCCTGGGAAACA
>MI1_F1
GGGTTGTCGCATTACCAACTATCGCGGTTCTAACACCTTCGTGCAAGGACACCCAGATGTCGTTCTCAACGACTGTCATTTCAATGATGGACAGTCTGTTGAATGTGACACCATCCTCAGTTTTCACTTGGAGTGTGAAACTGATGGCTATTGGGCCTTGCAGGCTCCTCCCATTCAAAAGGATGACCACTTCAACTACGTAGTTAGCTACGCGGGTTGGACGGTCAAAGATCTTGAGTGGGGTGGTGTTTCCATCGCGATAGATGAGATGAACGGGGCTTCTTCGTCTATAAACGGGAGAAAGACGCACTTACTTACTAGCAGGGCTGTGCCGACTCGCTTAGAGCCTGCCCCTGTATCAGCATCATCTGAGGTGGGTGCCGTGAAAGCAAACACGGTGTTACCAGTAGCCTCTAGAGTAGAAACTCTACCGATAGTTTCCCCTGCTTCGGTAGTAGACAGGCCCGACAGTTCCACATCAGGCATGAGTCAACGTTTTGACTCGTCTCGTGATGCGCCACTGCCGCCACCTGTTCCGGGACGCTTCTTCGAAACACTGCCTCCGACGAGGTCAGGGTTTCGATTGCCTAAGCGTTCCAAGGGGACGGACAAGTGACTGGAGTAGCTTGTTTAGTTTTCCTCCGTGTACATACCGCATTTGTTTGGAGCCAACGCATCCTCTACATTTGTCAGAATCAACTTGGGTATCCGCCACTCGCTCCCCTCGCCTCCTGGGAAACA
>MI1_F2
GGGTTGTCGCATTACCAACTATCGCGGTTCTAACACCTTCGTGCAAGGGCACCCAGATGTCGTTCTCAACGACTGCCATTTTAATGATGGGCAGTCTGTTGAGTGTGACACCGTCCTCAGTTTTCACTTGGAGTGTGATACTGATGGTTATTGGGCCTTGCAGGCTCCCCCCATTCAAAAGGATGACCACTTCAACTATGTCGTAAGTTACGCTGGTTGGACGGTCAAAGACCTTGAGTGGGGTGGTGTTTCCATCGCGATAGATGAGATGAACGGGGCTTCTTCGTCTATAAACGGGAGAAAGACGCAATTACTTACTAGCAGGGCCGTGCCGACTCGCTTAGAGCCTGCCCCTGTCCCAGCATCATCTGAGGTGGGTGCCGTGAAAGCAAACACGGTGTTACCAGTTGCCTCTAGTGTAGAAACTCTACCGATTGTCTCCCCCGCATCGGTAGTAGAGAGACCTGACACTTCCTCATCAGATACCGGCCCTCGTGTGCTGTCGTTTCGTGATGCGCCAGTGCCAGCGTTAGCTCCGGGACGCTATTACGAGACTCTTCCTTCTAGTAAGGGAGGGTTTCGTTTGCCTCGGCGTTCCAAGGGGACAGACAAGTGACTGGAGTAGCTTGTCTTGATTTCCTCCGTGTACATACCGCATTTGTTTGGAGCCAACGCATCCTCTGCATTTGTCAGGTTCAACTTAGAAATCCGCCACTCGCTCCCCGTGCCTCCTGGGAAACA
>MI1_F3
GGGTTGTCGCATTACCAACTATCGCGGCTCTAACACTTTTGTGCAAGGACACCCAGATGTCACACTCAACGACTGCCATTTCAATGATGGTCAGTCTGTTGAATGTGACACCATCCTCAGTTTTCACTTGGAGTGTGACACTGATGGTTATTGGGCCTTGCAAGCTCCCCCCATTCAAAAGGATGACCACTTCAATTACGTAGTCAGCTACGCGGGTTGGACGGTCAAAGATCTTGAGTGGGGTGGTGTTTCCATCGCGGTAGATGAGATGAACGGGGCTTCCTCGTCTATATACGGGAGAAAGACGCACTTACTTACTAGCAGGGTTGTGCCGACTCGCTTAGAGCCTGCCCCTGTTCCAGCATCATCTGAGGTGGGTGCCGTGAAAGCAAACACGGTGTTACCAGTGACCTCTAGAGTAGAAACTCTACCGATAGTTTCCCCTGCTTCGGTAGTAGACAGGCCTGACAGTTCCACATCAGACACTAGCCAACGTTTTGGCTTTTCTCGTGATGCGCCACTGCCACCGCCTGTTCCGGGACGTTTCTACGAAACCCTGCCTCAAACGAGGTCTGGGTTTCGTTTGGCTAAACGTACCAAGGGGACAGACAAGTGACTGGAGTAGCTTGTCTTGATTTCCTCCGTGTATATACCGCATTTGTTTGGAGCCAACACATCCTCTGCATTTGTCAGTATCAACTTAGATATCCGCCACTCGCTCCCCGTGCCTCCTGGGAAACA
>MI1_F4
GGGTTGTCGCATTACCAACTATCGCGGTTCTAACACTTTTGTGCAAGGACACCCAGATGTTACACTCAACGACTGCCATTTCAATGATGGTCAGTCTGTTGAATGTGACACCATCCTCAGTTTTCACTTGGAGTGTGACACTGATGGTTATTGGGCCTTGCAAGCTCCCCCCATTCAAAAGGATGACCACTTCAATTATGTAGTTAGCTACGCGGGTTGGACGGTCAAAGATCTTGAGTGGGGTGGTGTTTCCATCGCGGTAGATGAGATGAACGGGGCTTCTTCGTCTATAAACGGGAGAAAGACGCACTTACTTACTAGCAGGGCTGTGCCGACTCGCTTAGAGCCTGCCCCTGTTCCAGCATCATCTGAGGTGGGTGCCGTGAAAGCAAACACGGTGTTACCAGTGACCTCTAGAGTAGAAACTCTACCGATAGTTTCCCCTGCTTCGGTAGTAGACAGGCCTGACAGTTCCACATCAGACACTAGCCAACGTTTTGGCTTTTCTCGTGATGCGCCACTGCCACCACCTGTTCCGGGACGTTTCTACGAAACCCTGCCTCAAACGAGGTCTGGGTTTCGTTTGGCTAAACGTACCAAGGGGACAGACAAGTGACTGGAGTAGCTTGTCTTGATTTCCTCCGTGTACATACCGCACTTGTTTGGAGCCAACGCATCCTCTGCATTTGTCAGTATCAACTTAGATATCCGCCACTCCCTCCCCCTGCCTCCC
>MI1_F6
GGGTTGTCGCATTACCAACTATCGCGGTTATAACACTTTTGTGCAAGGACACCCAGATGTCACACTCAACGACTGCCATTTCAATGATGGTCAGTCTGTTGAATGTGACACCATCCTCAGTTTTCACTTGGAGTGTGACACTGATGGTTATTGGGCCTTGCAAGCTCCCCCCATTCAAAAGGATGACCACTTCAATTACGTAGTTAGCTACGCGGGTTGGACGGTCAAAGATCTTGAGTGGGGTGGTGTTTCCATCGCGGTAGATGAGATGAACGGGGCTTCTTCGTCTATAAACGGGAGAAAGACGCACTTACTTACTAGCAGGGCTGTGCCGACTCGCTTAGAGCCTGCCCCTGTTCCAGCATCATCTGAGGTGGGTGCCGTGAAAGCAAACACGGTGTTACCAGTGACCTCTAGAGTAGAAACTCTACCGATAGTTTCCCCTGCTTCGGTAGTAGACAGGCCTGACAGTTCCACATCAGACACTAGCCAACGTTTTGGCTTTTCTCGTGATGCGCCACTGCCACCACCTGTTCCGGGACGTTTCTACGAAACCCTGCCTCAAACGAGGTCTGGGTTTCGTTTGGCTAAACGTACCAAGGGGACAGACAAGTGACTGGAGTAGCTTGTCTTGATTTCCTCCGTGTACATACCGCATTTGTTTGGAGCCAACGCATCCTCTGCATTTGTCAGTATCAACTTAGATATCCGCCACTCGCTCCCCGTGCCTCCTGGGAAACA
>MI1_F7
GGGTTGTCGCATTACCAACTATCGCGGTTCTAACACTTTTGTGCAAGGACACCCAGATGTCACACTCAACGACTGCCATTTCAATGATGGTCAGTCTGTTGAATGTGACACCATCCTCAGTTTTCACTTGGAGTGTGACACTGATGGTTATTGGGCCTTGCAAGCTCCCCCCATTCAAAAGGATGACCACTTCAATTACGTAGTTAGCTACGCGGGTTGGACGGTCAAAGATCTTGAGTGGGGTGGTGTTTCCATCGCGGTAGATGAGATGAACGGGGCTTCTTCGTCTATAAACGGGAGAAAGACGCACTTACTTACTAGCAGGGCTGTGCCGACTCGCTTAGAGCCTGCCCCTGTTCCAGCATCATCTGAGGTGGGTGCCGTGAAAGCAAACACGGTGTTACCAGTGACCTCTAGAGTAGAAACTCTACCGATAGTTTCTCCTGCTTCGGTAGTAGACAGGCCTGACAGTTCCACATCAGACACTAGCCAACGTTTTGGCTTTTCTCGTGATGCGCCACTGCCACCACCTGTTCCGGGACGTTTCTACGAAACCCTGCCTCAAACGAGGTCTGGGTTTCGTTTGGCTAAACGTACCAAGGGGACAGACAAGTGACTGGAGTAGCTTGTCTTGATTTCCTCCGTGTACATACCGCATTTGTTTGGAGCCAACGCATCCTCTGCATTTGTCAGTATCAACTTAGATATCCGCCACTCGCTCCCCGTGCCTCCTGGGAAACA
>MI1_F8
GGGTTGTCGCATTACCAACTATCGCGGTTTTAACACTTTTGTGCAAGGACACCCAGATGTCACACTCAACGACTGCCATTTCAATGATGGTCAGTCTGTTGAATGTGACACCATCCTCAGTTTTCACTTGGAGTGTGACACTGATGGTTATTGGGCCTTGCAAGCTCCCCCCATTCAAAAGGATGACCACTTCAATTACGTAGTTAGCTACGCGGGTTGGACGGTCAAAGATCTTGAGTGGGGTGGTGTTTCCATCGCGGTAGATGAGATGAACGGGGCTTCTTCGTCTATAAACGGGAGAAAGACGCACTTACTTACTAGCAGGGCTGTGCCGACTCGCTTAGAGCCTGCCCCTGTTCCAGCATCATCTGAGGTGGGTGCCGTGAAAGCAAACACGGTGTTACCAGTGACCTCTAGAGTAGAAACTCTACCGATAGTTTCCCCTGCTTCGGTAGTAGACAGGCCTGACAGTTCCACATCAGACACTAGCCAACGTTTTGGCTTTTCTCGTGATGCGCCACTGCCACCACCTGTTCCGGGACGTTTCTACGAAACCCTGCCTCAAACGAGGTCTGGGTTCCGTTTGGCTAAACGTACCAAGGGGACAGACAAGTGACTGGAGTAGCTTGTCTTGATTTCCTCCGTGTACATACCGCATTTGTTTGGAGCCAACGCATCCTCTGCATTTGTCAGTATCAACTTAGATATCCGCCACTCGCTCCCCGTGCCTCCTGGGAAACA
>MI1_F9
GGGTTGTCGCATTACCAACTATCGCGGTTTTAACACTTTTGTGCAAGGACACCCAGATGTCACACTCAACGACTGCCATTTCAATGACGGTCAGTCTGTTGAATGTGACACCATCCTCAGTTTTCACTTGGAGTGTGACACTGATGGTTATTGGGCCTTACAAGCTCCCCCCATTCAAAAGGATGACCACTTCAATTACGTAGTTAGCTACGCGGGTTGGACGGTCAAAGATCTTGAGTGGGGTGGTGTTTCCATCGCGGTAGATGAGATGAACGGGGCTTCTTCGTCTATAAACGGGAGAAAGACGCACTTACTTACTAGCAGGGCTGTGCCGACTCGCTTAGAGCCTGCCCCTGTTCCAGCATCATCTGAGGTGGGTGCCGTGAAAGCAAACACGGTGTTACCAGTGACCTCTAGAGTAGAAACTCTACCGATAGTTTCCCCTGCTTCGGTAGTAGACAGGCCTGACAGTTCCACATCAGACACTAGCCAACGTTTTGGCTTTTCTCGTGATGCGCCACTGCCACCACCTGTTCCGGGACGTTTCTACGAAACCCTGCCTCAAACGAGGTCTGGGTTTCGTTTGGCTAAACGTACCAAGGGGACAGACAAGTGACTGGAGTAGCTTGTCTTGATTTCCTCCGTGTACATATCGCATTTGTTTGGAGCCAACGCATCCTCTGCATTTGTCAGTATCAACTTAGATATCCGCCACTCGCTCCCCGTGCCTCCTGGGAAACA
>MI1_G1
GGGTTGTCGCATTACCAACTATCGTGGTTCTAACACCTTCGTGCAGGGACACCCAGATGTCACCCTCAACGATTGTCATTTTAATGATGGCCAGTCGGTTGAGTGTGACACCATCCTCAGTTTTCACTTGGAGTGTGATACTGATGGTTATTGGGCTCTGCAGGCTCCTCCCATTCAAAAGGATGACCACTTCAACTACGTAGTTAGCTACGCGGGTTGGACGGTCAAAGATCTTGAGTGGGGTGGTGTTTCCATCGCGATAGATGAGATGAACGGGGCTTCTTCGTCTATAAACGGGAGAAAGACGCACTTACTTACTAGCAGGGCTGTGCCGACTCGCTTAGAGCCTGCCCCTGTTCCAGCATCATCTGAGGTGGGTGCCGTGAAAGCAAACACGGTGTTACCAGTGACCTCTAGAGTAGAAACTCTACCGATAGTTTCCCCCGCTTCGGTAGTAGACAGGCCTGACAGTTCCACATCAGACACGAGCCAACGTTTTGGCTCCTCTCGCGATGTGCCACTGCCACCTCCTGTTCCGGGACGCTTCTACGAAACCTTGCCTCAAACGAGGTCAGGGTTTCGGTTGGCTAAGCGTTCCAAGGGGACAGACAAGTGACTGGAGTAGCTTGTCTTGATTTCCTCCGTGTACATACCGCAATGGTTTGGAGCCAACGCATCCTCTACATTTGTCAGAATCAACTTAGAAATCCGCCACTCGCTCCCCGTGCCTCCTGGGAAACA
>MI1_G2
GGGTTGTCGCATTACCAACTATCGCGGTTCTAACACCTTCGTGCAAGGGCACCCAGATGTCGTTCTCAACGACTGCCACTTTAATAGTGGGCAGTCTGTTGAGTGTGACACCGTCCTCAGTTTTCACTTGGAGTGTGATACTGATGGTTATTGGGCCTTGCAGGCTCCCCCCATTCAAAAGGATGACCACTTCAACTATGTCGTAAGTTACGCTGGTTGGACGGTCAAAGACCTTGAGTGGGGTGGTGTTTCCATCGCGATAGATGAGATGAACGGGGCTTCTTCGTCTATAAACGGGAGAAAGACGCAATTACTTACTAGCAGGGCTGTGCCGACTCGCTTAGAGCCTGCCCCTGTCCCAGCATCATCTGAGGTGGGTGCCGTGAAAGCAAACACGGTGTTACCAGTTGCCTCTAGTGTAGAAACTCTACCGATTGTCTCCCCCGCATCGGTAGTAGAGAGACCTGACACTTCTTCATCAGATACCGGCCCTCGTGTGCTGTCGTTTCGTGATGCGCCAGTGCCAGCGTTAGCTCCGGGACGCTACTACGAGACTCTTCCTTCTAGTAAGGGAGGGTTTCGTTTGCCTCGGCGTTCCAAGGGGACAGACAAGTGACTGGAGTAGCTTGTCTTGATTTCCTCCGTGTACATACCGCATTTGTTTGGAGCCAACGCATCCTCTGCATTTGTCAGGTTCAACTTAGAAATCCGCCACTCGCTCCCCGTGCCTCCTGGGAAACA
>MI1_G3
GGGTTGTCGCATTACCAACTATCGCGGTTCTAACACCTTCGTGCAAGGACACCCAGATGTCGTTCTCAACGACTGTCATTTCAATGATGGACAGTCTGTTGAATGTGACACCATCCTCAGTTTTCACTTGGAGTGTGAAACTGATGGCTATTGGGCCTTGCAGGCTCCTCCCATTCAAAAGGATGACCACTTCAACTACGTAGTTAGCTACGCGGGTTGGACGGTCAAAGATCTTGAGTGGGGTGGTGTTTCCATCGCGATAGATGAGATGAACGGGGCTTCTTCGTCTATAAACGGGAGAAAGACGCAGTTACTTACTAGCAGGGCCGTGCCGACTCGCTTAGAGCCTGCCCCTGTTCCAGCATCATCTGAGGTGGGTGCCGTGAAAGCAAACACGGTGTTACCAGTAGCCTCTAATGTAGAAACTCTACCGATTGTTTCCCCCGCATCGGTAGTAGAGAAACCTGACACTTCCTCATCAGATACCGGCCCTCGTGTGCTGTCGTTTCGTGATGCGCCAGTGCCAGCGTTAGCTCCGGGACGCTACTACGAGACTCTTCCTTCTAGTAAGGGAGGGTTTCGTTTGCCTCGGCGTTCCAAGGGGACAGACAAGTGACTGGAGTAGCTTGTCTTGATTTCCTCCGTGTACATATCGCATTTGTTTGGAGCCAACGCATCCTCTACATTTGTCAGTATCAACTTAGAAATCCGCCACTCGCTCCCCGTGCCTCCTGGGAAACA
>MI1_G4
GGGTTGTCGCATTACCAACTATCGCGGTTCTAACACTTTTGTGCAAGGACACCCAGATGTNACACTCAACGACTGCCATTTCAATGATGGTCAGTCTGTTGAATGTGACACCATCCTCAGTTTTCACTTGGAGTGTGACACTGATGGTTATTGGGCCTTGCAAGCTCCCCCCATTCAAAAGGATGACCACTTCAATTACGTAGTTAGCTACGCGGGTTGGACGGTCAAAGATCTTGAGTGGGGTGGTGTTTCCATCGCGGTAGATGAGATGAACGGGGCTTCTTCGTCTATAAACGGGAGAAAGACGCACTTACTTACTAGCAGGGCTGTGCCGACTCGCTTAGAGCCTGCCCCTGTTCCAGCATCATCTGAGGTGGGTGCCGTGAAAGCAAACACGGTGTTACCAGTGACCTCTAGAGTAGAAACTCTACCGATAGTTTCCCCTGCTTCGGTAGTAGACAGGCCTGACAGTTCCACATCAGACACTAGCCAACGTTTTGGCTTTTCTCGTGATGCGCCACTGCCACCACCTGTTCCGGGACGTTTCTACGAAACCCTGCCTCAAACGAGGTCTGGGTTTCGTTTGGCTAAACGTACCAAGGGGACAGACAAGTGACTGGAGTAGCTTGTCTTGATTTCCTCCGTGTACATACCGCACTTGTTTGGAGCCAACGCATCCTCTGCATTTGTCAGTATCAACTTAGATATCCGCCACTCGCTCCCCGTGCCTCCTGGGAAACA
>MI1_G5
GGGTTGTCGCATTACCAACTATCGCGGTTCTAACACTTTTGTGCAAGGACACCCAGATGTCACACTCAACGACTGCCATTTCAATGATGGTCAGTCTGTTGAATGTGACACCATCCTCAGTTTTCACTTGGAGTGTGACACTGATGGTTATTGGGCCTTGCAAGCTCCCCCCATTCAAAAGGATGACCACTTCAATTACGTAGTTAGCTACGCGGGTTGGACGGTCAAAGATCTTGAGTGGGGTTGTGTTTCCATCGCGGTAGATGAGATGAACGGGGCTTCTTCGTCTATAAACGGGAGAAAGACGCACTTACTTACTAGCAGGGCTGTGCCGACTCGCTTAGAGCCTGCCCCTGTTCCAGCATCATCTGAGGTGGGTGCCGTGAAAGCAAACACGGTGTTACCAGTGACCTCTAGAGTAGAAACTCTACCGATAGTCTCCCCCGCTTCGGTAGTAGACAGGCCTGACAGTTCCACATCAGACACTAGCCAACGTTTTGGCTTTTCTCGTGATGCGCCACTGCCACCACCTGTTCCGGGACGTTTCTACGAAACCCTGCCTCAAACGAGGTCTGGGTTTCGTTTGGCTAAACGTACCAAGGGGACAGACAAGTGACTGGAGTAGCTTGTCTTGATTTCCTCCGTGTACATACCGCATTTGTTTGGAGCCAACGCATCCTCTGCATTTGTCAGTATCAACTTAGATATCCGCCACTCGCTCCCCGTGCCTCCTGGGAAACA
>MI1_G6
GGGTTGTCGCATTACCAACTATCGCGGTTCTAACACTTTTGTGCAAGGACACCCAGATGTCACACTCAACGACTGCCATTTCAGTGATGGTCAGTCTGTTGAATGTGACACCATCCTCAGTTTTCACTTGGAGTGTGACACTGATGGTTATTGGGCCTTGCAAGCTCCCCCCATTCAAAAGGATGACCACTTCAATTACGTAGTTAGCTACGCGGGTTGGACGGTCAAAGATCTTGAGTGGGGTGGTGTTTCCATCGCGGTAGATGAGATGAACGGGGCTTCTTCGTCTATAAACGGGAGAAAGACGCACTTACTTACTAGCAGGGCTGTGCCGACTCGCTTAGAGCCTGCCCCTGTTCCAGCATCATCTGAGGTGGGTGCCGTGAAAGCAAACACGGTGTTACCAGTGACCTCTAGAGTAGAAACTCTACCGATAGTTTCCCCTGCTTCGGTAGTAGACAGGCCTGACAGTTCCACATCAGACACTAGCCAACGTTTTGGCTTTTCTCGTGATGCGCCACTGCCACCACCTGTTCCGGGACGTTTCTACGAAACCCTGCCTCAAACGAGGTCTGGGTTTCGTTTGGCTAAACGTACCAAGGGGACAGACAAGTGACTGGAGTAGCTTGTCTTGATTTCCTCCGTGTACATACCGCATTTGTTTGGAGCCAACGCATCCTCTACATTTGTCAGTATCAACTTAGATATCCGCCACTCGCTCCCCGTGCCTCCTGGGAAACA
>MI1_G9
GGGTTGTCGCATTACCAACTATCGCGGTTCTAACACCTTCGTGCAAGGACACCCAGATGTCGTTCTCAACGACTGTCATTTCAATGATGGACAGTCTGTTGAATGTGACACCATCCTCAGTTTTCACTTGGAGTGTGAAACTGATGGCTATTGGGCCTTGCAGGCTCCTCCCATTCAAAAGGATGACCGCTTCAACTACGTAGTTAGCTACGCGGGTTGGACGGTCAAAGATCTTGAGTGGGGTGGTGTTTCCATCGCGATAGATGAGATGAACGGGGCTTCTTCGTCTATAAACGGGAGAAAGACGCAGTTACTTACTAGCAGGGCCGTGCCGACTCGCTTAGAGCCTGCCCCTGTTCCAGCATCATCTGAGGTGGGTGCCGTGAAAGCAAACACGGTGTTACCAGTAGCCTCTAATGTAGAAACTCTACCGATTGTTTCCCCCGCATCGGTAGTAGAGAAACCTGACACTTCCCCATCAGATACCGGCCCTCGTGTGCTGTCGTTTCGTGATGCGCCAGTGCCAGCGTTAGCTCCGGGACGCTACTACGAGACCCTTCCTTCTAGTAAGGGAGGGTTTCGTTTGCCTCGGCGTTCCAAGGGGACAGACAAGTGACTGGAGTAGCTTGTCTTGATTTCCTCCGTGTACATATCGCATTTGCTTGGAGCCAACGCATCCTCTACATTTGTCAGTATCAACTTAGAAATCCGCCACTCGCTCCCCGTGCCTCCTGGGAAACA
>MI1_H1
GGGTTGTCGCATTACCAACTATCGCGGTTCTAACACCTTTGTGCAAGGACACCCAGATGTCACACTCAACGACTGTCATTTCAATGATGGGCAGTCTGTTGAATGTGACACCATCCTCAGTTTTCATNTAGAGTGTGATACTGACGGCTATTGGGCCTTGCAAGCTCCACCCATTCAAAAGGATGACCACTTCAACTACGTCGTTAGTTACGCCGGTTGGACGGTCAAAGATCTTGAATGGGGTGGTGTTTCCATCGCGATAGATGAGATGAACGGGGCTTCTTCGTCTATAACCGGGAGAAAGACGCACTTACTTACTAGCAGGGCTGTGCCGACTCGCTTAGAGCCTGCCCCTGTGTCAGCATCATCTGAGGTGGGTGCCGTGAAAGCAAACACGGTGTTACCAGTTGCCTCTAGAGTAGAAACTCTACCGATAGTTTCCCCCGCTTCGGTAGTAGACAGGCCCGACAGTTCTACATCAGACACGAGTCAACGCTTTGGCTCTTCTCGTGATGCACCACTGCCGCCACCTGTTCCGGCACGCTTCTTCGAAACTCTGCCTCCCACGAGGTCAGGGTTTCGATTGCCTAAGCGTTCCAAGGGGACGGACAAGTGACTGGAGTAGCTTGTTTTGATTTCCTCCGTGTATATACCGCATTTGTTTGGAGCCAACGCATCCTCTGCATTTGTCAGAATCAACTTGGGTATCCGCCACTCGCTCCCCTCGCCTCCTGGGAAACA
>MI1_H2
GGGTTGTCGCATTACCAACTATCGCGGTTCTAACACCTTCGTGCAGGGACACCCAGATGTCGTTCTCAACGACTGTCATTTCAATGATGGRCAGTCTGTTGARTGTGACACCRTCCTCAGTTTTCACTTGGAGTGTGATACTGATGGTTATTGGGCCTTGCAGGCTCCTCCCATTCAAAAGGATGACCACTTCAACTAYGTAGTAAGYTACGCGGGTTGGACGGTCAAAGATCTTGAGTGGGGTGGTGTTTCCATCGCGATAGATGAGATGAACGGGGCTTCTTCGTCTATAAACGGGAGAAAGACGCAGTTACTTACTAGCAGGGCCGTGCCGACTCGCTTAGAGCCTGCCCCTGTTCCAGCATCATCTGAGGTGGGTGCCGTGAAAGCAAACACGGTGTTACCAGTAGCCTCTARTGTAGAAACTCTACCGATTGTTTCCCCCGCATCGGTAGTAGAGAAACCTGACACTTCCTCATCAGATACCGGCCCTCGTGTGCTGTCGTTTCGTGATGCGCCAGTGCCATCGTTAGCTCCGGGACGCTACTACGAGACTCTTCCTTCTAGTAAGGGAGGGTTTCGTTTGCCTCGGCGTTCCAAGGGGACAGACAAGTGACTGGAGTAGCTTGTCTTGATTTCCTCCGTGTACATACCGCATTTGTTTGGAGCCAACGCATCCTCTACATTTGTCAGGATCAACTTAGAGATCCGCCACTCGCTCCCCGTGCCTCCTGGGAAACA
>MI1_H3
GGGTTGTCGCATTACCAACTATCGCGGTTCTAACACCTTCGTGCAAGGACACCCAGATGTCGTTCTCAACGACTGTCATTTCAATGATGGACAGTCTGTTGAATGTGACACCATCCTCAGTTTTCACTTGGAGTGTGAAACTGATGGCTATTGGGCCTTGCAGGCTCCTCCCATTCAAAAGGATGACCACTTCAACTACGTAGTTAGCTACGCGGGTTGGACGGTCAAAGATCTTGAGTGGGGTGGTGTTTCCATCGCGATAGATGAGATGAACGGGGCTTCTTCGTCTATAAACGGGAGAAAGACGCAGTTACTTACTAGCAGGGCCGTGCCGACTCGCTTAGAGCCTGCCCCTGTTCCAGCATCATCTGAGGTGGGTGCCGTGAAAGCAAACACGGTGTTACCAGTAGCCTCTAATGTAGAAACTCTACCGATTGTTTCCCCCGCATCGGTAGTAGAGAAACCTGACACTTCCTCATCAGATACCGGCCCTCGTGTGCTGTCGTTTCGTGATGCGCCAGTGCCAGCGTTAGCTCCGGGACGCTACTACGAGACCCTTCCTTCTAGCAAGGGAGGGTTTCGTTTGCCTCGGCGTTCCAAGGGGACAGACAAGTGACTGGAGTAGCTTGTCTTGATTTCCTCCGTGTACATATCGCATTTGTTTGGAGCCAACACATCCTCTACATTTGTCAGTATCAACTTAGAAATCCGCCACTCGCTCCCCGTGCCTCCTGGGAAACA
>MI1_H4
GGGTTGTCGCATTACCAACTACCGCGGTTCTAACACCTTTGTGCAAGGACACCCAGATGTCACACTCAACGACTGCCATTTCAATGATGGTCAGTCTGTTGAGTGTGACACCATCCTCAGTTTTCATCTAGAGTGTGATACTGATGGCTATTGGGCTTTGCAAGCTCCACCCATTCAAAAGGATGACCACTTCAACTATGTAGTTAGCTACGCTGGTTGGACGGTCAAAGATCTTGAGTGGGGAGGTGTTTCCATCGCGATAGATGAGATGAACGGGGCTTCTCCGTCTATAACCGGGAGAAAGACGCACTTACTTACTAGCAGGGCTGTGCCGACTCGCTTAGAGCCTGCCCCTGTTCCAGCATCATCTGAGGTGGGTGCCGTGAAAGCAAACACGGTGTTACCAGTTGCCTCTAGAGTAGAAACTCTACCGATAGTTTCCCCCGCTTCGGTAGTAGACAGGCCCGACAGTTCCACATCAGACACGAGTCAACGTTTTGGCTCTTCTCGTGATGCGCCACTGCCGCCACCTGTTCCGGCACGCTTCTTCGAAACACTGCCTCCAACGAGGTCAGGGTTTCGGTTGTCTAAGCGTTCCAAGGGGACAGACAAGTGACTGGAGTAGCTTGTCTTGATTTCCTCCGTGTATATACTGTATTTGTTTGGAGCCAACACATCCTCTGCATTTGTCAGAATCAACTTGAATATCCGCCACTCGCTCCCCGTGCCTCCTGGGAAACA
>MI1_H5
GGGTTGTCGCATTACCAACTATCGCGGTTTTAACACTTTTGTGCAAGGACACCCAGATGTCACACTCAACGACTGCCATTTCAATGATGGTCAGTCTGTTGAATGTGACACCATCCTCAGTTTTCACTTGGAGTGTGACACTGATGGTTATTGGGCCTTGCAAGCTCCCCCCATTCAAAAGGATGACCACTTCAATTACGTAGTTAGCTACGCGGGTTGGACGGTCAAAGATCTTGAGTGGGGTGGTGTTTCCATCGCGGTAGATGAGATGAACGGGGCTTCTTCGTCTATAAACGGGAGAAAGACGCACTTACTTACTAGCAGGGCTGTGCCGACTCGCTTAGAGCCTGCCCCTGTTCCAGCATCATCTGAGGTGGGTGCCGTGAAAGCAAACACGGTGTTACCAGTGACCTCTAGAGTAGAAACTCTACCGATAGTTTCTCCTGCTTCGGTAGTAGACAGGCCTGACAGTTCCACATCAGACACTAGCCAACGTTTTGGCTTTTCTCGTGATGCGCCACTGCCACCACCTGTTCCGGGACGTTTCTACGAAACCCTGCCTCAAACGAGGTCTGGGTTTCGTTTGGCTAAACGTACCAAGGGGACAGACAAGTGACTGGAGTAGCTTGTCTTGATTTCCTCCGTGTACATACCGCATTTGTTTGGAGCCAACGCATCCTCTGCATTTGTCAGTATCAACTTAGATATCCGCCACTCGCTCCCCGTGCCTCCTGGGAAACA
>MI1_H7
GGGTTGTCGCATTACCAACTATCGCGGTTCTAACACTTTTGTGCAAGGACACCCAGATGTCACACTCAACGACTGCCATTTCAATGATGGTCAGTCTGTTGAATGTGACACTATCCTCAGTTTTCACTTGGAGTGTGACACTGATGGTTATTGGGCCTTGCAAGCTCCCCCCATTCAAAAGGATGACCACTTCAATTACGTAGTTAATTACGCGGGTTGGACGGTCAAAGATCTTGAGTGGGGTGGTGTTTCCATCGCGGTAGATGAGATGAACGGGGCTTCTTCGTCTATAAACGGGAGAAAGACGCACTTACTTACTAGCAGGGCTGTGCCGACTCGCTTAGAGCCTGCCCCTGTTCCAGCATCATCTGAGGTGGGTGCCGTGAAAGCAAACACGGTGTTACCAGTGACCTCTAGAGTAGAAACTCTACCGATAGTTTCCCCTGCTTCGGTAGTAGACAGGCCCGACAGTTCCACATCAGACACTAGCCAACGTTTTGGCTTTTCTCGTGATGCGCCACTGCCACCACCTGTTCCGGGACGTTTCTACGAAACCCTGCCTCAAACGAGGTCTGGGTTTCGTTTGGCTAAACGTACCAAGGGGACAGACAAGTGACTGGAGTAGCTTGTCTTGATTTCCTCCGTGTACATACCGCATTTGTTTGGAGCCAACGCATCCTCTGCATTTGTCAGTATCAACTTAAATATCCGCCACTCGCTCCCCGTGCCTCCTGGGAAACA
>MI1_H8
GGGTTGTCGCATTACCAACTATCGCGGTTTTAACACTTTTGTGCAAGGACACCCAGATGTCACACTCAACGACTGCCATTTTAATGATGGTCAGTCTGTTGAATGTGACACCATCCTCAGTTTTCACTTGGAGTGTGACACTGATGGTTATTGGGCCTTGCAAGCTCCCCCCATTCAAAAGGATGACCACTTCAATTACGTAGTTAGCTACGCGGGTTGGACGGTCAAAGATCTTGAGTGGGGTGGTGTTTCCATCGCGGTAGATGAGATGAACGGGGCTTCTTCGTCTATAAACGGGAGAAAGACGCACTTACTTACTAGCAGGGCTGTGCCGACTCGCTTAGAGCCTGCCCCTGTTCCAGCATCATCTGAGGTGGGTGCCGTGAAAGCAAACACGGTGTTACCAGTGACCTCTAGAGTAGAAACTCTACCGATAGTTTCCCCTGCTTCGGTAGTAGACAGGCCTGACAGTTCCACATCAGACACTAGCCAACGTTTTGGCTTTTCTCGTGATGCGCCACTGCCACCACCTGTTCCGGGACGTTTCTACGAGACCCTGCCTCAAACGAGGTCTGGGTTTCGTTTGGCTAAACGTACCAAGGGGACAGACAAGTGACTGGAGTAGCTTGTCTTGATTTCCTCCGTGTACATACCGCATTTGTTTGGAGCCAACGCATCCTCTGCATTTGTCAGTATCAACTTA
>MI1_H9
GGGTTGTCGCATTACCAACTATCGTGGTTCAAACACCTTTGTGCAGGGACACCCAGATGTCGTCCTCAACGACTGTCGTTTTAATGATGGACAATCTGTTGAGTGCGACACCATCCTCAGTTTTCACCTGGAGTGTGAAACTGATGGCTACTGGGCCCTGCAAGCTCCCCCCATTCAAAAGGATGACCACTTCAACTACGTAGTTAGCTACGCGGGTTGGACGGTCAAAGATCTTGAATGGGGCGGTGTTTCCATCGCGATAGATGAGATGAACGGGGCTTCTTCGTCTATAAACGGGAGAAAGACGCAGTTACTTACTAGCAGGGCCGTGCCGACTCGCTTAGAGCCTGCCCCTGTTCCAACATCATCTGAGGTGGGTGCCGTGAAAGCAAACACGGTGTTTCCAGTTGCCTCTAGTGTAGAAACTCTACCGATTGTCTCCCCCGCTTCGGTAGTAGAGAAACCTGACACTTCCTCATCAGATACCGGCCCACGTGTGCTGTCGTTTCGTGATGCGCCAGTGCCAGCGTTAGCTCCGGGACGCTACTACGAGACTCTCCCTTCTAGTAAGGGGGGGTTTCGTTTACCTCGGCGTTCCAAGGGGACAGACAAGTGACTGGAGTAGCTTGTCTTGATTTCCTCCGTGTACATACCGCATTTGTTTGGAGCCAACGCATCCTCCACATTTGTCAGTATCAACTTAAACTTCCGCCACTCGCTCCCCGTGCCTCCTGGGAAACA
>MI2_A1
GGGTTGTCGCATTACCAACTATCGCGGTTCTAACACCTTCGTGCAAGGACACCCAGATGTCATCCTCAACGACTGCCATTTCAATGATGGTCAGTCGGTTGAGTGTGACACCATCCTCAGTTTTCACTTGGAGTGTGACACTGATGGCTATTGGGCCTTGCAGGCTCCCCCCATTCAAAAGGATGACCACTTCAACTATGTCGTAAGTTACGCTGGTTGGACGGTCAAAGATCTTGAATGGGGTGGTGTTTCCATCGCGATAGATGAGATGAACGGGGCTTCTTCGTCTATAAACGGGAGAAAGACGCACTTACTTACTAGCAGGGCTGTGCCGACTCGCTTAGAGCCTGCCCCTGTTCCAGCATCATCTGAGGTGGGTGCCGTGAAAGACAACACGGTGTTACCAGTAGCCTCTAGAGTAGAAACTCTACCGATAGTTTCCCCCGCTTCGGTAGTAGAGAAACCTGACACTTCCTCATCAGATACCGGCCCTCGTGTGCTGTCGTTTCGTGATGCGCCAGTGCCAGCGTTAGCTCCGGGACGCTACTACGAAACTCTTCCTTCTAGTAAGGGGGGGTTTCGTTTGCCTAGGCGTTCCAAGGGGACAGACAAGTGACTGGAGTAGCTTGTCTTGATTTCCTCCGTGTACATACCGCATTTGTTTGGAGCCAACGCATCCTCTGTATTTGTCAGATTCAACTTAGAAAACCGCCACTCGCTCCCCGTGCCTCCTGGGAAACA
>MI2_A10
GGGTTGTCGCATTACCAACTATCGCGGTTCTAACACTTTTGTGCAAGGACACCCAGATGTCACACTCAACGACTGCCATTTCAATGATGGTCAGTCTGTTGAATGTGACACCATCCTCAGTTTTCACTTGGAGTGTGACACTGATGGTTATTGGGCCTTACAAGCTCCCCCCATTCAAAAGGATGACCACTTCAATTACGTAGTTAGCTACGCGGGTTGGACGGTCAAAGATCTTGAGTGGGGTGGTGTTTCCATCGCGGTAGATGAGATGAACGGGGCTTCCTCGTCTATAAACGGGAGAAAGACGCACTTACTTACTAGCAGGGCTGTGCCGACTCGCTTAGAGCCTGCCCCTGTTCCAGCATCATCTGAGGTGGGTGCCGTGAAAGCAAACACGGTGTTACCAGTGACCTCTAGAGTAGAAACTCTACCGATAGTTTCCCCTGGTTCGGTAGTAGACAGGCCTGACAGTTCCACATCAGACACTAGCCAACGWTTTGGCTCTTCTCGTGATGCGCCACTGCCACCACCTGTTCCGGGACGTTTCTACGAAACCCTGCCTCAAACGAGGTCTGGGTTTCGTTTGGCTAAACGTACCAAGGGGACAGACAAGTGACTGGAGTAGCTTGTCTTGATTTCCTCCGTGTACATACCGCATTTGTTTGGAGCCAACGCATCCTCTGCATTTGTCAGTATCAACTTAGATATCCGCCACTCGCTCCCCGTGCCTCCTGGGAAACA
>MI2_A11
GGGTTGTCGCATTACCAACTATCGCGGTTCTAACACTTTTGTGCAAGGACACCCAGATGTCACACTCAACGACTGCCATTTCAATGATGGTCAGTCTGTTGAATGTGACACCATCCTCAGTTTTCACTTGGAGTGTGACACTGATGGTTATTGGGCCTTGCAAGCTCCCCCCATTCAAAAGGATGACCACTTCAATTACGTAGTTAGCTACGCGGGTTGGACGGTCAAAGATCTTGAGTGGGGTGGTGTTTCCATCGCGGTAGATGAGATGAACGGGGCTTCTTCGTCTATAAACGGGAGAAAGACGCACTTACTTACTAGCAGGGCTGTGCCGACTCGCTTAGAGCCTGCCCCTGTTCCAGCATCATCTGAGGTGGGTGCCGTGAAAGCAAACACGGTGTTACCAGTGACCTCTAGAGTAGAAACTCTACCGATAGTTTCCCCTGCTTCGGTAGTAGACAGGCCTGACAGTTCCACATCAGACACTAGCCAACGTTTTGGCTTTTCTCGTGATGCGCCACTGCCACCACCTGTTCCGGGACGTTTCTACGAAACCCTGCCTCAAACGAGGTCTGGGTTTCGTTTGGCTAAACGTACCAAGGGGACAGACAAGTGACTGGAGTAGCTTGTCTTGATTTCCTCCGTGTACATACCGCATTTGTTTGGAGCCAACGCATCCTCTGCATTTGTCAGTATCAACTTAGATATCCGCCACTCGCTCCCCGTGCCTCCTGGGAAACA
>MI2_A12
GGGTTGTCGCATTACCAACTATCGCGGTTCTAACACTTTTGTGCAAGGACACCCAGATGTCACACTCAACGACTGCCATTTCAATGATGGTCAGTCTGTTGAGTGTGACACCATCCTCAGTTTTCACTTGGAGTGTGACACTGATGGTTATTGGGCCTTGCAAGCTCCCCCCATTCAAAAGGATGACCACTTCAATTACGTAGTTAGCTACGCGGGTTGGACGGTCAAAGATCTTGAGTGGGGTGGTGTTTCCATCGCGGTAGATGAGATGAACGGGGCTTCTTCGTCTATAAACGGGAGAAAGACGCACTTACTTACTAGCAGGGCTGTGCCGACTCGCTTAGAGCCTGCCCCTGTTCCAGCATCATCTGAGGTGGGTGCCGTGAAAGCAAACACGGTGTTACCAGTGACCTCTAGAGTAGAAACTCTACCGATAGTTTCCCCTGCTTCGGTAGTAGACAGGCCTGACAGTTCCACATCAGACACTAGCCAACGTTTTGGCTTTTCTCGTGATGCGCCACTGCCACCACCTGTTCCGGGACGTTTCTACGAAACCCTGCCTCAAACGAGGTCTGGGTTCCGTTTGGCTAAACGTACCAAGGGGACAGACAAGTGACTGGAGTAGCTTGTCTTGATTTCCTCCGTGTACATACCGCATTTGTTTGGAGCCAACGCATCCTCTGCATTTGTCAGTATCAACTTAGATATCCGCCACTCGCTCCCCGTGCCTCCTGGGAAACA
>MI2_A2
GGGTTGTCGCATTNCCAACTATCGCGGTTCTAACACCTTCGTGCAAGGACACCCAGATGTCATCCTCAACGACTGTCATTTCAATGATGGTCAGTCGGTTGAGTGTGACACCATCCTCAGTTTTCACTTGGAGTGTGACACTGATGGCTATTGGGCCTTGCAGGCTCCCCCCATTCAAAAGGATGACCACTTCAACTATGTCGTAAGTTACGCTGGTTGGACGGTCAAAGATCTTGAATGGGGTGGTGTTTCCATCGCGATAGATGAGATGAACGGGGCTTCTTCGTCTATAAACGGGAGAAAGACGCACTTACTTACTAGCAGGGCTGTGCCGACTCGCTTAGAGCCTGCCCCTGTTCCAGCATCATCTGAGGTGGGTGCCGTGAAAGACAACACGGTGTTACCAGTAGCCTCTAGAGTAGAAACTCTACCGATAGTTTCCCCCGCTTCGGTAGTAGAGAAACCTGACACTTCCTCATCAGATACCGGCCCTCGTGTGCTGTCGTTTCGTGATGCGCCAGTGCCAGCGTTAGCTCCGGGACGCTACTACGAGACTCTTCCTTCTAGTAAGGGGGGGTTTCGTTTGCCTAGGCGTTCCAAGGGGACAGACAAGTGACTGGAGTAGCTTGTCTTGATTTCCTCCGTGTACATACCGCATTTGTTTGGAGCCAACGCATCCTCTGCATTTGTCAGATTCAACTTAGAAAACCGCCACTCGCTCCCCGTGCCTCCTGGGAAACA
>MI2_A3
GGGTTGTCGCATTACCAACTATCGTGGTTCAAACACCTTCGTGCAAGGACACCCAGATGTCGTTCTCAACGACTGTCATTTCAGCGATGGACAGTCTGTTGAATGCGACACCATCCTCAGTTTTCACTTGGAGTGTGATACTGATGGTTATTGGGCCTTGCAGGCTCCCCCCATTCAAAAGGATGACCATTTCAACTATGTAGTTAGCTACGCGGGTTGGACGGTCAAAGATCTTGAGTGGGGTGGTGTTTCCATCGCGATAGATGAGATGAACGGGGCTTCTTCGTCTATAAACGGGAGAAAGACGCATTTACTTACTAGCAGGGCTGTGCCGACTCGCTTAGAGCCTGCCCCTGTTCCAGCATCATCTGAGGTGGGTGCCGTGAAAGCAAACACGGTGTTACCAGTGACCTCTAGTGTAGAAACTCTGCCGATTGTCTCCCCTGCATCGGCAGTAGAGAAACCTGACACTTCCTCATCAGACACCGGCCCTCGTGTGCTGTCGTTTCGTGATGCGCCAGTGCCAGCGTTAGCTCCGGGACGCTACTACGAGACTCTTCCTTCTAGTAAGGGGGGGTTTCGTTTGCCTCGGCGTTCCAAGGGGACAGACAAGTGACTGGAGTAGCTTGTCTTGATTTCCTCCGTGTACATACCGCATCTGTTTGGAGCCAACGCATCCTTCACATTTGTCAGTATCAACTTAGAAATCCGCCACTCGCTCCCCGTGCCTCCTGGGAAACA
>MI2_A4
GGGTTGTCGCATTACCAACTATCGCGGTTCTAACACTTTTGTGCAAGGACACCCAGATGTCACACTCAACGACTGCCATTTCAATGATGGTCAGTCTGTTGAATGTGACACCATCCTCAGTTTTCACTTGGAGTGTGACACTGATGGTTATTGGGCCTTGCAAGCTCCCCCCATTCAAAAGGATGACCACTTCAATTACGTAGTTAGCTACGCGGGTTGGACGGTCAAAGATCTTGAGTGGGGTGGTGTTTCCATCGCGATAGATGAGATGAACGGGGCTTCTTCGTCTATAAACGGGAGAAAGACGCACTTACTTACTAGCAGGGCTGTGCCGACTCGCTTTGAGCCTGCCCCTGTTCCAGCATCATCTGAGGTGGGTGCCGTGAAAGCAAACACGGTGTTACCAGTGACCTCTAGAGTAGAAACTCTACCGATAGTTTCCCCTGCTTCGGTAGTAGACAGGCCTGACAGTTCCACATCAGACACTAGCCAACGTTTTGGCTTTTCTCGTGATGCGCCACTGCCACCACCTGTTCCGGGACGTTTCTACGAAACCTTGCCTCAAACGAGGTCTGGGTTTCGTTTGGCTAAACGTACCAAGGGGACAGACAAGTGACTGGAGTAGCTTGTCTTGATTTCCTCCGTGTACATACCGCATTTGTTTGGAGCCAACGCATCCTCTGCATTTGTCAGAATCAACTTGGATATCCGCCACTCGCTCCCCGTGCCTCCTGGGAAACA
>MI2_A6
GGGTTGTCGCATTACCAACTATCGCGGTTTTWACACTTTTGTGCAAGGACACCCAGATGTCACACTCAACGACTGCCATTTCAATGATGGTCAGTCTGTTGAATGTGACACCATCCTCAGTTTTCACTTGGAGTGTGACACTGATGGTTATTGGGCCTTGCAAGCTCCCCCCATTCAAAAGGATGACCACTTCAATTACGTAGTTAGCTACGCGGGTTGGACGGTCAAAGATCTTGAGTGGGGTGGTGTTTCCATCGCGGTAGATGAGATGAACGGGGCTTCTTCGTCTATAAACGGGAGAAAGACGCACTTACTTACTAGCAGGGCTGTGCCGACTCGCTTAGAGCCTGCCCCTGTTCCAGCATCATCTGAGGTGGGTGCCGTGAAAGCAAACACGGTGTTACCAGTGACCTCTAGAGTAGAAACTCTACCGATAGTTTCCCCTGCTTCGGTAGTAGACAGGCCTGACAGTTCCACATCAGACACTAGCCAACGTTTTGGCTTTTCTCGTGATGCGCCACTGCCACCACCTGTTCCGGGACGTTTCTACGAAACCCTGCCTCAAACGAGGTCTGGGTTTCGTTTGGCTAAACGTACCAAGGGGACAGACAAGTGACTGGAGTAGCTTGTCTTGATTTCCTCCGTGTACATACCGCATTTGTTTGGAGCCAACGCATCCTCTGCATTTGTCAGTATCAACTTAGATATCCGCCACTCGCTCCCCGGGCCTCCTGGGAAACA
>MI2_A7
GGGTTGTCGCATTACCAACTATCGCGGTTCTAACACTTTTGTGCAAGGACACCCAGATGTCACACTCAACGACTGCCATTTCAATGATGGTCAGTCTGTTGAATGTGACACCATCCTCAGTTTTCACTTGGAGTGTGACACTGATGGTTATTGGGCCTTGCAAGCTCCCCCCATTCAAAAGGATGACCACTTCAATTACGTAGTTAGCTACGCGGGTTGGACGGTCAAAGATCTTGAGTGGGGTGGTGTTTCCATCGCGGTAGATGAGATGAACGGGGCTTCTTCGTCTATAAACGGGAGAAAGACGCACTTACTTACTAGCAGGGCTGTGCCGACTCGCTTAGAGCCTGCCCCTGTTCCAGCATCATCTGAGGTGGGTGCCGTGAAAGCAAACACGGTGTTACCAGTGACCTCTAGAGTAGAAACTCTACCGATAGTTTCCCCTGCTTCGGTAGTAGACAGGCCTGACAGTTCCACATCAGACACCAGCCAACGTTTTGGCTTTTCTCGTGATGCGCCACTGCCACCACCTGTTCCGGGACGTTTCTACGAAACCCTGCCTCAAACGAGGTCTGGGTTTCGTTTGGCTAAACGTACCAAGGGGACAGACAAGTGACTGGAGTAGCTTGTCTTGATTTCCTCCGTGTACATACCGCATTTGTTTGGAGCCAACGCATCCTCTGCATTTGTCAGTATCAACTTAAATATCCGCCACTCGCTCCCCGTGCCTCCTGGGAAACA
>MI2_A8
GGGTTGTCGCATTACCAACTATCGCGGTTCTAACACTTTTGTGCAAGGACACCCAGATGTCACACTCAACGACTGCCATTTCAATGATGGTCAGTCTGTTGAATGTGACACCATCCTCAGTTTTCACTTGGAGTGTGACACTGATGGTTATTGGGCCTTGCAAGCTCCCCCCATTCAAAAGGATGACCACTTCAATTACGTAGTTAGCTACGCGGGTTGGACGGTCAAAGATCTTGAGTGGGGTGGTGTTTCCATCGCGGTAGATGAGATGAACGGGGCTTCTTCGTCTATAAACGGGAGAAAGACGCACTTACTTACTAGCAGGGCTGTGCCGACTCGCTTAGAGCCTGCCCCTGTTCCAGCATCATCTGAGGTGGGTGCCGTGAAAGCAAACACGGTGTTACCAGTGACCTCTAGAGTAGAAACTCTACCGATAGTTTCCCCTGCTTCGGTAGTAGACAGGCCTGACAGTTCCACATCAGACACTAGCCAACGTTTTGGCTTTTCTCGTGATGCGCCACTGCCACCACCTGTTCCGGGACGTTTCTACGAAACCCTGCCTCAAACGAGGTCTGGGTTTCGTTTGGCTAAACGTACCAAGGGGACAGACAAGTGACTGGAGTAGCTTGTCTTGATTTCCTCCGTGTACATACCGCATTTGTTTGGAGCCAACGCATCCTCTGCATTTGTCAGTATCAACTTAGATATCCGCCACTCGCTCCCCGTGCCTCCTGGGAAACA
>MI2_A9
GGGTTGTCGCATTACCAACTATCGCGGTTCTAACACTTTTGTGCAAGGACACCCAGATGTCACACTCAACGACTGCCATTTCAATGATGGTCAGTCTGTTGAATGTGACACCATCCTCAGTTTTCACTTGGAGTGTGACACTGATGGTTATTGGGCCTTGCAAGCTCCCCCCATTCAAAAGGATGACCACTTCAATTACGTAGTTAGCTACGCGGGTTGGACGGTCAAAGATCTTGAGTGGGGTGGTGTTTCCATCGCGGTAGATGAGATGAACGGGGCTTCTTCGTCTATAAACGGGAGAAAGACGCACTTACTTACTAGCAGGGCTGTGCCGACTCGCTTAGAGCCTGCCCCTGTTCCAGCATCATCTGAGGTGGGTGCCGTGAAAGCAAACACGGTGTTACCAGTGACCTCTAGAGTAGAAACTCTACCGATAGTTTCCCCTGCTTCGGTAGTAGACAGGCCTGACAGTTCCACATCAGACACTAGCCAACGTTTTGGCTTTTCTCGTGATGCGCCACTGCCACCACCTGTTCCGGGACGTTTCTACGAAACCCTGCCTCAAACGAGGTCTGGGTTTCGTTTGGCTAAACGTACCAAGGGGACAGACAAGTGACTGGAGTAGCTTGTCTTGATTTCCTCCGTGTACATACCGCATTTGTTTGGAGCCAACGCATCCTCTGCATTTGTCAGTACCAACTTAGATATCCGCCACTCGCTCCCCGTGCCTCCTGGGAAACA
>MI2_B1
CATCCTCAACGACTGCCATTTCAATGATGGTCAGTCGGTTGAGTGTGACACCATCCTCAGTTTTCACTTGGAGTGTGACACTGATGGCTATTGGGCCTTGCAGGCTCCCCCCATTCAAAAGGATGACCACTTCAACTATGTCGTAAGTTACGCTGGTTGGACGGTCAAAGATCTTGAATGGGGTGGTGTTTCCATCGCGATAGATGAGATGAACGGGGCTTCTTCGTCTATAAACGGGAGAAAGACGCACTTACTTACTAGCAGGGCTGTGCCGACTCGCTTAGAGYCTGCCCCTGTTCCAGCATCATCTGAGGTGGGTGCCGTGAAAGACAACACGGTGTTACCMGTAGCCTCTAGAGTAGAAACTCTACCGATAGTTTCCCCCGCTTCGGTAGTAGAGAAACCTGACACTTCCTCATCAGATACCGGCCCTCGTGTGCTGTCGTTTYGTGATGCGCCAGTGCCAGCGTTAGCTCCGGGACGCTACTACGAAACTCTTCCTTCTAGTAAGGGGGGGTTTCGTTTGCCTAGGCGTTCCAAGGGGACAGACAAGTGACTGGAGTAGCTTGTCTTGATTTCCTCCGTGTACATACCGCATTTGTTTGGAGCCAACGCATCCTCTGTATTTGTCAAATTCAACTTAAAAAACCGCCACTCGCTCCCCGTGCCTCCTGGAAAACA
>MI2_B3
GGGTTGTCGCATTACCAACTATCGTGGTTCTAACACCTTCGTGCAAGGACACCCAGATGTCATCCTCAACGACTGCCATTTCAATGATGGTCAGTCGGTTGAGTGTGACACCATCCTCAGTTTTCACTTGGAGTGTGACACTGATGGCTATTGGGCCTTGCAGGCTCCCCCCATTCAAAAGGATGACCACTTCAACTATGTAGTTAGCTACGCGGGTTGGACGGTCAAAGATCTTGAGTGGGGTGGTGTTTCCATCGCGATAGATGAGATGAACGGGGCTTCTTCGTCTATAAACGGGAGAAAGACGCATTTACTTACTAGCAGGGCTGTGCCGACTCGCTTAGAGCCTGCCCCTGTTCCAGCATCATCTGAGGTGGGTGCCGTGAAAGCAAACACGGTGTTACCAGTGACCTCTAGTGTAGAAACTCTGCCGATTGTCTCCCCTGCATCGGCAGTAGAGAAACCTGACACTTCCTCATCAGACACCGGCCCTCGTGTGCTGTCGTTTCGTGATGCGCCAGTGCCAGCGTTAGCTCCGGGACGCTACTACGAGACTCTTCCTTCTAGTAAGGGGGGGTTTCGTTTGCCTCGGCGTTCCAAGGGGACAGACAAGTGACTGGAGTAGCTTGTCTTGATTTCCTCCGTGTACATACCGCATCTGTTTGGAGCCAACGCATCCTTCACATTTGTCAGTATCAACTTAGAAATCCGCCACTCGCTCCCCGTGCCTCCTGGGAAACA
>MI2_B4
GGGTTGTCGCATTACCAACTATCGCGGTTCTAACACTTTTGTGCAAGGACACCCAGATGTCACACTCAACGACTGCCATTTCAATGATGGTCAGTCTGTTGAATGTGACACCATCCTCAGTTTTCACTTGGAGTGTGACACTGATGGTTATTGGGCCTTGCAAGCTCCCCCCATTCAAAAGGATGACCACTTCAATTACGTAGTTAGCTACGCGGGTTGGACGGTCAAAGATCTTGAGTGGGGTGGTGTTTCCATCGCGGTAGATGAGATGAACGGGGCTTCTTCGTCTATAAACGGGAGAAAGACGCACTTACTTACTAGCAGGGCTGTGCCGACTCGCTTAGAGCCTGCCCCTGTTCCAGCATCATCTGAGGTGGGTGCCGTGAAAGCAAACACGGTGTTACCAGTGACCTCTAGAGTAGAAACTCTACCGATAGTTTCCCCTGCTTCGGTAGTAGACAGGCCTGACAGTTCCACATCAGACACTAGCCAACGTTTTGGCTTTTCTCGTGATGCGCCACTGCCACCACCTGTTCCGGGACGTTTCTACGAAACCCTGCCTCAAACGAGGTCTGGGTTTCGTTTGGCTAAACGTACCAAGGGGACAGACAAGTGACTGGAGTAGCTTGTCTTGATTTCCTCCGTGTACATACCGCATTTGTTTGGAGCCAACGCATCCTCTGCATTTGTCAGTATCAACTTAGATATCCGCCACTCGCTCCCCGTGCCTCCTGGGAAACA
>MI2_B5
GGGTTGTCGCATTACCAACTATCGCGGTTCTAACACTTTTGTGCAAGGACACCCAGATGTTACACTCAACGACTGCCATTTCAATGATGGTCAGTCTGTTGAATGTGACACCATCCTCAGTTTTCACTTGGAGTGTGACACTGATGGTTATTGGGCCTTGCAAGCTCCCCCCATTCAAAAGGATGACCACTTCAATTACGTAGTTAGCTACGCGGGTTGGACGGTCAAAGATCTTGAGTGGGGTGGTGTTTCCATCGCGGTAGATGAGATGAACGGGGCTTCTTCGTCTATAAACGGGAGAAAGACGCACTTACTTACTAGCAGGGCTGTGCCGACTCGCTTAGAGCCTGCCCCTGTTCCAGCATCATCTGAGGTGGGTGCCGTGAAAGCAAACACGGTGTTACCAGTGACCTCTAGAGTAGAAACTCTACCGATAGTTTCCCCTGCTTCGGTAGTAGACAGGCCTGACAGTTCCACATCAGACACTAGCCAACGTTTTGGCTTTTCTCGTGATGCGCCACTGCCACCACCTGTTCCGGGACGTTTCTACGAAACCCTGCCTCAAACGAGGTCTGGGTTTCGTTTGGCTAAACGTACCAAGGGGACAGACAAGTGACTGGAGTAGCTTGTCTTGATTTCCTCCGTGTACATACCGCACTTGTTTGGAGCCAACGCATCCTCTGCATTTGTCAGTATCAACTTAGATATCCGCCACTCGCTCCCCGTGCCTCCTGGGAAACA
>MI2_B7
GGGTTGTCGCATTACCAACTATCGCGGTTCTAACACTTTTGTGCAAGGACACCCAGATGTCACACTCAACGACTGCCATTTCAATGATGGTCAGTCTGTTGAATGTGACACCATCCTCAGTTTTCACTTGGAGTGTGATACTGATGGTTATTGGGCCCTGCAGGCTCCTCCCATTCAAAAGGATGACCACTTCAACTACGTAGTTAGCTACGCGGGTTGGACGGTCAAAGATCTTGAGTGGGGTGGTGTTTCCATCGCGATAGATGAGATGAACGGGGCTTCTTCGTCTATAAACGGGAGAAAGACGCACTTACTTACTAGCAGGGCTGTGCCGACTCGCTTAGAGCCTGCCCCTGTTCCAGCATCATCTGAGGTGGGTGCCGTGAAAGCAAACACGGTGTTACCAGTGACCTCTAGAGTAGAAACTCTACCGATAGTTTCCCCCGCTTCGGTAGTAGACAGGCCTGACAGTTCCACATCAGACACGAGCCAACGTTTTGGCTCCTCTCGCGATGTGCCACTGCCACCTCCTGTTCCGGGACGCTTCTACGAAACCCTGCCTCAAACGAGGTCAGGGTTTCGGTTGGCTAAGCGTTCCAAGGGGACAGACAAGTGACTGGAGTAGCTTGTCTTGATTTCCTCCGTGTACATACCGCAATGGTTTGGAGCCAACGCATCCTCTACATTCGTCAGTATCAACTTAGAAATCCGCCACTCGCTCCCCGTGCCTCCTGGGAAACA
>MI2_B9
GGGTTGTCGCATTACCAACTATCGCGGTTCTAACACTTTTGTGCAAGGACACCCAGATGTCACACTCAACGACTGCCATTTCAATGATGGTCAGTCTGTTGAATGTGACACCATCCTCAGTTTTCACTTGGAGTGTGACACTGATGGTTATTGGGCCTTGCAAGCTCCCCCCATTCAAAAGGATGACCACTTCAATTACGTAGTTAGCTACGCGGGTTGGACGGTCAAAGATCTTGAGTGGGGTGGTGTTTCCATCGCGGTAGATGAGATGAACGGGGCTTCTTCGTCTATAAACGGGAGAAAGACGCACTTACTTACTAGCAGGGCTGTGCCGACTCGCTTAGAGCCTGCCCCTGTTCCAGCATCATCTGAGGTGGGTGCCGTGAAAGCAAACACGGTGTTACCAGTGACCTCTAGAGTAGAAACTCTACCGATAGTTTCCCCCGCTTCGGTAGTAGACAGGCCTGACAGTTCCACATCAGACACGAGCCAACGTTTTGGCTCCTCTCGCGATGTGCCACTGCCACCTCCTGTTCCGGGACGCTTCTACGAAACCCTGCCTCAATCGAGGTCAGGGTTTCGGTTGGCTAAGCGTTCCAAGGGGACAGACAAGTGACTGGAGTAGCTTGTCTTGATTTCCTCCGTGTACATACCGCAATGGTTTGGAGCCAACGCATCCTCTACATTTGTCAGTATCAACTTAGAAATCCGCCACTCGCTCCCCGTGCCTCCTGGGAAACA
>MI2_C10
GGGTTGTCGCATTACCAACTATCGCGGTTCTAACACTTTTGTGCAAGGACACCCAGATGTCACACTCAACGACTGCCATTTCAATGATGGTCAATCTGTTGAATGTGACACCATCCTCAGTTTTCACTTGGAGTGTGATACTGATGGTTATTGGGCCTTGCAAGCTCCCCCCATTCAAAAGGATGACCACTTCAATTACGTAGTTAGCTACGCGGGTTGGACGGTCAAAGATCTTGAGTGGGGTGGTGTTTCCATCGCGGTAGATGAGATGAACGGGGCTTCTTCGTCTATAAACGGGAGAAAGACGCACTTACTTACTAGCAGGGCTGTGCCGACTCGCTTAGAGCCTGCCCCTGTTCCAGCATCATCTGAGGTGGGTGCCGTGAAAGCAAACACGGTGTTACCAGTGACCTCTAGAGTAGAAACTCTACCGATTGTTTCCCCTGCTTCGGTAGTAGACAGGCCTGACAGTTCCACATCAGACACTAGCCAACGTTTTGGCTTTTCTCGTGATGCGCCACTGCCGCCACCTGTTCCGGGACGTTTCTACGAAACCCTGCCTCAAACGAGGTCTGGGTTTCGTTTGGCTAAACGTACCAAGGGGACAGACAAGTGACTGGAGTAGCTTGTCTTGATTTCCTCCGTGTACATACCGCATTTGTTTGGAGCCAACGCATCCTCTGCATTTGTCAGTATCAACTTAGATATCCGCCACTCGCTCCCCGTGCCTCCTGGGAAACA
>MI2_C4
GGGTTGTCGCATTACCAACTATCGCGGTTCTAACACTTTTGTGCAAGGACACCCAGATGTCACACTCAACGACTGCCATTTCAATGATGGTCAGTCTGTTGAATGTGACACCATCCTCAGTTTTCACTTGGAGTGTGACACTGATGGTTATTGGGCCTTGCAAGCTCCCCCCATTCAAAAGGATGACCACTTCAATTACGTAGTTAGCTACGCGGGTTGGACGGTCAAAGATCTTGAGTGGGGTGGTGTTTCCATCGCGATAGATGAGATGAACGGGGCTTCTTCGTCTATAAACGGGAGAAAGACGCACTTACTTACTAGCAGGGCTGTGCCGACTCGCTTAGAGCCTGCCCCTGTTCCAGCATCATCTGAGGTGGGTGCCGTGAAAGCAAACACGGTGTTACCAGTGACCTCTAGAGTAGAAACTCTACCGATAGTTTCCCCCGCTTCGGTAGTAGACAGGCCTGACAGTTCCACATCAGACACGAGCCAACGTTTTGGCTCCTCTCGCGATGTGCCACTGCCACCTCCTGTTCCGGGACGCTTCTACGAAACCCTGCCTCAAACGAGGTCAGGGTTTCGGTTGGCTAARCGTTCCAAGGGGACAGACAAGTGACTGGAGTAGCTTGTCTTGATTTCCTCCGTGTACATACCGCAATGGTTTGGAGCCAACGCATCCTCTACATTTGTCAGTATCAACTTAGAAATCCGCCACTCGCTCCCCGTGCCTCCTGGGAAACA
>MI2_C5
GGGTTGTCGCATTACCAACTATCGCGGTTCTAACACTTTTGTGCAAGGACACCCAGATGTCACACTCAACGACTGCCATTTCAATGATGGTCAGTCTGTTGAATGTGACACCATCCTCAGTTTTCACTTGGAGTGTGACACTGATGGTTATTGGGCCTTGCAAGCTCCCCCCATTCAAAAGGATGACCACTTCAATTACGTAGTTAGCTACGCGGGTTGGACGGTCAAAGATCTTGAGTGGGGTGGTGTTTCCATCGCGGTAGATGAGATGAACGGGGCTTCTTCGTCTATAAACGGGAGAAAGACGCACTTACTTACTAGCAGGGCTGTGCCGACTCGCTTAGAGCCTGCCCCTGTTCCAGCATCATCTGAGGTGGGTGCCGTGAAAGCAAACACGGTGTTACCAGTGACCTCTAGAGTAGAAACTCTACCGATAGTTTCCCCTGCTTCGGTAGTAGATAGGCCTGACAGTTCCACATCAGACACTAGCCAACGTTTTGGCTTTTCTCGTGATGTGCCACTGCCACCACCTGTTCCGGGACGTTTCTACGAAACCCTGCCTCAAACGAGGTCTGGGTTTCGTTTGGCTAAACGTACCAAGGGGACAGACAAGTGACTGGAGTAGCTTGTCTTGATTTCCTCCGTGTACATACCGCATTTGTTTGGAGCCAACGCATCCTCTGCATTTGTCAGTATCAACTTAGATATCCGCCACTCGCTCCCCGTGCCTCCTGGGAAACA
>MI2_C6
GGGTTGTCGCATTACCAACTATCGCGGTTCTAACACTTTTGTGCAAGGACACCCAGATGTCACACTCAACGACTGCCATTTCAATGATGGTCAGTCTGTTGAATGTGACACCATCCTCAGTTTTCACTTGGAGTGTGACACTGATGGCTATTGGGCCTTGCAGGCTCCCCCCATTCAAAAGGATGACCTCTTCAACTATGTCGTAAGTTACGCTGGTTGGACGGTCAAAGATCTTGAATGGGGTGGTGTTTCCATCGCGATAGATGAGATGAACGGGGCTTCTTCGTCTATAAACGGGAGAAAGACGCACTTACTTACTAGCAGGGCTGTGCCGACTCGCTTAGAGCCTGCCCCTGTTCCAGCATCATCTGAGGTGGGTGCCGTGAAAGCAAACACGGTGTTACCAGTAGCCTCTAGAGTAGAAACTCTACCGATAGTTTCCCCTGCTTCGGTAGTAGACAGGCCTGACAGTTCCACATCAGACACGAGCCAGCGATTTGGCTCTTCTCGTGATGCGCCACTGCCACCTCCTGTTCCGGGACGCTTCTACGAGACACTGCCTCAAGTGAGGACAGGGTTTCGCTTAGCTAAGCGTTCCAAGGGGACGGACAAGTGACTGGAGTAGCTTGTTTTGTTTTCCTCCGTGTAAATACAGCATTTGTTTGGAGCCAACGCATCCTCTACATTTGTCAGTATCAACTTGGATATCCGCCACTCGTTCCCTTCGCCTCCTGGGAAACA
>MI2_C7
GGGTTGTCGCATTACCAACTATCGCGGTTTTAACACTTTTGTGCAAGGACACCCAGATGTCACACTCAACGACTGCCATTTCAATGATGGTCAGTCTGTTGAATGTGACACCATCCTCAGTTTTCACTTGGAGTGTGACACTGATGGTTATTGGGCCTTGCAAGCTCCCCCCATTCAAAAGGATGACCACTTTAATTACGTAGTTAGCTACGCGGGTTGGACGGTCAAAGATCTTGAGTGGGGTGGTGTTTCCATCGCGGTAGATGAGATGAACGGGGCTTCTTCGTCTATAAACGGGAGAAAGACGCACTTACTTACTAGCAGGGCTGTGCCGACTCGCTTAGAGCCTGCCCCTGTTCCAGCATCATCTGAGGTGGGTGCCGTGAAAGCAAACACGGTGTTACCAGTGACCTCTAGAGTAGAAACTCTACCGATAGTTTCCCCTGCTTCGGTAGTAGACAGGCCTGACAGTTCCACATCAGACACTAGCCAACGTTTTGGCTTTTCTCGTGATGCGCCACTGCCACCACCTGTTCCGGGACGTTTCTACGAAACCCTGCCTCAAACGAGGTCTGGGTTTCGTTTGGCCAAACGTACCAAGGGGACAGACAAGTGACTGGAGTAGCTTGTCTTGATTTCCTCCGTGTACATACCGCATTTGTTTGGAGCCAACGCATCCTCTGCATTTGTCAGTATCAACTTAGATATCCGCCACTCGCTCCCCGTGCCTCCTGGGAAACA
>MI2_C8
GGGTTGTCGCATTACCAACTATCGCGGTTCTAACACTTTTGTGCAAGGACACCCAGATGTCACACTCAACGACTGCCATTTCAATGATGGTCAGTCTGTTGAATGTGACACCATCCTCAGTTTTCACTTGGAGTGTGACACTGATGGTTATTGGGCCTTGCAAGCTCCCCCCATTCAAAAGGATGACCACTTCAATTATGTAGTTAGCTACGCGGGTTGGACGGTCAAAGATCTTGAGTGGGGTGGTGTTTCCATCGCGGTAGATGAGATGAACGGGGCTTCTTCGTCTATAAACGGGAGAAAGACGCACTTACTTACTAGCAGGGCTGTGCCGACTCGCTTAGAGCCTGCCCCTGTTCCAGCATCATCTGAGGTGGGTGCCGTGAAAGCAAACACGGTGTTACCAGTGACCTCTAGAGTAGAAACTCTACCGATAGTTTCCCCTGCTTCGGTAGTAGACAGGCCTGACAGTTCCACATCAGACACTAGCCAACGTTTTGGCTTTTCTCGTGATGCGCCACTGCCACCACCTGTTCCGGGACGTTTCTACGAAACCCTGCCTCAAACGAGGTCTGGGTTTCGTTTGGCTAAACGTACCAAGGGGACAGACAAGTGACTGGAGTAGCTTGTCTTGATTTCCTCCGTGTACATACCGCATTTGTTTGGAGCCAACGCATCCTCTGCATTTGTCAGTATCAACTTAGATATCCGCCACTCGCTCCCCGTGCCTCCTGGGAAACA
>MI2_C9
TTCGTGCAAGGACACCCAGATGTCACTCTCAACGACTGCCATTTCAATGATGGTCAGTCGATTGAATGTGACACCATCCTCAGTTTTCACTTGGAGTGTGATACTGATGGCTATTGGGCCTTGCAGGCTCCCCCCATTCAAAAGGATGACCACTTCAACTATGTCGTAAGTTACGCTGGTTGGACGGTCAAAGATCTTGAGTGGGGTGGTGTTTCCATCGCGATAGATGAGATGAACGGGGCTTCTTCGTCTATAAACGGGAGAAAGACGCACTTACTTACTAGCAGGGTTGTGCCGACTCGCTTAGAGCCTGCCCCTGTTCCAGCATCATCTGAGGTGGGTGCCGTGAAAGACAACACGGTGTTACCAGTAACCTCTAGAGTAGAAACTCTACCGATAGTTTCCCCCGCTTCGGTAGTAGAGCAACCTGACACTTCTACATCAGATGCKAGCCGTCGTCCGGTATCGTTTCGTGATGCACCASTGCCAGCTTTAGCTCCGGGACGTTACTACGAAACCCTGCCTTCTAGTAAAGGAGGGTTTCGTTTGGGACGGTCCAAGGGGACGGGCAAGTGACTGGAGTAGCTTGCCGTGTTTTCCTCCGTGTACATACCGCATTTGTTTGGAGCCAACGCATCCTCTGCATTTGTCAGTATCAACTTAGATATCCGCCACTCGTTCCTCGTGCCTCCTGNGAAACA
>MI2_D1
GGGTTGTCGGATTTCGAACTATCGTGGTTCTAACACCTTTGTGCAAGGGCACCCAGATGTCACATTGAACGACTGTCATTTCAATGATGGTCAGTCAGTTGAGTGTGACACCATCCTCAGTTTTCACTTGGACTGTGATACTGATGGCTATTGGGCCTTGCAAGCTCCCCCCATTCAAAAGGATGACCACTTCAACTATGTAGTTAGCTACGCTGGTTGGACGGTCAAAGATCTTGAATGGGGAGGTGTTTCCATTGCGATTGACGAAATCAACGGGGCTTCCTCGTCTATAATCGGGAGAAAGACGCATTTACTTACTAGCAGGGCTGTGCCGACTCGCTTAGAGCCTGCCCCTGTTCCAGCATCATCTGAGGTGGGTGCCGTGAAAGCAAACACGGTGTTACCAGTGACCTCTAGAGTAGAAACTCTACCGATAGTTTCCCCCGCTTCGGTAGTAGACAGGCCAGGCAGTTCCACATCTGAYTCCACCCGWCATCTTGGGTTCACTCAGCATGCGCCACTGCCTCCACCTGTTCCGGAACGCTTYTTCGAAACCCTGCCTCAAACGAGGTCAGGGTTTCGATTGCCTAAGCGTTCCAAGGGGACAGACAAGTGACTGGAGTAGCTTGTCTTGATTTCCTCCGTGTATATACCGCATTTGTTTGGAGCCAACGCATCCTCTACATTTGTCAGAATCAACTTGGATATCCGCCACTCGCTCCCCGTGCCTCCTGGGAAACA
>MI2_D10
GGGTTGTCGCATTACCAACTATCGNGGTTCCAACACCTTCGTGCAAGGACACCCAGATGTCACTCTCAACGACTGCCATTTCAATGATGGTCAGTCGGTTGAGTGTGACACCATCCTCAGTTTTCACTTGGAGTGTGATACTGATGGCTATTGGGCCTTGCAGGCTCCTCCTATTCAAAAGGATGACCACTTCAACTATGTCGTAAGTTACGCTGGTTGGACGGTCAAAGATCTTGAGTGGGGTGGTGTTTCCATCGCGATAGATGAGATGAACGGGGCTTCTTCGTCTATAAACGGGAGAAAGACGCACTTACTTACTAGCAGGGTTGTGCCGACTCGCTTAGAGCCTGCCCCTGTTCCAGCATCATCTGAGGTGGGTGCCGTGAAAGACAACACGGTGTTACCAGTAGCCTCTAGAGTAGAAACTCTACCGATAGTTTCCCCCGCTTCGGTAGTAGAGCAACCTGACACTTCTACATCAGATGCGAGCCGTCGTCCGGTATCGTTTCGTGATGCACCAGTGCCAGCTTTAGCTCCGGGYCGTTACTACGAAACCCTCCCTTCTAGTAAAGGAGGGTTTCGTTTGGGACGGTCCAAGGGGACGGGCAAGTGACTGGAGTAGCTTGCCTTGTTTTCCTCCGTGTACATACCGCATTTGTTTGGAGCCAACGCATCCTCTGCATTTGTCAGCATCAACTTAGATATCCGCCACTCGCTCCCCGTGCCTCCTGGGAAACA
>MI2_D12
GGGTTGTCGCATTACCAATTATCGTGGTTCCAACACCTTCGTGCAAGGACACCCAGATGTCACTCTCAACGACTGCCATTTCAACGATGGTCAGTCGGTTGAGTGTGACACCATCCTCAGTTTTCACTTGGAGTGTGATACTGATGGCTATTGGGCCTTGCAGGCTCCTCCTATTCAAAAGGATGACCACTTCAACTATGTCGTAAGTTACGCTGGTTGGACGGTCAAAGATCTTGAGTGGGGTGGTGTTTCCATCGCGATAGATGAGATGAACGGGGCTTCTTCGTCTATAAACGGGAGAAAGACGCACTTACTTACTAGCAGGGTTGTGCCGACTCGCTTAGAGCCTGCCCCTGTTCCAGCATCATCTGAGGTGGGTGCCGTGAAAGACAACACGGTGTTACCAGTAGCCTCTAGAGTAGAAACTCTACCGATAGTTTCCCCCGCTTCGGTAGTAGAGCAACCTGACACTTCTACATCAGATGCGAGCCGTCGTCCGGTATCGTTTCGTGATGCACCAGTGCCAGCTTTAGCTCCGGGTCGTTACTACGAAACCCTCCCTTCTAGTAAAGGAGGGTTTCGTTTGGGACGGTCCAAGGGGACGGGCAAGTGACTGGAGTAGCTTGCCTTGTTTTCCTCCGTGTACATACCGCATTTGTTTGGAGCCAACGCATCCTCTGCATTTGTCAGTATCAACTTAGATATCCGCCACTCGCTCCCCGTGCCTCCTGGGAAACA
>MI2_D5
GGGTTGTCGCATTACCAACTATCGCGGTTCCAACACCTTCGTGCAAGGGCACCCAGATGTCACTCTCAACGACTGCCATTTYAATGATGGTCAGTCGGTTGAGTGTGACACCATCCTCAGTTTTCACTTGGAGTGTGATACTGATGGTTATTGGGCCTTGCAGGCTCCTCCYATTCAAAAGGATGACCACTTCAACTATGTCGTAAGTTACGCTGGTTGGACGGTCAAAGATCTTGAATGGGGTGGTGTTTCCATCGCGATAGATGAGATGAACGGGGCTTCTTCGTCTATAAACGGGAGAAAGACGCACTTACTTACTAGCAGGGYTGTGCCGACTCGCTTAGAGCCTGCCCCTGTTCCAGCATCATCTGAGGTGGGTGCCGTGAAAGACAACACGGTGTTACCAGTAGCCTCTAGAGTAGAAACTCTACCGATAGTTTCCCCCGCTTCGGTAGTAGAGCAATCTGACACTTCTACATCAGACACGAGCCGTCGACCGGTGTCGTTTCGTGATGCACCAGTGCCAGCTTTAGCTCCGGGCCGTTACTACGAAACCCTCCCTTCTAGTAAGGGAGGGTTTCGTTTGGGACGGTCCAAGGGGACAGGCAAGTGACTGGAGTAGCTTGTCTTGATTTCCTCCGTGTACATACCGCATTTGTTTGGAGCCAACGCATCCTCTGCATTTGTCAGTATCAACTTAGATATCCGCCACTCTCTCCCCGTGCCTCCTGGGAAACA
>MI2_D6
GGGTTGTCGCATTACCAACTATCGCGGTTCTAACACCTTTGTGCAAGGACACCCAGATGTCACACTCAACGACTGTCATTTCAATGACGGGCAGTCCGTTGAATGTGACACCATCCTCAGTTTTCATCTAGAGTGTGATACTGATGGCTATTGGGCCTTGCAAGCTCCGCCCATTCAAAAGGATGACCACTACAACTACGTAGTTAGCTACGCTGGTTGGACGGTCAAAGATCTTGAGTGGGGTGGTGTTTCCATCGCGGTAGATGAGATGAACGGGGCTTCGTCGTCTATAAACGGGAGAAAGACGCACTTGCTTACTAGCAGGGCTGTGCCGACTCGCTTAGAGCCTGCCCCTGTTCCAGCATCATCTGAGGTGGGTGCCGTGAAAGCAAACACGGTGTTACCAGTAGCCTCTAGAGTAGAAACTCTACCGATAGTTTCCCCTGCTTCGGTAGTAGACAGGCCTGACAGTTCCACATCAGACACGAGCCAGCGATTTGGCTCTTCTCGTGATGCGCCACTGCCACCTCCTGTTCCGGGACGCTTCTACGAGACACTGCCTCAAGCGAGGTCAGGGTTTCGCTTAGCTAAGCGTTCCAAGGGGACGGACAAGTGACTGGAGTAGCTTGTTTTGTTTTCCTCCGTGTAAATACAGCATTTGTTTGGAGCCAACGCATCCTCTACATTTGTCAGTATCAACTTGGATATCCGCCACTCGTTCCCTTCGCCTCCTGGGAAACA
>MI2_D7
GGGTTGTCGCATTACCAACTATCGCGGTTCTAACACTTTTGTGCAAGGACACCCAGATGTCACACTCAACGACTGCCATTTCAATGATGGTCAGTCTGTTGAATGTGACACCATCCTCAGTTTTCACTTGGAGTGTGACACTGATGGTTATTGGGCTTTGCAAGCTCCCCCCATTCAAAAGGATGACCACTTCAATTACGTAGTTAGCTACGCGGGTTGGACGGTCAAAGATCTTGAGTGGGGTGGTGTTTCCATCGCGGTAGATGAGATGAACGGGGCTTCTTCGTCTATAAACGGGAGAAAGACGCACTTACTTACTAGCAGGGCTGTGCCGACTCGCTTAGAGCCTGCCCCTGTTCCAGCATCATCTGAGGTGGGTGCCGTGAAAGCAAACACGGTGTTACCAGTGACCTCTAGAGTAGAAACTCTACCGATAGTTTCCCCTGCTTCGGTAGTAGACAGGCCTGACAGTTCCACATCAGACACTAGCCAACATTTTGGCTTTTCTCGTGATGCGCCACTGCCACCACCTGTTCCGGGACGTTTCTACGAAACCCTGCCTCAAGCGAGGTCTGGGTTTCGTTTGGCTAAACGTACCAAGGGGACAGACAAGTGACTGGAGTAGCTTGTCTTGATTTCCTCCGTGTACATACCGCATTTGTTTGGAGCCAACGCATCCTCTGCATTTGTCAGTATCAACTTAGATATCCGCCACTCGCTCCCCGTGCCTCCTGGGAAACA
>MI2_D8
GGGTTGTCGCATTACCAACTATCGCGGTTCTAACACTTTTGTGCAAGGACACCCAGATGTCACACTCAACGACTGCCATTTCAATGATGGTCAGTCTGTTGAATGTGACACCATCCTCAGTTTTCACTTGGAGTGTGACACTGATGGTTATTGGGCCTTGCAAGCTCCCCCCATTCAAAAGGATGACCACTTCAATTACGTAGTTAGCTACGCGGGTTGGACGGTCAAAGATCTTGAGTGGGGTGGTGTTTCCATCGCGGTAGATGAGATGAACGGGGCTTCTTCGTCTATAAACGGGAGAAAGACGCACTTACTTACTAGCAGGGCTGTGCCGACTCGCTTAGAGCCTGCCCCTGTTCCAGCACCATCTGAGGTGGGTGCCGTGAAAGCAAACACGGTGTTACCAGTGACCTCTAGAGTAGAAACTCTACCGATAGTTTCCCCTGCTTCGGTAGTAGACAGGCCTGACAGTTCCACATCAGACACTAGCCAACGTTTTGGCTTTTCTCGTGATGCGCCACTGCCACCACCTGTTCCGGGACGTTTCTACGAAACCCTGCCTCAAACGAGGTCTGGGTTTCGCTTGGCTAAACGTACCAAGGGGACAGACAAGTGACTGGAGTAGCTTGTCTTGATTTCCTCCGTGTACATACCGCATTTGTTTGGAGCCAACGCATCCTCTGCATTTGTCAGTACCAACTTAGATATCCGCCACTCGCTCCCCGTGCCTCCTGGGAAACA
>MI2_D9
GGGTTGTCGCATTACCAACTATCGCGGTTCTAACACTTTTGTGCAAGGACACCCAGATGTCACACTCAACGACTGCCATTTCAATGATGGTCAGTCTGTTGAATGTGACACCATCCTCAGTTTTCACTTGGAGTGTGACACTGATGGTTATTGGGCCTTGCAAGCTCCCCCCATTCAAAAGGATGACCACTTCAATTACGTAGTTAGCTACGCGGGTTGGACGGTCAAAGATCTTGAGTGGGGTGGTGTTTCCATCGCGGTAGATGAGATGAACGGGGCTTCTTCGTCTATAAACGGGAGAAAGACGCACTTACTTACTAGCAGGGCTGTGCCGACTCGCTTAGAGCCTGCCCCTGTTCCAGCATCATCTGAGGTGGGTGCCGTGAAAGCAAACACGGTGTTACCAGTGACCTCTAGAGTAGAAACTCTACCGATTGTTTCCCCTGCTTCGGTAGTAGACAGGCCTGACAGTTCCACATCAGACACTAGCCAACGTTTTGGCTTTTCTCGTGATGCGCCACTGCCTCCACCTGTTCCGGGACGTTTCTACGAAACCCTGCCTCAAACGAGGTCTGGGTTTCGTCTGGCTAAACGTACCAAGGGGACAGACAAGTGACTGGAGTAGCTTGTCTTGATTTCCTCCGTGTACATACCGCATTTGTTTGGAGCCAACGCATCCTCTGCATTTGTCAGTATCAACTTAGATATCCGCCACTCGCTCCCCGTGCCTCCTGGGAAACA
>MI2_E2
GGGTTGTCGCATTACCAACTATCGCGGTTCTAACACCTTCGTGCAAGGACACCCAGATGTCATCCTCAACGACTGCCATTTCAATGATGGTCAGTCGGTTGAGTGTGACACCATCCTCAGTTTTCACTTGGAGTGTGACACTGATGGCTATTGGGCCTTGCAGGCTCCCCCCATTCAAAAGGATGACCACTTCAACTATGTAGTTAGCTACGCGGGTTGGACGGTCAAAGATCTTGAGTGGGGTGGTGTTTCCATCGCGATAGATGAGATGAACGGGGCTTCTTCGTCTATAAACGGGAGAAAGACGCATTTACTTACTAGCAGGGCTGTGCCGACTCGCTTAGAGCCTGCCCCTGTTCCAGCATCATCTGAGGTGGGTGCTGTGAAAGCAAACACGGTGTTACCAGTGACCTCTAGTGTAGAAACTCTGCCGATTGTCTCCCCCGCATCGGCAGTAGAGAAACCTGACACTTCCTCATCAGATACCGGCCCTCGTGTGCTGTCGTTTCGTGATGCGCCAGTGCCAGCGTTAGCTCCGGGACGCTACTACGAGACTCTTCCTTCTAGTAAGGGGGGGTTTCGTTTGCCTCGGCGTTCCAAGGGGACAGACAAGTGACTGGAGTAGCTTGTCTTGATTTCCTCCGTGTACATACCGCATCTGTTTGGAGCCAACGCATCCTTCACATTTGTCAGTATCAACTTAGAAATCCGCCACTCGCTCCCCGTGCCTCCTGGGAAACA
>MI2_E3
GGGTTGTCGCATTACCAACTATCGCGGTTCTAACACTTTTGTGCAAGGACACCCAGATGTCACACTCAACGACTGCCATTTCAATGATGGTCAGTCTGTTGAATGTGACACCATCCTCAGTTTTCACTTGGAGTGTGACACTGATGGTTATTGGGCCTTGCAAGCTCCCCCCATTCAAAAGGATGACCACTTCAATTACGTAGTTAGCTACGCGGGTTGGACGGTCAAAGATCTTGAGTGGGGTGGTGTTTCCATCGCGGTAGATGAGATGAACGGGGCTTCTTCGTCTATAAACGGGAGAAAGACGCACTTACTTACTAGCAGGGCTGTGCCGACTCGCTTAGAGCCTGCCCCTGTTCCAGCATCATCTGAGGTGGGTGCCGTGAAAGCAAACACGGTGTTACCAGTGACCTCTAGAGTAGAAACTCTACCGATAGTTTCCCCTGCTTCGGTAGTAGACAGGCCTGACAGTTCCACATCAGACACTAGCCAACGTTTTGGCTTTTCTCGTGATGCGCCACTGCCACCACCTGTTCCGGGACGTTTCTACGAAACCCTGCCTCAAACGAGGTCTGGGTTTCGTTTGGCTAAACGTACCAAGGGGACAGACAAGTGACTGGAGTAGCTTGTCTTGATTTCCTCCGTGTACATACCGCATTTGTTTGGAGCCAACGCATCCTCTGCATTTGTCAGTATCAACTTAGATATCCGCCACTCGCTCCCCGTGCCTCCTGGGAAACA
>MI2_E4
GGGTTGTCGGATTTCGAACTATCGCGGTTCTAACACCTTTGTGCAGGGACACCCAGATGTCACATTGAACGACTGCCATTTTAATGATGGTCAGTCAGTTGAGTGCGACACCATCCTCAGTTTTCACCTGGACTGTGATACTGATGGTTATTGGGCCCTGCAAGCTCCCCCCATTCAAAAGGATGACCACTTCAATTACGTAGTTAGCTACGCTGGTTGGACGGTCAAAGATCTTGAGTGGGGAGGTGTTTCCATCGCGATTGACGAAACCAACGGGGCTTCCTCGTCTATAACCGGGAGAAAGACGCACTTACTTACTAGCAGGGCCGTGCCGACTCGCTTAGAGCCTGCCCCTGTTCCAGCATCATCTGAGGTGGGTGCCGTGAAAGCAAACACGGTGTTACCAGTGACCTCTAGAGTAGAAACTCTACCGATAGTTTCCCCCGCTTCGGTAGTAGACAGGCCCGGCAGTTCCACATCTGACTCCACCCGTCATCTCGGGTTCACTCAGCATGCGCCATTGCCGCCACCTGTTCCGGAACGCTTTTTCGAAACTCTGCCTCAAACGAGGTCAGGGTTTCGATTGCCTAAGCGTTCCAAGGGGACAGACAAGTGACTGGAGTAGCTTGTCTTGATTTCCTCCGTGTAAATACCGCATTTGTTTGGAGCCAACGCATCCTCTACATTTGTCAGAATCAACTTAGGCATCCGCCACTCGCTCCCCGTGCCTCCTGGGAAACA
>MI2_E7
GGGTTGTCGCATTACCAACTATCGCGGTTCTAACACTTTTGTGCAAGGACACCCAGATGTCACACTCAACGACTGCCATTTCAATGATGGTCAGTCTGTTGAATGTGACACCATCCTCAGTTTTCACTTGGAGTGTGACACTGATGGTTATTGGGCCTTGCAAGCTCCCCCCATTCAAAAGGATGACCACTTCAATTACGTAGTTAGCTACGCGGGTTGGACGGTCAAAGATCTTGAGTGGGGTGGTGTTTCCATCGCGGTAGATGAGATGAACGGGGCTTCTTCGTCTATAAACGGGAGAAAGACGCACTTACTTACTAGCAGGGCTGTGCCGACTCGCTTAGAGCCTGCCCCTGTTCCAGCATCATCTGAGGTGGGTGCCGTGAAAGCAAACACGGTGTTACCAGTGACCTCTAGAGTAGAAACTCTACCGATAGTTTCCCCTGCTTCGGTAGTAGACAGGCCTGACAGTTCCACATCAGACACTAGCCAACGTTTTGGCTTTTCTCGTGATGCGCCACTGCCACCACCTGTTCCGGGACGTTTCTACGAAACCCTGCCTCAAACGAGGTCTGGGTTTCGTTTGGCTAAACGTACCAAGGGGACAGACAAGTGACTGGAGTAGCTTGTCTTGATTTCCTCCGTGTACATACCGCATTTGTTTGGAGCCAACGCATCCTCTGCATTTGTCAGTATCAACTTAGATATCCGCCACTCGCTCCCCGTGCCTCCTGGGAAACA
>MI2_E9
GGGTTGTCGCATTACCAACTATCGCGGTTCTAACACTTTTGTGCAAGGACACCCAGATGTCACACTCAACGACTGCCATTTCAATGATGGTCAGTCTGTTGAATGTGACACCATCCTCAGTTTTCACTTGGAGTGTGACACTGATGGTTATTGGGCCTTGCAAGCTCCCCCCATTCAAAAGGATGACCACTTCAATTACGTAGTTAGCTACGCGGGTTGGACGGTCAAAGATCTTGAGTGGGGTGGTGTTTCCATCGCGGTAGATGAGATGAACGGGGCTTCTTCGTCTATAAACGGGAGAAAGACGCACTTACTTACTAGCAGGGCTGTGCCGACTCGCTTAGAGCCTGCCCCTGTTCCAGCATCATCTGAGGTGGGTGCCGTGAAAGCAAACACGGTGTTACCAGTGACCTCTAGAGTAGAAACTCTACCGATAGTTTCCCCTGCTTCGGTAGTAGACAGGCCTGACAGTTCCACATCAGACACTAGCCAACGTTTTGGCTTTTCTCGTGATGCGCCACTGCCACCACCTGTTCCGGGACGTTTCTACGAAACCCTGCCTCAAACGAGGTCTGGGTTTCGTTTGGCTAAACGTACCAAGGGGACAGACAAGTGACTGGAGTAGCTTGTCTTGATTTCCTCCGTGTACATACCGCATTTGTTTGGAGCCAACGCATCCTCTGCATTTGTCAGTATCAACTTAGATATCCGCCACTCGCTCCCCGTGCCTCCTGGGAAACA
>MI2_F10
GGGTTGTCGCATCACCAACTATCGCGGTTNTAACACTTTTGTGCAAGGACACCCAGATGTCACACTCAACGACTGCCATTTCAATGATGGTCAGTCTGTTGAATGTGACACCATCCTCAGTTTTCACTTGGAGTGTGACACTGATGGTTATTGGGCCTTGCAAGCTCCCCCCATTCAAAAGGATGACCACTTCAATTACGTAGTTAGCTACGCGGGTTGGACGGTCAAAGATCTTGAGTGGGGTGGTGTTTCCATCGCGGTAGATGAGATGAACGGGGCTTCTTCGTCTATAAACGGGAGAAAGACGCACTTACTTACTAGCAGGGCTGTGCCGACTCGCTTAGAGCCTGCCCCTGTTCCAGCATCATCTGAGGTGGGTGCCGTGAAAGCAAACACGGTGTTACCAGTGGCCTCTAGAGTAGAAACTCTACCGATAGTTTCCCCTGCTTCGGTAGTAGACAGGCCTGACAGTTCCACATCAGACACTAGCCAACGTTTTGGCTTTTCTCGTGATGCGCCACTGCCACCACCTGTTCCGGGACGTTTCTACGAAACCCTGCCTCAAACGAGGTCTGGGTTTCGTTTGGCTAARCGTACCAAGGGGACAGACAAGTGACTGGAGTAGCTTGTCTTGATTTCCTCCGTGTACATACCGCATTTGTTTGGAGCCAACGCATCCTCTGCATTTGTCAGTATCAACTTAGATATCCGCCACTCGCTCCCCGCGCCTCCTGGAAAACA
>MI2_F11
GGGTTGTCGCATTACCAACTATCGCGGTTCTAACACTTTTGTGCAAGGACACCCAGATGTCACACTCAACGACTGCCATTTCAATGATGGTCAGTCTGTTGAATGTGACACCATCCTCAGTTTTCACTTGGAGTGTGACACTGATGGTTATTGGGCCTTGCAAGCTCCCCCCATTCAAAAGGATGACCACTTCAATTACGTAGTTAGCTACGCGGGTTGGACGGTCAAAGATCTTGAGTGGGGTGGTGTTTCCATCGCGGTAGATGAGATGAACGGGGCTTCTTCGTCTATAAACGGGAGAAAGACGCACTTACTTACTAGCAGGGCTGTGCCGACTCGCTTAGAGCCTGCCCCTGTTCCAGCATCATCTGAGGTGGGTGCCGTGAAAGCAAACACGGTGTTACCAGTGACCTCTAGAGTAGAAACTCTACCGATAGTTTCCCCTGCTTCGGTAGTAGACAGGCCTGACAGTTCCACATCAGACACTAGCCAACGTTTTGGCTTTTCTCGTGATGCGCCACTGCCACCACCTGTTCCGGGACGTTTCTACGAAACCCTGCCTCAAACGAGGTCTGGGTTTCGTTTGGCTAAACGTACCAAGGGGACAGACAAGTGACTGGAGTAGCTTGTCTTGATTTCCTCCGTGTACATACCGCATTTGTTTGGAGCCAACGCATCCTCTGCATTTGTCAGTATCAACTTAGATATCCGCCACTCGCTCCCCGTGCCTCCTGGGAAACA
>MI2_F3
GGGTTGTCGCATTACCAACTATCGCGGTTCTAACACCTTTGTGCAAGGACACCCAGATGTCACACTCAACGACTGTCATTTCAATGACGGGCAGTCCGTTGAATGTGACACCATCCTCAGTTTTCATCTAGAGTGTGATACTGAYGGCTATTGGGCCTTGCAAGCTCCGCCCATTCAAAAGGATGACCACTACAACTACGTAGTTAGCTACGCTGGTTGGACGGTCAAAGATCTTGAGTGGGGTGGTGTTTCCATCGCGATAGATGAGATGAACGGGGCTTCATCGTCTATAAACGGGAGAAAGACGCACTTACTTACTAGCAGGGCTGTGCCGACTCGCTTAGAGCCTGCCCCTGTTCCAGCATCATCTGAGGTGGGTGCCGTGAAAGCAAACACGGTGTTACCAGTAGCCTCTAGAGTAGAAACTCTACCGATAGTTTCCCCTGCTTCGGTAGTAGACAGGCCTGACAGTTCCACATCAGACACGAGCCAACGATTTGGCTCTTCTCGTGATGCGCCACTGCCACCTCCTGTTCCGGGACGCTTCTACGAGACACTGCCTCAAGCGAGGTCAGGGTTTCGCTTAGCTAAGCGTTCCAAGGGGACGGACAAGTGACTGGAGTAGCTTGTTTTGTTTTCCTCCGTGTAAATACAGCATTTGTTTGGAGCCAACGCATCCTCTACATTTGTCAGTATCAACTTGGATATCCGCCACTCGTTCCCTTCGCCTCCTGGGAAACA
>MI2_F5
GGGTTGTCGCATTACCAACTATCGCGGTTCTAACACTTTTGTGCAAGGACACCCAGATGTCACACTCAACGACTGCCATTTCAATGATGGTCAGTCTGTTGAATGTGACACCATCCTCAGTTTTCACTTGGAGTGTGACACTGATGGTTATTGGGCTTTGCAAGCTCCCCCCATTCAAAAGGATGACCACTTCAATTACGTAGTTAGCTACGCGGGTTGGACGGTCAAAGATCTTGAGTGGGGTGGTGTTTCCATCGCGGTAGATGAGATGAACGGGGCTTCTTCGTCTATAAACGGGAGAAAGACGCACTTACTTACTAGCAGGGCTGTGCCGACTCGCTTAGAGCCTGCCCCTGTTCCAGCATCATCTGAGGTGGGTGCCGTGAAAGCAAACACGGTGTTACCAGTGACCTCTAGAGTAGAAACTCTACCGATAGTTTCCCCTGCTTCGGTAGTAGACAGGCCTGACAGTTCCACATCAGACACTAGCCAACATTTTGGCTTTTCTCGTGATGCGCCACTGCCACCACCTGTTCCGGGACGTTTCTACGAAACCCTGCCTCAAGCGAGGTCTGGGTTTCGTTTGGCTAAACGTACCAAGGGGACAGACAAGTGACTGGAGTAGCTTGTCTTGATTTCCTCCGTGTACATACCGCATTTGTTTGGAGCCAACGCATCCTCTGCATTTGTCAGTATCAACTTAGATATCCGCCACTCGCTCCCCGTGCCTCCTGGGAAACA
>MI2_F7
GGGTTGTCGCATTACCAACTATCGCGGTTCTANCACTTTTGTGCAAGGACACCCAGATGTCACACTCAACGACTGCCATTTCAATGATGGTCAGTCTGTTGAATGTGACACCATCCTCAGTTTTCACTTGGAGTGTGACACTGATGGTTATTGGGCTTTGCAAGCTCCTCCCATTCAAAAGGATGACCACTTCAATTACGTAGTTAGCTACGCGGGTTGGACGGTCAAAGATCTTGAGTGGGGTGGTGTTTCCATCGCGGTAGATGAGATGAACGGGGCTTCTTCGTCTATAAACGGGAGAAAGACGCACTTACTTACTAGCAGGGCTGTGCCGACTCGCTTAGAGCCTGCCCCTGTTCCAGCATCATCTGAGGTGGGTGCCGTGAAAGCAAACACGGTGTTACCAGTGACCTCTAGAGTAGAAACTCTACCGATAGTTTCCCCTGCTTCGGTAGTAGACAGGCCTGACAGTTCCACATCAGACACTAGCCAACGTTTTGGCTTTTCTCGTGATGCGCCACTGCCACCACCTGTTCCGGGACGTTTCTACGAAACCCTGCCTCAAACGAGGTCTGGGTTTCGTTTGGCTAAACGTACCAAGGGGACAGACAAGTGACTGGAGTAGCTTGTCTTGATTTCCTCCGTGTACATACCGCATTTGTTTGGAGCCAACGCATCCTCTGCATTTGTCAGTATCAACTTAGATATCCGCCACTCGCTCCCCGTGCCTCCTGGGAAACA
>MI2_F8
GGGTTGTCGCATTACCAACTATCGCGGTTCTAACACTTTTGTGCAAGGACACCCAGATGTCACACTCAACGACTGCCATTTCAATGATGGTCAGTCTGTTGAATGTGACACCATCCTCAGTTTTCACTTGGAGTGTGACACTGATGGTTATTGGGCCTTGCAAGCTCCCCCCATTCAAAAGGATGACCACTTCAATTACGTAGTTAGCTACGCGGGTTGGACGGTCAAAGATCTTGAGTGGGGTGGTGTTTCCATCGCGGTAGATGAGATGAACGGGGCTTCTTCGTCTATAAACGGGAGAAAGACGCACTTACTTACTAGCAGGGCTGTGCCGACTCGCTTAGAGCCTGCCCCTGTTCCAGCATCATCTGAGGTGGGTGCCGTGAAAGCAAACACGGTGTTACCAGTGACCTCTAGAGTAGAAACTCTACCGATAGTTTCCCCTGCTTCGGTAGTAGACAGGCCTGACAGTTCCACATCAGACACTAGCCAACGTTTTGGCTTTTCTCGTGATGCGCCACTGCCACCACCTGTTCCGGGACGTTTCTACGAAACCCTGCCTCAAACGAGGTCTGGGTTTCGTTTGGCTAAACGTACCAAGGGGACAGACAAGTGACTGGAGTAGCTTGTCTTGATTTCCTCCGTGTACATACCGCATTTGTTTGGAGCCAACGCATCCTCTGCATTTGTCAGTATCAACTTAGATATCCGCCACTCGCTCCCCGTGCCTCCTGGGAAACA
>MI2_F9
GGGTTGTCGCATTACCAACTATCGCGGTTCTAACACTTTTGTGCAAGGACACCCAGATGTCACACTCAACGACTGCCATTTCAATGATGGTCAGTCTGTTGAATGTGACACCATCCTCAGTTTTCACTTGGAGTGTGACACTGATGGTTATTGGGCCTTGCAAGCTCCCCCCATTCAAAAGGATGACCACTTCAATTACGTAGTTAGCTACGCGGGTTGGACGGTCAAAGATCTTGAGTGGGGTGGTGTTTCCATCGCGGTAGATGAGATGAACGGGGCTTCTTCGTCTATAAACGGGAGAAAGACGCACTTACTTACTAGCAGGGCTGTGCCGACTCGCTTAGAGCCTGCCCCTGTTCCAGCATCATCTGAGGTGGGTGCCGTGAAAGCAAACACGGTGTTACCAGTGACCTCTAGAGTAGAAACTCTACCGATAGTTTCCCCTGCTTCGGTAGTAGACAGGCCTGACAGTTCCACATCAGACACTAGCCAACGTTTTGGCTTTTCTCGTGATGCGCCACTGCCACCACCTGTTCCGGGACGTTTCTACGAAACCCTGCCTCAAACGAGGTCTGGGTTTCGTTTGGCTAAACGTACCAAGGGGACAGACAAGTGACTGGAGTAGCTTGTCTTGATTTCCTCCGTGTACATACCGCATTTGTTTGGAGCCAACGCATCCTCTGCATTTGTCAGTATCAACTTAGATATCCGCCACTCGCTCCCCGTGCCTCCTGGGAAACA
>MI2_G10
GGGTTGTCGCATTACCAACTATCGCGGTTCTAACACTTTTGTGCAAGGACACCCAGATGTCACACTCAACGACTGCCATTTCAATGATGGTCAGTCTGTTGAATGTGACACCATCCTCAGTTTTCACTTGGAGTGTGACACTGATGGTTATTGGGCCTTGCAAGCTCCCCCCATTCAAAAGGATGACCACTTCAATTACGTAGTTAGCTACGCGGGTTGGACGGTCAAAGATCTTGAGTGGGGTGGTGTTTCCATCGCGGTAGATGAGATGAACGGGGCTTCTTCGTCTATAAACGGGAGAAAGACGCACTTACTTACTAGCAGGGCTGTGCCGACTCGCTTAGAGCCTGCCCCTGTTCCAGCATCATCTGAGGTGGGTGCCGTGAAAGCAAACACGGTGTTACCAGTGACCTCTAGAGTAGAAACTCTACCGATAGTTTCCCCTGCTTCGGTAGTAGACAGGCCCGACAGTTCCACATCAGACACTAGCCAACGTTTTGGCTTTTCTCGTGATGCGCCACTGCCACCACCTGTTCCGGGACGTTTCTACGAAACCTTGCCTCAAACGAGGTCTGGGTTTCGTTTGGCTAAACGTACCAAGGGGACAGACAAGTGACTGGAGTAGCTTGTCTTGATTTCCTCCGTGTACATACCGCATTTGTTTGGAGCCAACGCATCCTCCGCATTTGTCAGTATCAACTTAGATATCCGCCACTCGCTCCCCGTGCCTCCTGGGAAACA
>MI2_G11
GGGTGGTGGCATTNCCAACTATCGCGGTTCTAACACTTTTGTGCAAGGACACCCAGATGTCACACTCAACGACTGCCATTTCAATGATGGTCAGTCTGTTGAATGTGACACCATCCTCAGTTTTCACTTGGAGTGTGACACTGATGGTTTTTGGGCCTTGCAAGCTCCCCCCATTCAAAAGGATGACCACTTCAATTACGTAGTTAGCTACGCGGGTTGGACGGTCAAAGATCTTGAGTGGGGTGGTGTTTCCATCGCGGTAGATGAGATGAACGGGGCTTYTTCGTCTATAAACGGGAGAAAGACGCACTTACTTACTAGCAGGGCTGTGCCGACTCGCTTAGAGCCTGCCCCTGTTCCAGCATCATCTGAGGTGGGTGCCGTGAAAGCAAACACGGTGTTACCAGTGACCTCTAGAGTAGAAACTCTACCGATAGTTTCCCCTGCTTCGGTAGTAGACAGGCCTGACAGTTCCACATCAGACACTAGCCAACGTTTTGGCTTTTCTCGTGATGCGCCACTGCCACCACCTGTTCCGGGACGTTTCTACGAAACCCTGCCTCAAACGAGGTCTGGGTTTCGTTTGGCTAAACGTACCAAGGGGACAGACAAGTGACTGGAGTAGCTTGTCTTGATTTCCTCCGTGTACATACnGCATTTGTTTGGAGCCAACGCATCCTCTGCATTTGTCAGTATCAACTTAGATATCCGCCACTCGCTCCCCGTGCCTCCTGGGAAACA
>MI2_G2
GGGTTGTCGCATTACCAACTACCGAGGTTCTAACACCTTCGTGCAAGGACACCCAGATGTCATTCTCAACGATTGCCATTTCAATGATGGTCAATCGGTTGAGTGTGACACCATCCTCAGTTTTCACTTGGAGTGTGATACTGATGGTTATTGGGCCTTGCAGGCTCCCCCCATTCAAAAGGATGACCATTTCAATTACGTAGTCAGCTACGCTGGTTGGACGGTCAAAGATCTTGAGTGGGGTGGTGTTTCCATCGCGATAGATGAGATGAACGGGGCTTCTTCGTCTATAAACGGGAGAAAGACGCACTTACTTACTAGCAGGGCTGTGCCGACTCGCTTAGAGCCTGCCCCTGTTTCAGCATCATCTGAGGTGGGTGCCGTGAAAGACAACACGGTGTTACCAGTTGCCTCTAGAGTAGAAACTCTGCCGATAGTCTCCCCCGCTTCGGTAGTAGAGCAATCTGACACTTCTACATCAGATACGAGTCGCCGGCCAATATCGTTTCGTGATGCACCAGTGCCAGCTTTAGCTCCGGGCCGCTACTATGAAACTCTCCCCTCTAGTAGGAGTGGGTTTCGTTTGGGACGGCCCAAGGGGACAGGCAAGTGACAGGAGTAGCTTGTCTTGATTTCCTCCGTGTACATATCGCATCTGTTTGGAGCCAACGCATCCTCTGCATTTGTCAGTATCAACTTGGATATCCGCCACTCGCTCCCCGTGCCTCCTGGGAAACA
>MI2_G3
GGGTTGTCGCATTACCAACTATCGCGGTTCTAACACCTTTGTGCAAGGACACCCAGATGTCACACTCAACGACTGTCATTTCAATGACGGGCAGTCCGTTGAATGTGACACCATCCTCAGTTTTCATNTGGAGTGTGATACTGATGGTTATTGGGCCTTGCAAGCTCCCCCCATTCAAAAGGATGACCACTTCAATTACGTAGTTAGCTACGCTGGTTGGACGGTCAAAGATCTTGAGTGGGGTGGTGTTTCCATCGCGATAGATGAGATGAACGGGGCTTCTTCGTCTATAAACGGGAGAAAGACGCACTTRCTTACTAGCAGGGCTGTGCCGACTCGCTTAGAGCCTGCCCCTGTTCCAGCATCATCTGAGGTGGGTGCCGTGAAAGCAAACACGGTGTTACCAGTARCCTCTAGAGTAGAAACTCTACCGATAGTTTCCCCTGCTTCGGTAGTAGACAGGCCTGACAGTTCCACATCAGACACGAGCCAACGATTTGGCTYTTCTCGTGATGCGCCACTGCCACCTCCTGTTCCGGGACGCTTCTACGARACCCTGCCTCAAACGAGGTCAGGGTTTCGTTTAGCTAARCGTTCCAAGGGGACAGACAAGTGACTGGAGTAGCTTGTTTTGTTTTCCTCCGTGTAAATACMGCATTTGTTTGGAGCCAACGCATCCTCTACATTTGTCAGTATCAACTTNGATATCCGCCACTCGTTCCCTTCGCCTCCTGGGAAACA
>MI2_G4
GGGTTGTCGCATTACCAACTATCGCGGTTTTAACACTTTTGTGCAAGGACACCCAGATGTCACACTCAACGACTGCCATTTCAATGATGGTCAGTCTGTTGAATGTGACACCATCCTCAGTTTTCACTTGGAGTGTGACACTGATGGTTATTGGGCCTTGCAAGCTCCCCCCATTCAAAAGGATGACCACTTCAATTACGTAGTTAGCTACGCGGGTTGGACGGTCAAAGATCTTGAGTGGGGTGGTGTTTCCATCGCGGTAGATGAGATGAACGGGGCTTCTTCGTCTATAAACGGGAGAAAGACGCACTTACTTACTAGCAGGGCTGTGCCGACTCGCTTAGAGCCTGCCCCTGTTCCAGCATCATCTGAGGTGGGTGCCGTGAAAGCAAACACGGTGTTACCAGTGACCTCTAGAGTAGAAACTCTACCGATAGTTTCCCCTGCTTCGGTAGTAGACAGGCCTGACAGTTCCACATCAGACACTAGCCAACGTTTTGGCTTTTCTCGTGATGCGCCACTGCCACCACCTGTTCCGGGACGTTTCTACGAAACCCTGCCTCAAACGAGGTCTGGGTTTCGTTTGGCTAAACGTACCAAGGGGACAGACAAGTGACTGGAGTAGCTTGTCTTGATTTCCTCCGTGTACATACCGCATTTGTTTGGAGCCAACGCATCCTCTGCATTTGTCAGTATCAACTTAGATATCCGCCCCCCCCTCCCGTGCCTCNTGGGAAACA
>MI2_G5
GGGTTGTCGCATTACCAACTATCGCGGTTCTAACACTTTTGTGCAAGGACACCCAGATGTTACACTCAACGACTGCCATTTCAATGATGGTCAGTCTGTTGAATGTGACACCATCCTCAGTTTTCACTTGGAGTGTGACACTGATGGTTATTGGGCCTTGCAAGCTCCCCCCATTCAAAAGGATGACCACTTCAATTACGTAGTTAGCTACGCGGGTTGGACGGTCAAAGATCTTGAGTGGGGTGGTGTTTCCATCGCGGTAGATGAGATGAACGGGGCTTCTTCGTCTATAAACGGGAGAAAGACGCACTTACTTACTAGCAGGGCTGTGCCGACTCGCTTAGAGCCTGCCCCTGTTCCAGCATCATCTGAGGTGGGTGCCGTGAAAGCAAACACGGTGTTACCAGTGACCTCTAGAGTAGAAACTCTACCGATAGTTTCCCCTGCTTCGGTAGTAGACAGGCCTGACAGTTCCACATCAGACACTAGCCAACGTTTTGGCTCTTCTCGTGATGCGCCACTGCCACCACCTGTTCCGGGACGTTTCTACGAAACCCTGCCTCAAACGAGGTCTGGGTTTCGTTTGGCTAAACGTACCAAGGGGACAGACAAGTGACTGGAGTAGCTTGTCTTGATTTCCTCCGTGTACATACCGCACTTGTTTGGAGCCAACGCATCCTCTGCATTTGTCAGTATCAACTTAGATATCCGCCACTCGCTCCCCGTGCCTCCTGGGAAACA
>MI2_G6
GGGTTGTCGCATTACCAACTATCGCGGTTCTAACACTTTTGTGCAAGGACACCCAGATGTCACACTCAACGACTGCCATTTCAATGATGGTCAGTCTGTTGAATGTGACACCATCCTCAGTTTTCACTTGGAGTGTGACACTGATGGTTATTGGGCCTTGCAAGCTCCCCCCATTCAAAAGGATGACCACTTCAATTACGTAGTTAGCTACGCAGGTTGGACGGTCAAAGATCTTGAGTGGGGTGGTGTTTCCATCGCGGTAGATGAGATGAACGGGGCTTCTTCGTCTATAAACGGGAGAAAGACGCACTTACTTACTAGCAGGGCTGTGCCGACTCGCTTAGAGCCTGCCCCTGTTCCAGCATCATCTGAGGTGGGTGCCGTGAAAGCAAACACGGTGTTACCAGTGACCTCTAGAGTAGAAACTCTACCGATAGTTTCCCCTGCTTCGGTAGTAGACAGGCCTGACAGTTCCACATCAGACACTAGCCAACGTTTTGGCTTTTCTCGTGATGCGCCACTGCCACCACCTGTTCCGGGACGTTTCTACGAAACCCTGCCTCAAACGAGGTCTGGGTTTCGTTTGGCTAAACGTACCAAGGGGACAGACAAGTGACTGGAGTAGCTTGTCTTGATTTCCTCCGTGTACATACCGCATTTGTTTGGAGCCAACGCATCCTCTGCATTTGTCAGTATCAACTTAGATATCCGCCACTCGCTCCCCGTGCCTCCTGGGAAACA
>MI2_G7
GGGTTGTCGCATTACCAACTATCGCGGTTCTNACACCTTTGTGCAAGGACACCCAGATGTCACACTCAACGACTGTCATTTCAATGACGGGCAGTCCGTTGAATGTGACACCATCCTCAGTTTTCATCTAGAGTGTGATACTGATGGCTATTGGGCCTTGCAAGCTCCGCCCATTCAAAAGGATGACCACTACAACTACGTAGTTAGCTACGCTGGTTGGACGGTCAAAGATCTTGAGTGGGGTGGTGTTTCCATCGCGGTAGATGAGATGAACGGGGCTTCATCGTCTATAAACGGGAGAAAGACGCACTTGCTTACTAGCAGGGCTGTGCCGACTCGCTTAGAGCCTGCCCCTGTTCCAGCATCATCTGAGGTGGGTGCCGTGAAAGCAAACACGGTGTTACCAGTAGCCTCTAGAGTAGAAACTCTACCGATAGTTTCCCCCGCTTCGGTAGTAGACAGGCCTGACAGTTCCACATCAGACACGAGCCAGCGATTTGGCTCTTCTCGTGATGCGCCACTGCCACCTCCTGTTCCGGGACGCTTCTACGAGACACTGCCTCAAGCGAGGTCAGGGTTTCGCTTAGCTAAGCGTTCCAAGGGGACGGACAAGTGACTGGAGTAGCTTGTTTTGTTTTCCTCCGTGTGAATACAGCATTTGTTTGGAGCCAACGCATCCTCTACATTTGTCAGTATCAACTTGGATATCCGCCACTCGTTCCCTTCGCCTCCTGGGAAACA
>MI2_G8
GGGTTGTCGCATTACCAACTATCGCGGTTCTAACACTTTTGTGCAAGGACACCCAGATGTCACACTCAACGACTGCCATTTCAATGATGGTCAGTCTGTTGAATGTGACACCATCCTCAGTTTTCACTTGGAGTGTGACACTGATGGTTATTGGGCCTTGCAAGCTCCCCCCATTCAAAAGGATGACCACTTCAATTACGTAGTTAGCTACGCGGGTTGGACGGTCAAAGATCTTGAGTGGGGTGGTGTTTCCATCGCGGTAGATGAGATGAACGGGGCTTCTTCGTCTATAAACGGGAGAAAGACGCACTTACTTACTAGCAGGGCTGTGCCGACTCGCTTAGAGCCTGCCCCTGTTCCAGCATCATCTGAGGTGGGTGCCGTGAAAGCAAACACGGTGTTACCAGTGACCTCTAGAGTAGAAACTCTACCGATAGTTTCCCCTGCTTCGGTAGTAGACAGGCCTGACAGTTCCACATCAGACACTAGCCAACGTTTTGGCTTTTCTCGTGATGCGCCACTGCCACCACCTGTTCCGGGACGTTTCTACGAAACCCTGCCTCAAACGAGGTCTGGGTTTCGTTTGGCTAAACGTACCAAGGGGACAGACAAGTGACTGGAGTAGCTTGTCTTGATTTCCTCCGTGTACATACCGCATTTGTTTGGAGCCAACGCATCCTCTGCATTTGTCAGTATCAACTTAGATATCCGCCACTCGCTCCCCGTGCCTCCTGGGAAACA
>MI2_H1
GGGTTGTCGCATTACCAACTATCGCGGTTCTAACACCTTCGTGCAAGGACACCCAGATGTCATCCTCAACGACTGCCATTTCAATGATGGTCAGTCGGTTGAGTGTGACACCATCCTCAGTTTTCACTTGGAGTGTGACACTGATGGCTATTGGGCCTTGCAAGCTCCCCCCATTCAAAAGGATGACCACTTCAACTATGTCGTAAGTTACGCTGGTTGGACGGTCAAAGATCTTGAATGGGGTGGTGTTTCCATCGCGATAGATGAGATGAACGGGGCTTCTTCGTCTATAAACGGGAGAAAGACGCACTTACTTACTAGCAGGGCTGTGCCGACTCGCTTAGAGCCTGCCCCTGTTCCAGCATCATCTGAGGTGGGTGCCGTGAAAGACAACACGGTGTTACCAGTAGCCTCTAGAGTAGAAACTCTACCGTTAGTTTCCCCCGCTTCGGTAGTAGAGAAACCTGACACTTCCGCATCAGATACCGGCCCTCGTGTGCTGTCGTTTCGTGATGCGCCAGTGCCAGCGTTAGCTCCGGGACGCTACTACGAAACTCTTCCTTCTAGTAAGGGGGGGTTTCGTTTGCCTAGGCGTTCCAAGGGGACAGACAAGTGACTGGAGTAGCTTGTCTTGATTTCCTCCGTGTACATACCGCATTTGTTTGGAGCCAACGCATCCTCTGTATTTGTCAGATTCAACTTAGAAAACCGCCACTCGCTCCCCGTGCCTCCTGGGAAACA
>MI2_H10
GGGTTGTCGCATTACCAACTATCGCGGTTCTAACACTTTTGTGCAAGGACACCCAGATGTCACACTCAACGACTGCCGTTTCAATGATGGTCAGTCTGTTGAATGTGACACCATCCTCAGTTTTCACTTGGAGTGTGACACTGATGGTTATTGGGCCTTGCAAGCTCCCCCCATTCAAAAGGATGACCACTTCAATTACGTAGTTAGCTACGCGGGTTGGACGGTCAAAGATCTTGAGTGGGGTGGTGTTTCCATCGCGGTAGATGAGATGAACGGGGCTTCTTCGTCTATAAACGGGAGAAAGACGCACTTACTTACTAGCAGGGCTGTGCCGACTCGCTTAGAGCCTGCCCCTGTTCCAGCATCATCTGAGGTGGGTGCCGTGAAAGCAAACACGGTGTTACCAGTGACCTCTAGAGTAGAAACTCTACCGATAGTTTCCCCTGCTTCGGTAGTAGACAGGCCTGACAGTTCCACATCAGACACTAGCCAACGTTTTGGCTTTTCTCGTGATGCGCCACTGCCACCACCTGTTCCGGGACGTTTCTACGAAACCYTGCCTCAAACGAGGTCTGGGTTTCGTTTGGCTAAACGTACCAAGGGGACAGACAAGTGACTGGAGTAGCTTGTCTTGATTTCCTCCGTGTACATACCGCATTTGTTTGGAGCCAACGCATCCTCTGCATTTGTCAGTATCAACTTAGATATCCGCCACTCGCTCCCCGTGCCTCCTGGGAAACA
>MI2_H2
GGGTTGTCGCATTACCAACTATCGCGGTTCTAACACCTTCGTGCAAGGGCACCCAGATGTCATCCTCAACGACTGCCATTTCAATGATGGTCAGTCGGTTGAGTGTGACACCATCCTCAGTTTTCACTTGGAGTGTGACACTGATGGTTATTGGGCTTTGCAGGCTCCCCCCATTCAAAAGGATGACCACTTCAACTATGTCGTAAGTTACGCTGGTTGGACGGTCAAAGATCTTGAATGGGGTGGTGTTTCCATCGCGATAGATGAGATGAACGGGGCTTCTTCGTCTATAAACGGGAGAAAGACGCACTTACTTACTAGCAGGGCTGTGCCGACTCGCTTAGAGCCTGCCCCTGTTCCAGCATCATCTGAGGTGGGTGCCGTGAAAGACAACACGGTGTTACCAGTAGCCTCTAGAGTAGAAACTCTACCGATAGTTTCCCCCGCTTCGGTAGTAGAGAAACCTGACACTTCCTCATCAGATACCGGCCCTCGTGTGCTGTCGTTTCGTGATGCGCCAGTGCCAGCGTTAGCTCCGGGACGCTACTACGAAACTCTTCCTTCTAGTAAGGGGGGGTTTCGTTTGCCTAGGCGTTCCAAGGGGACAGACAAGTGACTGGAGTAGCTTGTCTTGATTTCCTCCGTGTACATACCGCATTTGTTTGGAGCCAACGCATCCTCTGTATTTGTCAGATTCAACTTAGAAAACCGCCACTCGCTCCCCGTGCCTCCTGGGAAACA
>MI2_H3
GGGTTGTCGCATTACCAACTATCGCGGTTCTAACACCTTTGTGCAAGGACACCCAGATGTTATTCTCAACGACTGTCATTTCAATGATGGACAGTCGGTTGAGTGTGACACCATCCTCAGTTTTCACTTGGAGTGTGATACTGATGGCTATTGGGCCTTGCAAGCTCCTCCCATTCAAAAGGATGACCACTTCAACTATGTCGTAAGTTACGCTGGTTGGACGGTCAAAGATCTTGAGTGGGGTGGTGTTTCCATCGCGATAGATGAGATGAACGGGGCTTCTTCGTCTATAAACGGGAGAAAGACGCACTTACTTACTAGCAGGGCTGTGCCGACTCGCTTAGAGCCTGCCCCTGTTCCAGCATCATCCGAGGCGGGTGCCGTGAAAGACAACACGGTGTTACCAGTAGCCTCTAGAGTAGAAACTCTACCGATAGTTTCCCCCGCTTCGGTAGTAGAGCAACCTGACACTTCTACATTAGATACGAGCCGTCGTCCGGTGTCGTTTCGTGATGCACCAGTGCCAGCCTTAGCTCCGGGACGTTACTACGAAACCTTACCTTCTAGCAAGGGCGGGTTTCGTTTGGGACGTTCCAAGGGGACGGGCAAGTGACTGGAGTAGCTTGTCTTGTTTTCCTCCGTGTACATACCGCATTTGTTTGGAGCCAACGCATCCTCTGCATTTGTCAGCTTCAACTTAGATATCCGCCACTCGCTCCCCGTGCCTCCTGGGAAACA
>MI2_H4
GGGTTGTCGCATTACCAACTATCGTGGTTCCAACACCTTCGTGCAAGGGCACCCAGATGTCATCCTCAACGACTGCCATTTTAATGATGGTCAGTCGGTTGAGTGTGACACCATCCTCAGTTTTCACTTGGAGTGTGATACTGATGGTTATTGGGCCTTGCAGGCTCCTCCCATTCAAAAGGATGACCACTTCAACTATGTCGTAAGTTACGCTGGTTGGACGGTCAAAGATCTTGAATGGGGTGGTGTTTCCATCGCGATAGATGAGATGAACGGGGCTTCTTCGTCTATAAACGGGAGAAAGACGCACTTACTTACTAGCAGGGCTGTGCCGACTCGCTTAGAGCCTGCCCCTGTTCCAGCATCATCTGAGGTGGGTGCCGTGAAAGACAACACGGTGTTACCAGTAGCCTCTAGAGTAGAAACTCTACCGATAGTTTCCCCCGCTTCGGTAGTAGAGCAATCTGACACTTCTACATCAGACACGAGCCGTCGACCGGTGTCGTTTCGTGATGCACCAGTGCCAGCCTTAGCTCCGGGCCGTTACTACGAGGCCCTCCCTTCTAGTAAGGGTGGGTTTCGTTTGGGACGGTCCAAGGGGACAGGCAAGTGACTGGAGTAGCTTGTCTTGATTTCCTCCGTGTACATACCGCACTTGTTAGGAGCCAACGCATCCTCTGCATTTGCCAGTATCAACTTAGATATCCGCCACTCTCTCCCCGTGCCTCCTGGGAAACA
>MI2_H6
GGGTTGTCGCATCACCAACTATCGCGGTTCTAACACTTTTGTGCAAGGACACCCAGATGTCACACTCAACGACTGCCATTTCAATGATGGTCAGTCTGTTGAATGTGACACCATCCTCAGTTTTCACTTGGAGTGTGACACTGATGGTTATTGGGCCTTGCAAGCTCCCCCCATTCAAAAGGATGACCACTTCAATTACGTAGTTAGYTACGCGGGTTGGACGGTCAAAGATCTTGAGTGGGGTGGTGTTTCCATCGCGRTAGATGAGATGAACGGGGCTTCTTCGTCTATAAACGGGAGAAAGACGCACTTACTTACTAGCAGGGCTGTGCCGACTCGCTTAGAGCCTGCCCCTGTTCCAGCATCATCTGAGGTGGGTGCCGTGAAAGCAAACACGGTGTTACCAGTGACCTCTAGAGTAGAAACTCTACCGATAGTTTCCCCTGCTTCGGTAGTAGACAGGCCTGACAGTTCCACATCAGACACTAGCCAACGTTTTGGCTTTTCTCGTGATGCGCCACTGCCACCACCTGTTCCGGGACGTTTCTACGAAACCCTGCCTCAAACGAGGTCTGGGTTTCGCTTGGCTAAACGTACCAAGGGGACAGACAAGTGACTGGAGTAGCTTGTCTTGATTTCCTCCGTGTACATACCGCATTTGTTTGGAGCCAACGCATCCTCTGCATTTGTCAGTATCAACTTAGATATCCGCCACTCGCTCCCCGTGCCTCCTGGGAAACA
>MI2_H7
GGGTTGTCGCATTACCAACTATCGCGGTTCTAACANTTTTGTGCAAGGACACCCAGATGTCACACTCAACGACTGCCATTTCAATGATGGTCAGTCTGTTGAATGTGACACCATCCTCAGTTTTCACNTGGAGTGTGACACTGATGGTTATTGGGCCTTGCAAGCTCCCCCCATTCAAAAGGATGACCACTTCAACTACGTAGTTAGCTACGCGGGTTGGACGGTCAAAGATCTTGAGTGGGGTGGTGTTTCCATCGCGGTAGATGAGATGAACGGGGCTTCTTCGTCTATAAACGGGAGAAAGACGCACTTACTTACTAGCAGGGCTGTGCCGACTCGCTTAGAGCCTGCCCCTGTTCCAGCATCATCTGAGGTGGGTGCCGTGAAAGCAAACACGGTGTTACCAGTGACCTCTAGAGTAGAAACTCTACCGATAGTTTCCCCTGCTTCGGTAGTAGACAGGCCTGACAGTTCCACATCAGACACTAGCCAACGTTTTGGCTTTTCTCGTGATGCGCCACTGCCACCWCCTGTTCCGGGACGTTTCTACGAAACCCTGCCTCAAACGAGGTCTGGGTTTCGTTTGGCTAAACGTWCCAAGGGGACAGACAAGTGACTGGAGTAGCTTGTTTTGATTTCCTCCGTGTGAATACCGCATTTGTTTGGAGCCAACGCATCCTCTGCATTTGTCAGTATCAACTTAGATATCCGCCACTCGCTCCCCGCGCCTCCTGGGAAACA
>MI2_H8
GGGTTGTCGCATTACCAACTATCGTGGTTCCAACACCTTCGTGCAAGGACACCCAGATGTCACTCTCAACGACTGCCATTTCAATGATGGTCAGTCGGTTGAGTGTGACACCATCCTCAGTTTCCACTTGGAGTGTGATACTGATGGCTATTGGGCCTTGCAGGCTCCCCCTATTCAAAAGGATGACCATTTCAACTATGTCGTAAGTTACGCTGGTTGGACGGTCAAAGATCTTGAGTGGGGTGGTGTTTCCATTGCGATAGATGAGATGAACGGGGCTTCTTCGTCTATAAACGGGAGAAAGACGCACTTACTTACTAGCAGGGTTGTGCCGACTCGCTTAGAGCCTGCCCCTGTTCCAGCATCATCTGAGGTGGGTGCCGTGAAAGACAACACGGTGTTACCAGTAGCCTCTAGAGTAGAAACTCTACCGATAGTTTCCCCCGCTTCGGTAGTAGAGCAATCTGACACTTCTACATCAGATGTGAGCCGTCGTCCGGTATCATTTCGTGATGCACCAGTGCCAGCTTTAGCTCCGGGCCGTTACTACGAAACCCTCCCTTCTAGTAAAGGAGGGTTTCGTTTGGGACGGTCCAAGGGGACGGGCAAGTGACTGGAGTAGCTTGCCTTGTTTTCCTCCGTGTACATACCGCATTTGTTTGGAGCCAACGCATCCTCTGCATTTGTCAGTATCAACTTAGATATCCGCCACTCGCTCCCCGTGCCTCCTGGGAAACA
>MI3_2B
GGGTTGTNGCATTACCAACTATGGNGGTTCCAACACCTTCGTGCAAGGACACCCAGATGTCACTCTCAACGACTGCCATTTCAATGATGGTCAGTCGGTTGAGTGTGACACCATCCTCAGTTTTCACTTGGAGTGTGATGCTGATGGCTATTGGGCCTTGCAGGCTCCTCCTATTCAAAAGGATGACCACTTCAACTATGTCGTAAGTTACGCTGGTTGGACGGTCAAAGATCTTGAGTGGGGTGGTGTTTCCATCGCGATAGATGAGATGAACGGGGCTTCTTCGTCTATAAACGGGAGAAAGACGCACTTACTTACTAGCAGGGTTGTGCCGACTCGCTTAGAGCCTGCCCCTGTTCCAGCATCATCTGAGGTGGGTGCCGTGAAAGACAACACGGTGTTACCAGTAGCCTCTAGAGTAGAAACTCTACCGATAGTTTCCCCCGCTTCGGTAGTAGAGCAACCTGACACTTCTACATCAGATGCGAGCCGTCGTCCGGTATCGTTTCGTGATGCACCAGTGCCAGCTTTAGCTCCGGGCCGTTACTACGAAACCCTCCCTTCTAGTAAAGGAGGGTTTCGTTTGGGAAGGTCCAAGGGGACGGGCAAGTGACTGGAGTAGCTTGCCTTGTTTTCCTCCGTGTACATACCGCATTTGTTTGGAGCCAACGCATCCTCTGCATTTGTCAGTATCAACTTGGATATCCGCCACTCGCTCCCCGTGCCTCCTGGGAAACA
>MI3_3C
GGGTTGTCGCATTACCAACTATCGTGGTTCCAACACCTTCGTGCAAGGACACCCAGATGTCACTCTCAACGACTGCCATTTCAATGGTGGTCAGTCGGTTGAGTGTGACACCATCCTCAGTTTTCACTTGGAGTGTGATACTGATGGCTATTGGGCCTTGCAGGCTCCTCCTATTCAAAAGGATGACCACTTCAACTATGTCGTAAGTTACGCTGGTTGGACGGTCAAAGATCTTGAGTGGGGTGGTGTTTCCATCGCGATAGATGAGATGAACGGGGCTTCTTCGTCTATAAACGGGAGAAAGACGCACTTACTTACTAGCAGGGCTGTGCCGACTCGCTTAGAGCCTGCCCCTGTTCCAGCATCATCTGAGGTGGGTGCCGTGAAAGACAACACGGTGTTACCAGTAGCCTCTAGAGTAGAAACTCTACCGATAGTTTCCCCCGCTTCGGTAGTAGAGCAACCTGACCCTTCTACATCAGATGCGAGCCGTCGTCCGGTATCGTTTCGTGATGCACCAGTGCCAGCTTTAGCTCCGGGTCGTTACTACGAAACCCTCCCTTCCAGTAAAGGAGGGTTTCGTTTGGGACGGTCCAAGGGGACAGGCAAGTGACTGGAGTAGCTTGCCTTGATTTCCTCCGTGTACATACCGCATTTGTTTGGAGCCAACGCATCCTCTACATTTGTCAGTATCAACTTAGATATCCGCCACTTGCTCCCCGTGCCTCCTGGGAAACA
>MI3_5G
GGGTTGTCGCATTACCAACTATCGTGGTTCCAACACCTTCGTGCAAGGACACCCAGATGTCACTCTCAACGACTGCCATTTCAATGATGGTCAGTCGGTTGAGTGTGACACCATCCTCAGTTTTCACTTGGAGTGTGATACTGATGGCTATTGGGCCTTGCAGGCTCCTCCTATTCAAAAGGATGACCACTTCAACTATGTCGTAAGTTACGCTGGTTGGACGGTCAAAGATCTTGAGTGGGGTGGTGTTTCCATCGCGATAGATGAGATGAACGGGGCTTCTTCGTCTATAAACGGGAGAAAGACGCACTTACTTACTAGCAGGGTTGTGCCGACTCGCTTAGAGCCTGCCCCTGTTCCAGCATCATCTGAGGTGGGTGCCGTGAAAGACAACACGGTGTTACCAGTAGCCTCTAGAGTAGAAACTCTACCGATAGTTTCCCCCGCTTCGGTAGTAGAGCAACCTGACACTTCTACATCAGATGCGAGCCGTCGTCCGGTATCGTTTCGTGATGCACCAGTGCCAGCTTTAGCTCCGGGCCGTTACTACGAAACCCTCCCTTCTAGCAAAGGAGGGTTTCGTTTGGGACGGTCCAAGGGGACGGGCAAGTGACTGGAGTAGCTTGCTTTGTTTTCCTCCGTGTACATACCGCATTTGTTTGGAGCCAACGCATCCTCTGCATTTGTCAGTATCAACTTAGATATCCGCCACTCGCTCCCCGTGCCTCCTGGGAAACA
>MI3_5H
GGGTTGTCGCATTACCAACTATCGTGGTTCCAACACCTTCGTGCAAGGACACCCAGATGTCACTCTCAACGACTGCCGTTTCAATGATGGTCAGTCGGTTGAGTGTGACACCATCCTCAGTTTTCACTTGGAGTGTGATACTGATGGCTATTGGGCCTTGCAGGCTCCTCCTATTCAAAAGGATGACCACTTCAACTATGTCGTAAGTTACGCTGGTTGGACGGTCAAAGATCTTGAGTGGGGTGGTGTTTCCATCGCGATAGATGAGATGAACGGGGCTTCTTCGTCTATAAACGGGAGAAAGACGCACTTACTTACTAGCAGGGTTGTGCCGACTCGCTTAGAGCCTGCCCCTGTTCCAGCATCATCTGAGGTGGGTGCCGTGAAAGACAACACGGTGTTACCAGTAGCCTCTAGAGTAGAAACTCTACCGATAGTTTCCCCCGCTTCGGTAGTAGAGCAACCTGACACTTCTACATCAGATGCGAGCCGTCGTCCGGTATCGTTTCGTGATGCACCAGTGCCAGCTTTAGCTCCGGGCCGTTACTACGAAACCCTCCCTTCTAGCAAAGGAGGGTTTCGTTTGGGACGGTCCAAGGGGACGGGCAAGTGACTGGAGTAGCTTGCTTTGTTTTCCTCCGTGTACATACCGCATTTGTTTGGAGCCAACGCATCCTCTGCATTTGTCAGTATCAACTTAGATATCCGCCACTCGCTCCCCGTGCCTCCTGGGAAACA
>MI3_A2
GGGTTGTCGCATTACCAACTATCGCGGTTCTAACACTTTTGTGCAAGGACACCCAGATGTCACACTCAACGACTGCCATTTCAATGATGGTCAGTCTGTTGAATGTGACACCATCCTCAGTTTTCACTTGGAGTGTGACACTGATGGTTATTGGGCCTTGCAAGCTCCCCCCATTCAAAAGGATGACCACTTCAATTACGTAGTTAGCTACGCGGGTTGGACGGTCAAAGATCTTGAGTGGGGTGGTGTTTCCATCGCGGTAGATGAGATGAACGGGGCTTCTTCGTCTATAAACGGGAGAAAGACGCACTTACTTACTAACAGGGCTGTGCCGACTCGCTTAGAGCCTGCCCCTGTTCCAGCATCATCTGAGGTGGGTGCCGTGAAAGCAAACACGGTGTTACCAGTGACCTCTAGAGTAGAAACTCTACCGATAGTTTCCCCTGCTTCGGTAGTAGACAGGCCTGACAGTTCCACATCAGACACTAGCCAACGTTTTGGCTTTTCTCGTGATGCGCCACTGCCACCACCTGTTCCGGGACGTTTCTACGAAACCCTGCCTCAAACGAGGTCTGGGTTTCGTTTGGCTAAACGTACCAAGGGGACAGACAAGTGACTGGAGTAGCTTGTCTTGATTTCCTCCGTGTACATACCGCATTTGTTTGGAGCCAACGCATCCTCTGCATTTGTCAGTATCAACTTAGATATCCGCCACTCGCTCCCCGTGCCTCCTGGGAAACA
>MI3_A3
GGGTTGTCGCATTACCAACTATCGCGGTTCTAACACCTTCGTGCAAGGACACCCAGATGTCGTTCTCAACGACTGTCATTTTAATGATGGACAGTCTGTTGAATGTGACACCATCCTCAGTTTTCACTTGGAGTGTGAAACTGATGGCTATTGGGCCTTGCAGGCTCCTCCCATTCAAAAGGATGACCACTTCAACTACGTAGTTAGCTACGCGGGTTGGACGGTCAAAGATCTTGAGTGGGGTGGTGTTTCCATCGCGATAGATGAGATGAACGGGGCTTCTTCGTCTATAAACGGGAGAAAGACGCAGTTACTTACTAGCAGGGCCGTGCCGACTCGCTTAGAGCCTGCCCCTGTTCCAGCATCATCTGAGGTGGGTGCCGTGAAAGCAAACACGGTGTTACCAGTAGCCTCTAATGTAGAAACTCTACCGATTGTTTCCCCCGCATCGGTAGTAGAGAAACCTGACACTTCCTCATCAGATACCGGCCCTCGTGTGCTGTCGTTTCGTGATGCGCCAGTGCCAGCGTTAGCTCCGGGACGCTACTACGAGACCCTTCCTTCTAGTAAGGGAGGGTTTCGTTTGCCTCGGCGTTCCAAGGGGACAGACAAGTGACTGGAGTAGCTTGTCTTGATTTCCTCCGTGTATATACCGCATTTGTTTGGAGCCAACACATCCTCTACATTTGTCAGTATCAACTTAGAAATCCGCCACTCGCTCCCCGTGCCTCCTGGGAAACA
>MI3_B3
GGGTTGTCGCATTACCAACTATCGCGGTTCTAACACCTTCGTGCAAGGACACCCAGATGTCGTTCTCAACGACTGTCATTTCAATGATGGACAGTCTGTTGAATGTGACACCGTCCTCAGTTTTCACTTGGAGTGTGAAACTGATGGTTATTGGGCCTTGCAGGCTCCTCCCATTCAAAAGGATGACCACTTCAACTACGTAGTTAGCTACGCGGGTTGGACGGTCAAAGATCTTGAGTGGGGTGGTGTTTCCATCGCGATAGATGAGATGAACGGGGCTTCTTCGTCTATAAACGGGAGAAAGACGCAGTTACTTACTAGCAGGGCCGTGCCGACTCGCTTAGAGCCTGCCCCTGTTCCAGCATCATCTGAGGTGGGTGCCGTGAAAGCAAACACGGTGTTACCAGTAGCCTCTAATGTAGAAACTCTACCGATTGTTTCCCCCGCATCGGTAGTAGAGAAACCTGACACTTCCTCATCAGATACCGGCCCTCGTGTGCTGTCGTTTCGTGATGCGCCAGTGCCAGCGTTAGCTCCGGGACGCTACTACGAGACCCTTCCTTCTAGTAAGGGAGGGTTTCGTTTGCCTCGGCGTTCCAAGGGGACAGACAAGTGACTGGAGTAGCTTGTCTTGATTTCCTCCGTGTACATACCGCATTTGCTTGGAGCCAACGCATCCTCTACATTTGTCAGTATCAACTTAGAAATCCGCCACTCGCTCCCCGTGCCTCCTGGGAAACA
>MI3_B6
GGGTTGTCGCATTACCAACTATCGTGGTTCCAACACCTTCGTGCAAGGACACCCAGATGTCACTCTCAACGACTGCCATTTCAATGATGGTCAGTCGGTTGAGTGTGACACCATCCTCAGTTTTCACTTGGAGTGTGATACTGATGGCTATTGGGCCTTGCAGGCTCCTCCTATTCAAAAGGATGACCACTTCAACTATGTCGTAAGTTACGCTGGTTGGACGGTCAAAGATCTTGAGTGGGGTGGTGTTTCCATCGCGATAGATGAGATGAACGGGGCTTCTTCGTCTATAAACGGGAGAAAGACGCACTTACTTACTAGCAGGGTTGTGCCGACTCGCTTAGAGCCTGCCCCTGTTCCAGCATCATCTGAGGTGGGTGCCGTGAAAGACAACACGGTGTTACCAGTAGCCTCTAGAGTAGAAACTCTACCGATAGTTTCCCCCGCTTCGGTAGTAGAGCAACCTGACACTTCTACATCAGATGCGAGCCGTCGTCCGGTATCGTTTCGTGATGCACCAGTGCCAGCTTTAGCTCCGGGCCGTTACTACGAAACCCTCCCTTCTAGCAAAGGAGGGTTTCGTTTGGGACGGTCCAAGGGGACGGGCAAGTGACTGGAGTAGCTTGCTTTGTTTTCCTCCGTGTACATACCGCATTTGTTTGGAGCCAACGCATCCTCCACATTTGTCAGTATCAACTTAGACATCCGCCACTCGCTCCCCGTGCCTCCTGGGAAACA
>MI3_D2
GGGTTGTCGCATTACCAACTATCGCGGTTCTAACACCTTCGTGCAAGGACACCCAGATGTCGTTCTCAACGACTGTCATTTCAATGATGGACAGTCTGTTGAATGTGACACCATCCTCAGTTTTCACTTGGAGTGTGAAACTGATGGCTATTGGGCCCTGCAGGCTCCTCCCATTCAAAAGGATGACCACTTCAACTACGTAGTTAGCTACGCAGGTTGGACGGTCAAAGATCTTGAGTGGGGTGGTGTTTCCATCGCGATAGATGAGATGAACGGGGCTTCTTCGTCTATAAACGGGAGAAAGACGCGTTTACTTACTAGCAGGGCTGTGCCGACTCGCTTAGAGCCTGCCCCTGTCCCAGCATCACCTGAGGTGGGTGCCGTGAAAGACAACACGGTGTTACCAGTAGCCTCTAGAGTAGAAACTCTGCCGATAGTTTCCCCCGCTTCGGCAGTAGAGCAGTCTGACACTTCTACATCAGATACGACCCGTCGTCCGGTGTCATTTCGTGATGCACCAGTGCCAGCTCTTGCTCCGGGCCGTTACTACGAAACTCTCCCTTCTAGTAAGGGTGGGTTTCGTTTGGGACGGTCCAAGGGGACAGGCAAGTGACTGGAGTAGCTTGCTTTGATTTCCTCCGTGTACATACCGCATTTGTTTGGAGCCAACGCATCCTCTACATTTGTCAGTATCAACTTGGACATCCGCCACTCGCTCCCCGTGCCTCCTGGGAAACA
>MI3_D3
GGGTTGTCGCATTACCAACTATCGCGGTTCTAACACCTTCGTGCAAGGACACCCAGATGTCGTTCTCAACGACTGTCATTTCAATGATGGACAGTCTGTTGAATGTGACACCATCCTCAGTTTTCACTTGGAGTGTGAAACTGATGGCTATTGGGCCTTGCAGGCTCCTCCCATTCAAAAGGATGACCACTTCAACTACGTAGTCAGCTACGCGGGTTGGACGGTCAAAGATCTTGAGTGGGGTGGTGTTTCCATCGCGATAGATGAGATGAACGGGGCTTCTTCGTCTATAAACGGGAGAAAGACGCAGTTACTTACTAGCAGGGCCGTGCCGACTCGCTTAGAGCCTGCCCCTGTTCCAGCATCATCTGAGGTGGGTGCCGTGAAAGCAAACACGGTGTTACCAGTAGCCTCTAATGTAGAAACTCTACCGATTGTTTCCCCCGCATCGGTAGTAGAGAAACCTGACACTTCCTCATCAGATACCGGCCCTCGTGTGCTGTCGTTTCGTGATGCGCCAGTGCCAGCGTTAGCTCCGGGACGCTACTACGAGACCCTTCCTTCTAGTAAGGGAGGGTTTCGTTTGCCTCGGCGTTCCAAGGGGACAGACAAGTGACTGGAGTAGCTTGTCTTGATTTCCTCCGTGTATATACCGCATTTGTTTGGAGCCAACACATCCTCTACATTTGTCAGTATCAACTTAGAAATCCGCCACTCGCTCCCCGTGCCTCCTGGGAAACA
>MI3_D6
GGGTTGTCGCATTACCAACTATCGCGGTTCTAACACCTTTGTGCAAGGACACCCAGATGTCACACTCAACGACTGTCATTTCAATGACGGGCAGTCCGTTGAATGTGACACCATCCTCAGTTTTCATCTAGAGTGTGATACTGATGGCTATTGGGCCTTGCAAGCTCCGCCCATTCAAAAGGATGACCACTACAACTACGTAGTTAGCTACGCTGGTTGGACGGTTAAAGATCTTGAGTGGGGTGGTGTTTCCATCGCGATAGATGAGATGAACGGGGCTTCATCGTCTATAAACGGGAGAAAGACGCACTTACTTACTAGCAGGGCTGTGCCGACTCGCTTAGAGCCTGCCCCTGTTCCAGCATCATCTGAGGTGGGTGCCGTGAAAGCAAACACGGTGTTACCAGTAGCCTCTAGAGTAGAAACTCTACCGATAGTTTCCCCTGCTTCGGTAGTAGACAGGCCTGACAGTTCCACATCAGACACGAGCCAGCGGTTTGGCTCTTCTCGTGATGCGCCACTGCCACCTCCTGTTCCGGGACGCTTCTACGAGACACTGCCTCAAGCGAGGTCAGGGTTTCGCTTAGCTAAGCGTTCCAAGGGGACAGACAAGTGACTGGAGTAGCTTGTTTTGTTTTCCTCCGTGTAAATACAGCATTTGTTTGGAGCCAACGCATCCTCTACATTTGTCAGTATCAACTTGGATATCCGCCACTCGTTCCCTTCGCCTCCTGGGAAACA
>MI3_E2
GGGTTGTNGCATTACCAACTATCGCGGTTCTAACACCTTCGTGCAAGGACACCCAGATGTCGTTCTCAACGACTGTCATTTCAATGATGGACAGTCTGTTGAATGTGACACCATCCTCAGTTTTCACTTGGAGTGTGAAACTGATGGCTATTGGGCCCTGCAGGCTCCTCCCATTCAAAAGGATGACCACTTCAACTACGTAGTTAGCTACGCGGGTTGGACGGTCAAAGATCTTGAGTGGGGTGGTGTTTCCATCGCGATAGATGAGATGAACGGGGCTTCTTCGTCTATAAACGGGAGAAAGACGCGTTTACTTACTAGCAGGGCTGTGCCGACTCGCTTAGAGCCTGCCCCTGTCCCAGCATCACCTGAGGTGGGTGCCGTGAAAGACAACACGGTGTTACCAGTAGCCTCTAGAGTAGAAACTCTGCCGATAGTTTCCCCCGCTTCGGCAGTAGAGCAGTCTGACACTTCTACATCAGATACGACCCGTCGTCCGGTGTCATTTCGTGATGCACCAGTGCCAGCTCTTGCTCCGGGCCGTTACTACGAAACTCTCCCTTCTAGTAAGGGTGGGTTTCGTTTGGGACGGTCCAAGGGGACAGGCAAGTGACTGGAGTAGCTTGCTTTGATTTCCTCCGTGTACATACCGCATTTGTTTGGAGCCAACGCATCCTCTACATTTGTCAGTATCAACTTGGACATCCGCCACTCGCTCCCCGTGCCTCCTGGGAAACA
>MI3_E3
GGGTTGTCGCATTACCAACTATCGTGGTTCCAACACCTTCGTGCAAGGACACCCAGATGTCACTCTCAACGACTGCCATTTCAATGGTGGTCAGTCGGTTGAGTGTGACACCATCCTCAGTTTTCACTTGGAGTGTGATACTGATGGCTATTGGGCCTTGCAGGCTCCTCCCATTCAAAAGGATGACCACTTCAACTATGTCGTAAGTTACGCTGGTTGGACGGTCAAAGATCTTGAGTGGGGTGGTGTTTCCATCGCGATAGATGAGATGAACGGGGCTTCTTCGTCTATAAACGGGAGAAAGACGCACTTACTTACTAGCAGGGCTGTGCCGACTCGCTTAGAGCCTGCCCCTGTTCCAGCATCATCTGAGGTGGGTGCCGTGAAAGACAACACGGTGTTACCAGTAGCCTCTAGAGTAGAAACTCTACCGATAGTTTCCCCCGCTTCGGTAGTAGAGCAACCTGACCCTTCTACATCAGATGCGAGCCGTCGTCCGGTATCGTTTCGTGATGCACCAGTGCCAGCTTTAGCTCCGGGTCGTTACTACGAAACCCTCCCTTCCAGTAAAGGAGGGTTTCGTTTGGGACGGTCCAAGGGGACAGGCAAGTGACTGGAGTAGCTTGCCTTGATTTCCTCCGTGTACATACCGCATTTGTTTGGAGCCAACGCATCCTCTACATTTGTCAGTATCAACTTAGATATCCGCCACTTGCTCCCCGTGCCTCCTGGGAAACA
>MI3_F2
TGTTGCATTACCAACTATTGCGGTTNCAACACCTTTGTGCAGGGACACCCAGATGTCGTTCTCAACGACTGTCGTTTCAATGATGGACAGTCTGTTGAATGTGACACCATCCTCAGTTTTCACTTGGAGTGTGAAACTGATGGCTATTGGGCCTTGCAGGCTCCTCCCATTCAAAAGGATGACCACTTCAACTACGTAGTTAGCTACGCGGGTTGGACGGTCAAAGATCTTGAGTGGGGTGGTGTTTCCATCGCGATAGATGAGATGAACGGGGCTTCTTCGTCTATAAACGGGAGAAAGACGCAGTTACTTACTAGCAGGGCCGTGCCGACTCGCTTAGAGCCTGCCCCTGTTCCAGCATCATCTGAGGTGGGTGCCGTGAAAGCAAACACGGTGTTACCTGTAGCCTCTAATGTAGAAACTCTACCGATTGTTTCCCCCGCATCGGTAGTAGAGAAACCTGACACTTCCACATCARATACCGGCCCTCGTGTGCTGTCGTTTCGTGATGCGCCAGTGCCAGCGTTAGCTCCGGGACGCTACTACGAGACCCTTCCTTCTAGTAAGGGAGGGTTTCGTTTGCCACGGCGTTCCAAGGGGACAGACAAGTGATTGGAGTAGCTTGTCTTGATTTCCTCCGTGTACATATCGCATTTGTTTGGAGCCAACGCATCCTCTACATTTGTCAGTATCAACTAAAAAATCCCCCACTCGCTCCCCGTGCCTCCTGGAAAACA
>MI3_F3
GGGTTGTCGCATTACCAACTATCGCGGTTCTAACACCTTCGTGCAAGGACACCCAGATGTCGTTCTCAACGACTGTCATTTCAATGATGGACAGTCTGTTGAATGTGACACCGTCCTCAGTTTTCACTTGGAGTGTGAAACTGATGGTTATTGGGCCTTGCAGGCTCCTCCCATTCAAAAGGATGACCACTTCAACTACGTAGTTAGCTACGCGGGTTGGACGATCAAAGATCTTGAGTGGGGTGGTGTTTCCATCGCGATAGATGAGATGAACGGGGCTTCTTCGTCTATAAACGGGAGAAAGACGCAGTTACTTACTAGCAGGGCCGTGCCGACTCGCTTAGAGCCTGCCCCTGTTCCAGCATCATCTGAGGTGGGTGCCGTGAAAGCAAACACGGTGTTACCAGTAGCCTCTAATGTAGAAACTCTACCGATTGTTTCCCCCGCATCGGTAGTAGAGAAACCTGACACTTCCTCATCAGATACCGGCCCTCGTGTGCTGTCGTTTCGTGATGCGCCAGTGCCAGCGTTAGCTCCGGGACGCTACTACGAGACCCTTCCTTCTAGTAAGGGAGGGTTTCGTTTGCCTCGGCGTTCCAAGGGGACAGACAAGTGACTGGAGTAGCTTGTCTTGATTTCCTCCGTGTACATACCGCATTTGCTTGGAGCCAACGCATCCTCTACATTTGTCAGTATCAACTTAGAAATCCGCCACTCTCTCCCCGTGCCTCCTGGGAAACA
>MI3_G2
GGGTTGTCGCATTACCAACTATCGCGGTTCTAACACCTTCGTGCAAGGACACCCAGATGTCGTTCTCAACGACTGTCATTTCAATGATGGACAGTCTGTTGAATGTGACACCATCCTCAGTTTTCACTTGGAGTGTGAGACTGATGGCTATTGGGCCTTGCAGGCTCCTCCCATTCAAAAGGATGACCACTTCAATTACGTAGTTAGCTACGCGGGTTGGACGGTCAAAGATCTTGAGTGGGGTGGTGTTTCCATCGCGATAGATGAGATGAACGGGGCTTCTTCGTCTATAAACGGGAGAAAGACGCAGTTACTTACTAGCAGGGCCGTGCCGACTCGCTTAGAGCCTGCCCCTGTTCCAGCATCATCTGAGGTGGGTGCCGTGAAAGCAAACACGGTGTTACCAGTAGCCTCTAATGTAGAAACTCTACCGATTGTTTCCCCCGCWTCGGTAGTAGAGAAACCTGACACTTCCTCATCAGATACCGGCCCTCGTGTGCTGTCGTTTCGTGATGCGCCAGTGCCAGCGTTAGCTCCGGGACGCTACTACGAGACCCTTCCTTCTAGTAAGGGAGGGTTTCGTTTGCCACGGCGTTCCAAGGGGACAGACAAGTGACTGGAGTAGCTTGTCTTGATTTCCTCCGTGTACATATCGCATTTGCTTGGAGCCAACGCATCCTCTACATTTGTCAGTATCAACTTAGAAATCCGCCACTCGCTCCCCGTGCCTCCTGGGAAACA
>MI3_G3
GGGTTGTCGCATTACCAACTATCGCGGTTCTAACACCTTCGTGCAAGGCCACCCAGATGTCGTTCTCAACGACTGTCATTTCAATGATGGACAGTCTGTTGAATGTGACACCATCCTCAGTTTTCACTTGGAGTGTGAAACTGATGGCTATTGGGCCTTGCAGGCTCCTCCCATTCAAAAGGATGACCACTTCAACTACGTAGTTAGCTACGCGGGTTGGACGGTCAAAGATCTTGAGTGGGGTGGTGTTTCCATCGCGATAGATGAGATGAACGGGGCTTCTTCGTCTATAAACGGGAGAAAGACGCAGTTACTTACTAGCAGGGCCGTGCCGACTCGCTTAGAGCCTGCCCCTGTTCCAGCATCATCTGAGGTGGGTGCCGTGAAAGCAAACACGGTGTTACCAGTAGCCTCTAGTGTAGAAACTCTACCGATTGTTTCCCCCGCATCGGTAGTAGAGAAACCTGACACTTCCTCATCAGATACCGGCCCTCGTGTGCTGTCGTTTCGTGATGCGCCAGTGCCAGCGTTAGCTCCGGGACGCTACTACGAGAACCTTCCTTCTAGTAAGGGAGGGTTTCGTTTGCCTCGGCGTTCCAAGGGGACAGACAAGTGACTGGAGTAGCTTGTCTTGATTTCCTCCGTGTACATACCGCATTTGTTTGGAGCCAACGCATCCTCTACATTTGTCAGTATCAACTTAGAAATCCGCCACTCGCTCCCCGTGCCTCCTGGGAAACA
>MI3_H2
GGGTTGTCGCATTACCAACTATCGTGGTTCTAACACCTTCGTGCAAGGGCACCCAGATGTCACTCTCAACGACTGCCATTTCAATGATGGCCAGTCTGTTGAATGTGACACCATCCTCAGTTTTCACTTGGAGTGTGATACTGACGGTTATTGGGCCTTGCAGGCTCCTCCCATTCAAAAGGATGACCATTTCAATTACGTAGTTAGCTACGCGGGTTGGACGGTCAAAGATCTTGAGTGGGGTGGTGTTTCCATCGCGATAGATGAGATGAACGGGGCTTCTTCGTCTATAAACGGGAGAAAGACGCAGTTACTTACTAGCAGGGCTGTGCCGACTCGCTTAGAGCCTGCCCCTGTTCCAACATCATCTGAGGTGGGTGCCGTGAAAGCAAACACGGTGTTACCAGTAGCCTCTAGTGTAGAAACTCTACCGATTGTCTCCCCTGCATCGGTAGTAGAGAAACCCGACACTTCCTCATCAGATACCGGCCCTCGTGTGCTGTCGTTTCGTGATGCGCCAGTGCCGGCGTTAGCTCCGGGACGCTACTACGAAACTCTTCCTTCTAGTAAGGGAGGGTTTCGTTTGCCTCGGCGTTCCAAGGGGACAGACAAGTGACTGGAGTAGCTTGTCTTGATTTCCTCCGTGTACATACCGCATCTGTTTGGAGCCAACGCATCCTTCACATTTGTCAGTATCAACTTAGAAATCCGCCACTCGCTCCCCGTGCCTCCTGGGAAACA
>MI3_H3
GGGTTGTCGCATTACCAACTATCGCGGTTCTAACACCTTCGTGCAAGGCCACCCAGATGTCGTTCTCAACGACTGTCATTTCAATGATGGACAGTCTGTTGAATGTGACACCATCCTCAGTTTTCACTTGGAGTGTGAAACTGATGGCTATTGGGCCTTGCAGGCTCCTCCCATTCAAAAGGATGACCACTTCAACTACGTAGTTAGCTACACGGGTTGGACGGTCAAAGATCTTGAGTGGGGAGGTGTTTCCATCGCGATAGATGAGATGAACGGGGCTTCTTCGTCTATAAACGGGAGAAAGACGCAGTTACTTACTAGCAGGGCTGTGCCGACTCGCTTAGAGCCTGCCCCTGTATCAGCATCATCTGAGGTGGGTGCCGTGAAAGCAAACACGGTGTTACCAGTAGCCTCTAGAGTAGAAACTCTACCGATAGTTTCCCCTGCTTCGGTAGTAGACAGGCCCGACAGTTCCACATCAGACATGAGTCAACGTTTTGGCTCGTCTCGTGATGCGCCGCTGCCGCCACCTGTTCCGGGACGCTTCTTCGAAACACTGCCTCCGACGAGGTCAGGGTTTCGATTGCCTAAGCGTTCCAAGGGGACGGACAAGTRACTGGAGTAGCTTGTTTAGTTTTCCTCCGTGTACATACCGCATTTGTTTGGAGCCAACGCATCCTCTACATTTGTCAGAATCAACTTGGGTATCCGCCACTCGCTCCCCTCGCCTCCTGGGAAACA
>NJ1_A10
GGGTTGTCGCATTACCAACTATCGTGGTTCTAACACCTTCGTGCAGGGACACCCAGATGTCGTTCTCAACGACTGTCGTTTCAATGATGGACAGTCTGTTGAATGCGACACCATCCTCAGTTTTCACTTGGAGTGTGATACTGATGGCTATTGGGCTCTGCAAGCTCCTCCCATTCAAAAGGATGACCACTTCAACTACGTAGTTAGCTACGCGGGTTGGACGGTCAAAGATCTTGAGTGGGGTGGTGTTTCTATCGCGATAGATGAGATGAACGGGGCTTCTTCGTCTATAAACGGGAGAAAGACGCAGTTACTTACTAGCAGGGCCGTGCCGACTCGCTTAGAGCCTGCCCCTGCATCAGCATCATCTGAGGTGGGTGCCGTGAAAGACAACTCGGTGTTACCAGTAGCCTCTAGAGTAGAAACTCTACCGATAGTTTCCCCCGCTTCGGTAGTAGAGCAACCTGACACTTCTACATCAGATACGACCCGTCGACCGGTGTCGTTTCGTGATGCACCAGTGCCAGCTTTGGCTCCGGGTCGTTACTACGAAACTCTTCCTTCTAGTAAGGGTGGGTTTCGTTTGGGGCGATCCAAGGGGACAGGCAAGTGACTGGAGTAGCTTGTCTTGTTTTCCTCCGTGTACATTACGCACTTGTTTGGAGCCAACACATCCTCTGCATTTGTCAGTATCAACTTAGAGATCCGCCACTCGCTCCCCGTGCCTCCTGGGAAACA
>NJ1_A11
GGGTTGTCGCATTACCAACTATCGCGGTTCTAACACCTTCGTGCAGGGACACCCAGATGTCGTCCTCAACGACTGTCATTTCAATGATGGACAGTCTGTTGAATGCGACACCATCCTCAGTTTTCACTTGGAGTGTGAAACTGATGGCTATTGGGCTCTGCAAGCTCCTCCCATTCAAAAGGATGACCACTTCAACTACGTAGTTAGCTACGCGGGTTGGACGGTCAAAGATCTTGAGTGGGGTGGTGTTTCCATCGCGATAGATGAGATGAACGGGGCTTCTTCGTCTATAAACGGGAGAAAGACGCAGTTACTTACTAGCAAGGCCGTGCCGACTCGCTTAGAGCCTGCCCTTGCATCAGCATCATCAGAGGAGGGTGCCGTGAAAGCAAACACGGTGTTACCTGTTGCCTCTAGAGTAGAAACTCTACCGATAGTCTCCCCCGCTTCGGTAGTAGAGAAACCTGACACTTCCTCATCAGATACCGGCCCTCGCGTGCTGTCGTTTCGTGATGCGCCAGTGCCAGCGTTAGCTCCGGGACGCTACTACGAGACTCTTCCTTCTGGCAAGGGAGGGTTTCGTTTGCCTAGGCGTTTCAAGGGGACAGACAAGTGACTGGAGTAGCTTGTCTTGATTTCCTCCGTGTACATACCGCATTAGTTTGGAGCCAACGCATCCTCTGTATTTGTCAGTGCCAACTTAGATATCCGCCACTCGCTCCCCGTGCCTC
>NJ1_A12
GGGTTGTCGCATCACCAACTATCGTGGTTCCAACACCTTCGTGCAAGGACACCCAGATGTCACACTCAACGACTGTCATTTCAATGACGGGCAGTCTGTTGAATGTGACACCATCCTCAGTTTTCACTTGGAGTGTGATACTGATGGTTATTGGGCCTTGCAAGCTCCCCCCATTCAAAAGGATGACCACTTCAACTATGTAGTTAGCTGCACGGGTTGGACGGTCAAAGATCTTGAATGGGGTGGTGTTTCCATCGCGATAGATGAGATGAACGGGGCTTCTTCGTCTATAAACGGGAGAAAGACGCAGTTACTTACTAGCAGGGCTGTGCCGACTCGCTTAGAGCCTGCCCCTGTTCCAGCATCATCAGAGGAGGGTGCCGTGAAAGCAAACACGGTGTTACCTGTAGCCTCTAGAGTAGAAACTCTACCGATTGTCTCCCCCGCTTCGGTAGTAGAGAAACCTGACACTTCCACATCAGACACCGGCCCTCGTGTGCTGTCGTTTCGTGATGCGCCAGTGCCAGCGTTAGCTCCGGGACGCTACTACGAAACTCTCCCTTCTAGCAAGGGAGGGTTTCGTTTGCCTAGGCGTTCCAAGGGGACAGACAAGTGACAGGAGTAGCTTGTCTCGATTTCCTCCGTGTACATACCGCATTAGTTCGGAGCCAACGCATCCTCTGTATTTGTCAGTATCAACYTGGAAATCCGCCACTCTCTCCCCGNGCCTCCTGGGAAACA
>NJ1_A5
GGGTTGTCGCATCACCAACTATCGCGGCTCTAACACCTTTGTGCAGGGACACCCAGATGTCGTCCTTAACGATTGTCATTTCAATGATGGACAGTCTGTTGAATGCGACACCATCCTCAGTTTTCACTTGGAGTGTGAAACTGATGGCTATTGGGCCCTGCAGGCTCCTCCCATTCAAAAGGATGACCATTTCAACTACGTAGTTAGCTACGCGGGTTGGACGGTCAAAGATCTTGAGTGGGGTGGTGTTTCCATCGCGATAGATGAGATGAACGGGGCTTCTTCGTCTATAAACGGGAGAAAGACGCAGTTACTTACTAGCAGGGCCGTGCCGACTCGCTTAGAGCCTGCCCCTGTATCAGCATCATCTGAGGTGGGTGCCGTGAAAGCAAACACGGTGTTACCAGTAGCCTCTAACTTAGAAACTCTACCGATAGTCTCCCCCGCTTCGGTAGTAGAGAAACCTGACACTTCCTCATCAGATACCGGCCCTCGTGTGCTGTCGTTTCGTGATGCGCCAGTGCCAGCGTTAGCTCCGGGACGCTACTACGAAACTCTTCCTTCTAGTAAGGGAGGGTTTCGTTTGCCTAGACGTTCCAAGGGGACAGACAAGTGACTGGAGTAGCTTGTCTTGATTTCCTCCGTGTACATACCGCATTTGTTTGGAGCCAACACATCCTCTGCATTTGTCAGTATCAACTTAGAAGTCCGCCACTCGCTCCCCGTGCCTCCTGGGAAACA
>NJ1_A6
ACCGTAGTTTCTACACCTTTGTGCAAGGGCACCCTGATGTCACCCTCAACGACTGTCACTTTAATGACGGGCAGTCTGTTGAGTGTGACACCATCCTCAGTTTTCATTTGGAGTGTGATACTGATGGATATTGGGCCTTGCAAGCTCCTCCTATTCAAAAGGATGACCGTTTCAACTATGTAGTCAGCTACGCTGGTTGGACGGTCAAAGATCTTGAGTGGGGTGGTGTTTCCATCGCGATAGATGAGATGAACGGGGCTTCTTCGTCTATAAACGGGAGAAAGACGCACTTACTTACTAGCAGGGCTGTGCCGACTCGCTTAGAGCCTGCCCCTGTTCCAGCATCATCTGAGGTGGGTGCCGTGAAAGCAAACACGGTGTTACCAGTGACCTCTAGAGTAGAAACTCTACCGATAGTTTCCCCCGCTTCGGTAGTAGACAGGCCTGACAGTTCCACATCAGACACCAGCCAACGTTTTGGCTTGTCTCGTGATGCGCCATTGCCACCTCCTGTTCCGGGACGCTTCTACGAAACCTTACCTCAAACGAGGTCAGGGTTTCGTTTGGCCAAGCGTTCCAAGGGGACAGACAAGTGACTGGAGTAGCTTGTCTTGATTTCCTCCGTGTACATACCGCATTTGCTTGGAGCCAACGCATCCTCTACATTTGTCAGTATCAACTTAGAAATCCGCCACTCNNTTCCCGTGCCTCCGGGAAAACA
>NJ1_A7
GGGTTGTCGCATTACCAACTATCGCGGTTCCAACACCTTTGTGCAAGGTCACCCAGATGTCACTCTCAACGACTGTCATTTTAATGACGGACAGTCTGTTGAGTGTGACACCATCCTCAGTTTTCACTTGGAGTGTGATACTGATGGCTATTGGGCCTTGCAAGCTCCACCCATTCAAAAGGATGACCATTTCAATTACGTAGTTAGCTACGCGGGTTGGACGGTCAAAGATCTTGAATGGGGTGGTGTTTCCATTGCGATAGATGAGATGAACGGGGCTTCTTCGTCTATAAACGGGAGAAAGACGCACTTACTTACTAGCAGGGCTGTGCCGACTCGCTTAGAGCCTGCCCCTGTTCCAGCATCATCTGAGGTGGGTGCCGTGAAAGCAAACACGGTGTTACCAGTGACCTCTAGAGTAGAAACTCTACCGATAGTTTCCCCCGCTTCGGTAGTAGACAGGCCTGACAGTTCTACATCAGATACGAGCCAACGCTTTGGCTCTTCTCGTGATGCACCACTGCCACCTCCTGTTCCGGGACGTTTCTACGAAACCCTACCTCAGACGAGGACAGGGTTTCGGCTTGCTAAGCGTTCCAAGGGGACAGACAAGTGACTGGAGTAGCTTGTCTTGATTTCCTCCGTGTACATACCGCATTTGTTTGGAGCCAACGCATCCTCTACATTTGTCAGTATCAACTTAGACATCCGCCACTCGCTCCCCGTGCCTCCTGGGAAACA
>NJ1_B1
GGGTTGTCGCATTACCAACTATCGCGGTTCTWACACCTTCGTGCAAGGACACCCAGATGTCGTTCTCAACGACTGCCATTTCAATGATGGCCAATCGGTTGAGTGTGACACCATCCTCAGTTTTCACTTGGAGTGTGATACTGATGGTTATTGGGCCTTGCAGGCTCCCCCCATCCAAAAGGATGACCACTTCAACTATGTCGTAAGTTACGCTGGTTGGACGGTCAAAGATCTTGAATGGGGTGGTGTTTCCATCGCGATAGATGAGATGAACGGGGCTTCTTCGTCTATAAACGGGAGAAAGACGCACTTACTTACTAGCAGGGCTGTGCCGACTCGCTTAGAGCCTGCCCCTGTTCCAGCATCATCTGAGGTGGGTACCGTGAAAGACAACACGGTGTTACCAGTAGCCTCTAGAGTAGAAACTCTACCGATAGTTTCCCCCGCTTCGGTAGTAGAGCAGTCTGACACTTCTACATCAGATACGAGCCGTCGTCCGGTGTCGTTTCGTGATGCACCAGTGCCGGCTTTAGCTCCAGGTCGTTACTACGAGACTCTTCCTTCTGGTAGGAGTGGGTTTCGTTTGGGACGGTCCAAGGGGACAGGCAAGTGACTGGAGTAGCTTGTCTTGATTTCCTCCGTGTACACATCGCATTTGTTTGGAGCCAACGCATCCTCTGTATTTGTCAGTATCAAATTAGAAATCCGCCACTCGCTCCCCGTGCCTCCTGGGAAACA
>NJ1_B10
GGGTTGTCGCATTACCAACTATCGTGGTTCTAACACCTTTGTGCAGGGACACCCAGATGTCGTCCTCAACGACTGCCATTTCAATGATGGGCAGTCTGTTGAGTGCGACACCATCCTCAGTTTTCACTTGGAGTGTGAAACTGATGGCTATTGGGCCCTGCAGGCTCCTCCCATTCAAAAGGATGACCACTTCAACTACGTAGTCAGCTACGCGGGTTGGACAATCAAAGATCTTGAGTGGGGTGGTGTTTCCATCGCGATAGATGAGATGAACGGGGCTTCTTCGTCTATAAACGGGAGAAAGACGCAGTTACTTACTAGCAGGGCTGTGCCGACTCGCTTAGAGCCTGCCCCTGTATCAGCATCATCAGAGGAGGGTGCCGTGAAAGCAAACACGGTGTTACCTGTAGCCTCTAGAGTAGAAACTCTACCGAYAGTCTCCCCCGCTTCGGTAGTAGAGAAACCTGACACTTCCTCATCAGATACCGGCCCTCGAGTGCTGTCGTTTCGTGATGCGCCAGTGCCAGCGTTAGCTCCGGGACGTTATTACGAGACTCTCCCTTCTAGTAAGGGAGGGTTTCGTTTGCCTAGGCGTTCCAAGGGGACAGACAAGTGACTGGAGTAGCTTGTCTTGATTTCCTCCGTGTATATACCGCATTTGTTTGGAGCCAACGCATCCTCTGCATTTGTCAGCTCAACTCAGAAATCCGCCACTCGCTCCCCGTGCCTCCTGGGAAACA
>NJ1_B12
GGGTTGTCGCATTACCAACTATCGTGACTCTAACACCTTCGTGCAGGGACACCCAGATGTCATCCTCAACGATTGCCATTTTAATGATGGGCAATCTGTTGAGTGTGACACCATCCTCAGTTTTCACCTGGAGTGTGATACTGATGGCTATTGGGCTCTGCAGGCTCCTCCCATTCAAAAGGATGACCACTTCAACTACGTAGTTAGCTACGCGGGTTGGACGGTCAAAGATCTTGAGTGGGGTGGTGTTTCCATCGCGATAGATGAGATGAACGGGGCTTCTTCGTCTATAAACGGGAGAAAGACGCAGTTACTTACTAGCAGGGCTGTGCCGACTCGCTTAGAGCCTGCCCCTGTACCAGCATCATCTGAGGTGGGTGCCGTGAAAGCAAACACGGTGTTACCAGTAGCCTCTAGTGTAGAAACTCTACCGATAGTCTCCCCCGCTACGGTAGTAGAGAGACCTGACACTTCCTCATCAGATACCGGCCCTCGTGTGCTGTCGTTTCGTGATGCGCCAGTGCCAGCGTTAGCTCCGGGACGCTATTACGAGACCCTTCCTTCTAGTAAGGGAGGGTTTCGTTTGCCTAGGCGTTCCAAGGGGACAGACAAGTGACTGGAGTAGCTTGTCTTGATTTCCTCCGTGTATATACCGCATCTGTTTGGAGCCAACGCATCCTTTGCATTTGTCAGTATCAACTTAGAGATCCGCCACTCGCTCCCCGTGCCTCCTGGGAAACA
>NJ1_B2
GGGTTGTCGCATCACCAACTATCGTGGTTCTAACACCTTCGTGCAAGGACACCCAGATGTCACCCTCAACGACTGCCATTTTAATGATGGCCAGTCTGTTGAATGTGACACCATCCTCAGTTTTCACTTGGAGTGTGATACTGATGGCTATTGGGCCTTGCAGGCTCCCCCCATTCAAAAGGATGATCACTTCAACTATGTTGTAAGTTACGCTGGTTGGACGGTCAAAGATCTTGAATGGGGTGGTGTTTCCATCGCGATAGATGAGATGAACGGGGCTTCTTCGTCTATAAACGGGAGAAAGACGCACTTACTTACTAGCAGGGCTGTGCCGACTCGCTTAGAGCCTGCCCCTGTCCCAGCATCATCTGAGGTGGGTGCCGTGAAAGACAACACGGTGTTACCTGTAGCCTCTAGAGTAGAAACTCTACCGATAGTCTCCCCCGCTTCGGTAGTAGAGCAGTCTGACACTTCTACATCAGATACGAGCCGCCGACCGGTGTCGTTTCGTGATGCACCAGTGCCAGCCTTGGCTCCGGGTCGTTACTACGAAACTCTCCCTCCTAGTAAGGGTGGGTTTCGTTTGGGACGACCCAAGGGGACAGGCAAGTGACTGGAGTAGCTTGTCTTGATTTCCTCCGTGTACATACCGCATTTGTTTGGAGCCAACACATCCTCGACATTTGTCAGTATCAACTCAAATATCCGCCACTCGCTCCCCGTGCCTCCTGGGAAACA
>NJ1_B3
CCTTCGTGCAAGGACACCCAGATGTCACACTCAACGACTGTCATTTCAATGACGGACAGTCTGTTGAATGTGACACCATCCTCAGTTTTCACTTGGAGTGTGATACTGATGGCTATTGGGCCTTGCAAGCTCCTCCCATTCAAAAGGATGACCATTTCAATTACGTAGTTAGCTACGCCGGTTGGACGGTCAAAGATCTTGAGTGGGGTGGTGTTTCCATCGCGATAGATGAGATGAACGGGGCTTCTTCGTCTATAAACGGGAGAAAGACGCAGTTACTTACTAGCAGGGCCGTGCCGACTCGCTTAGAGCCTGCCCCTGTTCCAACATCATCTGAGGTGGGTGCCGTGAAAGCAAACACGGTGTCACCAGTTGCCTCTAGTGTAGAAACTCTACCAATTGTTTCCCCCGCATTGGTAGTAGAGAAACCTGACACTTCCTCATCAGATACCGGCCCTCGTGTGCTGTCGTTTCGTGATGCGCCAGTGCCAGCGTTAGCTCCGGGACGCTACTACGAGACTCTTCCTTCTAGCAAGGGAGGGTTTCGTTTGCCACGGCGTTCCAAGGGGACAGACAAGTGACAGGAGTAGCTTGTCTTGATTTCCTCCGTGTACATACCGCATCTGTTTGGAGCCAACGCATCCTCTACATTTGTCAGTTTCAACTTAGAAATCCGCCACTCGCTCCCCGTGCCTCCTGGCGAAACA
>NJ1_B4
GGAGTGTGATACTGATGGCTATTGGGCCTTGCAAGCTCCTCCCATTCAAAAGGATGACCATTTCAATTACGTAGTTAGCTACGCCGGTTGGACGGTCAAAGATCTTGAGTGGGGTGGTGTTTCCATCGCGATAGATGAGATGAACGGGGCTTCTTCGTCTATAAACGGGAGAAAGACGCAGTTACTTACTAGCAGGGCCGTGCCGACTCGCTTAGAGCCTGCCCCTGTTCCAACATCATCTGAGGTGGGTGCCGTGAAAGCAAACACGGTGTCACCAGTTGCCTCTAGTGTAGAAACTCTACCAATTGTTTCCCCCGCATTGGTAGTAGAGAAACCTGACACTTCCTCATCAGATACCGGCCCTCGTGTGCTGTCGTTTCGTGATGCGCCAGTGCCAGCGTTAGCTCCGGGACGCTACTACGAGACTCTTCCTTCTAGCAAGGGAGGGTTTCGTTTGCCACGGCGTTCCAAGGGGACAGACAAGTGACAGGAGTAGCTTGTCTTGATTTCCTCCGTGTACATACCGCATCTGTTTGGAGCCAACGCATCCTCTACATTTGTCAGTTTCAACTTAGAAATCCGCCNCTCGCTCCCCGTGCCTCCTGGGAAACA
>NJ1_B5
GGGTTGTCGCATTACCAACTATCGCGGTTCTAACACCTTCGTGCAGGGACACCCAGATGTCGTTCTCAACGACTGTCATTTTAATGATGGACAGTCTGTTGAATGCGACACCATCCTCAGTTTTCACTTGGAGTGTGAAACTGATGGCTATTGGGCCTTGCAAGCTCCTCCCATTCAAAAGGATGACCACTTCAACTACGTAGTTAGCTACGCGGGTTGGACGGTCAAAGATCTTGAGTGGGGTGGTGTTTCCATCGCGATAGATGAGATGAACGGGGCTTCTTCGTCTATAAACGGGAGAAAGACGCAGTTACTTACTAGCAGGGCCGTGCCGACTCGCTTAGAGCCTGCCCCTGTATCAGCATCATCTGAGGTGGGTGCCGTGAAAGCAAACACGGTGTTACCAGTTGCCTCTAGTGTAGAAACTCTACCGATAGTCTCCCCCGCTTCGGTAGTAGAGAAACCTGACACTTCCTCATCAGATACCGGCCCACGTGTGCTGTCGTTTCGTGATGCGCCAGTGCCAGCGTTAGCTCCGGGACGCTACTACGAAACTCTACCTTCTAGCAAGGGGGGGTTTCGTCTGCCTAGGCGTTCCAAGGGGACAGACAAGTGACTGGAGTAGCTTGTCTTGATTTCCTCCGTGTAAATACAGCATTTGTTTGGAGCCAACGCATCCTCTGTATTTGTCAGTATCAACTTAGAGATCCGCCACTCGCTCCCCGTGCCTCCTGGGAAACA
>NJ1_C10
GGGTTGTCGCATTACCAACTATCGCGGTTCTAACACCTTCGTGCAGGGACACCCAGATGTCGCCCTCAACCACTGCCACTTCAATGATGGTCAGTCTGTTGAGTGCGACACCATCCTCAGTTTTCACTTGGAGTGTGAAACTGATGGCTATTGGGCCCTGCAGGCTCCTCCCATTCAAAAGGATGACCACTTCAACTACGTAGTTAGCTACGCGGGTTGGGCGGTCAAAGATCTTGAGTGGGGTGGTGTTTCCATCGCGATAGATGAGATGAACGGGGCTTCTTCGTCTATAAACGGGAGAAAGACGCAGTTACTTACTAGCAGGGCTGTGCCGACTCGCTTAGAGCCTGCCCCTGTACCAGCATCATCTGAGGTGGGTGCCGTGAAAGCAAACACGGTGTTACCAGTAGCCTCTAATGTAGAAACTCTACCGATAGTTTCCCCCGCTTCGGTAGTAGAGAGACCTGACACTTCCCCATCAGATACCGGCCCTCGTGTGCTGTCGTTTCGTGATGCGCCAGTGCCAGCGTTAGCTCCGGGACGCTACTACGAAACTCTTCCTTCTAGCAAGGGAGGGTTTCGTTTGCCTCGGCGTTCCAAGGGGACAGACAAGTGACTGGAGTAGCTTGTCTTGATTTCCTCCGTGTACATACCGCATTTGTTTGGAGCCAACGCATCCTCTGCATTTGTCAGTATCAACTTAGAGATCCGCCACTCTCTCCCCGTGCCTCCTGGGAAACA
>NJ1_C11
GGGTTGTCGCATTACCAACTATCGCGGTTCTAACACTTTTGTGCAAGGACACCCAGATGTCACACTCAACGACTGCCATTTCAATGATGGTCAGTCTGTTGAATGTGACACCATCCTCAGTTTTCACTTGGAGTGTGACACTGATGGTTATTGGGCCTTGCAAGCCCCCCCCATTCAAAAGGATGACCACTTCAATTACGTAGTTAGCTACGCGGGTTGGACGGTCAAAGATCTTGAGTGGGGTGGTGTTTCCATCGCGGTAGATGAGATGAACGGGGCTTCTTCGTCTATAAACGGGAGAAAGACGCACTTACTTACTAGCAGGGCTGTGCCGACTCGCTTAGAGCCTGCCCCTGTTCCAGCATCATCTGAGGTGGGTGCCGTGAAAGCAAACACGGTGTTACCAGTGACCTCTAGAGTAGAAACTCTACCGATAGTTTCCCCTGCTTCGGTAGTAGACAGGCCTGACAGTTCCACATCAGACACTAGCCAACGTTTTGGCTTTTCTCGTGATGCACCACTGCCACCACCTGTTCCGGGACGTTTCTACGAAACCCTGCCTCAAACGAGGTCTGGGTTTCGTTTGGCTAAACGTACCAAGGGGACAGACAAGTGACTGGAGTAGCTTGTCTTGATTTCCTCCGTGTACATACCGCATTTGTTTGGAGCCAACGCATCCTCTGCATTTGTCAGTATCAACTTAAATATCCGCCACTCGCTCCCCGTGCCTCCTGGGAAACA
>NJ1_C2
GGGTTGTCGCATTACCAACTATCGCGGTTCTAACACCTTCGTGCAGGGACACCCAGATGTCGTTCTCAACGACTGCCACTTCAATGATGGACAGTCTGTTGAGTGCGACACCGTCCTCAGTTTTCACTTGGAGTGTGAAACTGATGGCTATTGGGCCCTGCAGGCTCCTCCCGTTCAAAAGGATGACCACTTCAACTACGTAGTTAGCTACGCGGGTTGGACGGTCAAAGATCTTGAGTGGGGTGGTGTTTCCATCGCGATAGATGAGATGAACGGGGCTTCTTCGTCTATAAACGGGAGAAAGACGCAGTTACTTACTAGCAGGGCTGTGCCGACTCGCTTAGAGCCTGCCCCTGTACCAGCATCATCTGAGGTGGGTGCCGTGAAAGCAAACACGGTGTTACCAGTAGCCTCTAATGTAGAAACTCTACCGATAGTTTCCCCCGCTTCGGTAGTAGAGAGACCTGACATTTCCTCATCAGATACCGGCCCTCGTGTGCTGTCGTTTCGTGATGCGCCAGTGCCAGCGTTAGCTCCGGGACGCTACTACGAAACTCTTCCTTCTAGTAAGGGAGGGTTTCGTTTGCCTCGGCGTTCCAAGGGGACAGACAAGTGACTGGAGTAGCTTGTCTTGATTTCCTCCGTGTACATACCGCATTTGTTTGGAGCCAACGCATCCTCTACATTTGTCAGTATCAACTTAGAGATCCGCCACTCTCTCCCCGTGCCTCCTGGGAAACA
>NJ1_C3
TTCGTGCAAGGGCACCCAGATGTCGTTCTCAACGACTGCCATTTCAATGATGGTCAGTCGGTTGAGTGTGACACCATCCTCAGTTTTCACTTGGAGTGTGATACTGATGGCTATTGGGCCTTGCAGGCTCCTCCCATTCAAAAGGATGACCATTTCAACTACGTCGTGAGTTACGCTGGTTGGACGGTCAAAGATCTTGAATGGGGTGGTGTTTCCATCGCGATAGATGAGATGAACGGGGCTTCTTCGTCTATAAACGGGAGAAAGACGCACTTACTTACTAGCAGGGCTGTGCCGACTCGCTTAGAGCCTGCCCCTGTTCCAGCATCATCTGAGGTGGGTGCCGTGAAAGACAACACGGTGTTACCAGTAGCCTCTAGAGTAGAAACTCTGCCGATAGTCTCCCCCGCTTCGGCAGTAGAGCAATCTGACACTTCTGCATCAGACATGAGCCGTCGACCGGTGTCGTTTCGTGATGCACCAGTGCCAGCTTTGGCTCCGGGTCGGTACTACGAAACTCTCCCTTCTAGTAAGGGTGGGTTTCGTTTGGGACGATCCAAGGGGACGGGCAAGTGACTGGAGTAGCTTGTCTTGATTTCCTCCGTGTACATACAGCATTTGTTTGGAGCCAACGCATCCTCTACATTTGTCAGTATCAACTCAAATATCCGCCACTCGCTCCCCGTGCCTCCTGGGAAACA
>NJ1_C5
GGGTTGTCGCATTACCAACTACCGTGGTTCTAACACCTTCGTGCAAGGACACCCAGATGTCACCCTCAACGACTGCCATTTTAATGATGGCCAGTCGGTTGAATGTGACACCATCCTCAGTTTTCACTTGGAGTGTGACACTGATGGCTATTGGGCCTTGCAGGCTCCTCCCATTCAAAAGGATGACCACTTCAACTACGTCGTAAGTTACGCTGGTTGGACGGTCAAAGATCTTGAATGGGGAGGTGTTTCCATCGCGATAGATGAGATGAACGGGGCTTCTTCGTCTATAACCGGGAGAAAGACGCAATTACTTACTAGCAGGGCTGTGCCGACTCGCCTTGAGCCTGCCCCTGTTCCAACATCATCTGAGGTGGGTGCCGTGAAAGACAACACGGTGTTACCAGTAGCCTCTAGAGTAGAAACTCTGCCAATAGTTTCCCCCGCTTTGGCAGTAGAGCAACTTGACACTTCTACATCCGATACCAGCCGTCGTCCGGTGTCGTTTCGTGATGCACCAGTGCCAGCTTTAGCTCCGGGCCGTTACTACGAAACCCTCCCTTCTAGTAAAGGTGGGTTTCGTTTGGGACGGACCAAGGGGACAGGCAAGTGACTGGAGTAGCTTGTCTTGATTTCCTCCGTGTACATACCGCATTTGGTTGGAGCCAACGCATCCTCTGCATTTGTCAGTATCAACTTAGATATCCGCCACTCGCTCCCCGTGCCTCCTGGGAAACA
>NJ1_C6
TTCGTGCAGGGACACCCAGATGTCGTCCTCAACGACTGCCACTTCAAGGATGGACAGTCTGTTGAGTGCGACACCATCCTCAGTTTTCACTTGGAGTGTGAAACTGATGGCTATTGGGCCCTGCAGGCTCCTCCCATTCAAAAGGATGACCACTTCAACTACGTAGTTAGCTACGCGGGTTGGACGGTCAAAGATCTTGAGTGGGGTGGTGTTTCCATCGCGATAGATGAGATGAACGGGGCTTCTTCGTCTATAAACGGGAGAAAGACGCAGTTACTTACTAGCAGGGCTGTGCCGACTCGCTTAGAGCCTGCCCCTGTACCAGCATCATCTGAGGTGGGTGCCGTGAAAGCAAACACGGTGTTACCAGTAGCCTCTAATGTAGAAACTCTACCGATAGTTTCCCCCGCTTTGGTAGTAGAGAGACCTGACACTTCCTCATCAGATACCGGCCCTCGTGTGCTGTCGTTTCGTGATGCGCCAGTGCCAGCGTTAGCTCCGGGACGCTACTACGAAACTCTTCCTTCTAGCAAGGGAGGGTTTCGTTTGCCTCGGCGTTCCAAGGGGACAGACAAGTGACTGGAGTAGCTTGTCTTGATTTCCTCCGTGTACATACCGCATTTGTTTGGAGCCAACGCATCCTCTACATTTGTCAGTATCAACTTAGAGATCCGCCACTCTCTCCCCGTGCCTCCTGGAAAACA
>NJ1_C8
GGGTTGTCGCATTACCAACTATCGCGGCTCTAACACCTTCGTGCAGGGACACCCAGATGTCGTCCTCAACGACTGCCACTTCAAGGATGGACAGTCTGTTGAGTGCGACACCATCCTCAGTTTTCACTTGGAGTGTGAAACTGATGGCTATTGGGCCCTGCAGGCTCCTCCCATTCAAAAGGATGACCACTTCAACTACGTAGTTAGCTACGCGGGTTGGACGGTCAAAGATCTTGAGTGGGGTGGTGTTTCCATCGCGATAGATGAGATGAACGGGGCTTCTTCGTCTATAAACGGGAGAAAGACGCAGTTACTTACTAGCAGGGCTGTGCCGACTCGCTTAGAGCCTGCCCCTGTACCAGCATCATCTGAGGTGGGTGCCGTGAAAGCAAACACGGTGTTACCAGTAGCCTCTAATGTAGAAACTCTACCGATAGTTTCCCCCGCTTTGGTAGTAGAGAGACCTGACACTTCCTCATCAGATACCGGCCCTCGTGTGCTGTCGTTTCGTGATGCGCCAGTGCCAGCGTTAGCTCCGGGACGCTACTACGAAACTCTTCCTTCTAGCAAGGGAGGGTTTCGTTTGCCTCGGCGTTCCAAGGGGACAGACAAGTGACTGGAGTAGCTTGTCTTGATTTCCTCCGTGTACATACCGCATTTGTTTGGAGCCAACGCATCCTCTACATTTGTCAGTATCAACTTAGAGATCCGCCACTCTCTCCCCGTGCCTCCTGGGAAACA
>NJ1_D10
GGGTTGTCGCATTACCAACTATCGCGGTTCTAACACCTTCGTGCAAGGACACCCAGATGTCATCCTCAACGACTGCCATTTTAATGATGGTCAGTCGGTTGAGTGTGACACCATCCTCAGTTTTCACTTGGAGTGTGATACTGATGGTTATTGGGCCTTGCAGGCTCCTCCCATTCAAAAGGATGACCACTTCAACTATGTCGTAAGTTACGCTAGTTGGACGGTCAAAGATCTTGAATGGGGTGGTGTTTCCATCGCGATAGATGAGATGAACGGGGCTTCTTCGTCTATAAACGGGAGAAAGACGCACTTACTTACTAGCAGGGCTGTGCCGACTCGCTTAGAGCCTGCCCCTGTTCCAGTATCATTTGAGGTGGGTGCCGTGAAAGACAACACGGTGTTACCAGTAGCCTCTAGATTAGAAACTCTGCCGATAGTTTCCCCCGCTTCGGCAGTAGAGCAATCTGACACTTCTACATCAGACACGAGCCGTCGACCGGTGTCGTTTCGTGATGCACCAGTGCCAGCTCTAGCTCCGGGCCGTTACTACGAAACCTTACCTTCTAGTAAGGGTGGGTTTCGTTTGGGACGGTCCAAGGGGACAGGCAAGTGACTGGAGTAGCTTGTCTTGATTTCCTCCGTGTAAATACCGCACTTGTTTGGAGCCAAAGCATCCTCTACATTTGTCAGTGTCAACTTAGATATCCGCCACTCTCTCCCCGTGCCTCCTGGGAAACA
>NJ1_D11
GGGTTGTCGCATTACCAACTATCGCGGTTCCAACACCTTTGTGCAAGGACACCCAGATGTCACACTCAATGATTGCCATTTCAATGATGGCCAATCGGTTGAATGTGACACCATCCTCAGTTTTCACTTGGAGTGTGATACTGATGGCTATTGGGCCTTGCAAGCTCCCCCCATTCAAAAGGATGACCACTTCAACTATGTAGTTAGCTACGCGGGTTGGACGGTTAAAGATCTTGAGTGGGGCGGTGTTTCCATTGCGATAGATGAGATGAACGGGGCTTCTTCGTCTATAAACGGGAGAAAGACGCACTTACTTACTAGCAGGGCTGTGCCGACTCGTTTAGAGCCTGCCCCTGTTCCAGCATCATCTGAGGTGGGTGCCGTGAAAGCAAACACGGTGTTACCAGTGACCTCTAGAGTAGAAACTCTACCGATAGTCTCCCCCGCTTCGGTAGTAGACAGGCCTGACAGTTCCACACCAGACACGAGTCAACGTTTTGGCTCTTCTCGTGATGCGCCACTGCCACCTCCTGTTCCGGGACGCTTCTACGAAACTCTGCCTCAAACGAGGTCTGGGTTTCGGTTGGCTAAGCGTTCTAAGGGGACAGACAAGTGACTGGAGTAGCTTGTCTTGATTTCCTCCGTGTATATATCGCATTTGTTTGGAGCCAACGCATCCTCTACATTTGTCAGTATCAACTTAGATATCCGCCACTCGCTCCCCGTGCCTCCTGGGAAACA
>NJ1_D3
GGGTTGTCGCATCACCAACTATCGCGGTTCTAACACCTTCGTGCAAGGGCACCCAGATGTCATTCTCRACGACTGCCATTTTAATGACGGTCAGTCGGTTGAGTGTGACACCATCCTCAGTTTTCACTTGGAGTGTGATACTGATGGCTATTGGGCCTTGCAGGCTCCTCCCATTCAAAAGGATGACCACTTCAACTATGTCGTAAGCTACGCTGGTTGGACGGCCAAAGATCTTGAGTGGGGTGGTGTTTCTATCGCGATAGATGAGATGAACGGGGCTTCTTCGTCTATAAACGGGAGAAAGACGCACTTACTTACTAGCAGGGCTGTGCCGACTCGCTTAGAGCCTGCCCCTGTTCCAACATCATCTGAGGTGGGTGCCGTGAAAGACAACACGGTGTTACCAGTAGCCTCTAGAGTAGAAACTCTACCGATAGTTTCCCCCGCTTCGGTAGTAGAGCAATCTGATACTTCTACATCAGACACGAGCCGTCGACCGGTGTCGTTTCGCGATGCACCAGTGCCAGCTTTAGCTCCGGGTCGTTACTACGAGACACTCCCTTCTAGTAAGGGTGGGTTTCGTTTAGGGCGGTCCAAGGGGACAGGCAAGTGACTGGAGTAGCTTGTCTTGATTTCCTCCGCGTACATACAGCATTTGTTTGGAGCCAACGCATCCTCTGCATTTGTCAGAATCAACTTAGAAACCCGCCACTCGCTCCCCGTGCCTCCTGGGAAACA
>NJ1_D4
GGGTTGTCGCATTACCAACTATCGTGGCTCTAACACCTTTGTGCAGGGACACCCAGATGTCGTTCTCAACGACTGTCATTTTAATGATGGACAGTCTGTTGAATGCGACACCATCCTCAGTTTTCACTTGGAGTGTGATACTGATGGTTATTGGGCCCTGCAGGCTCCTCCCATTCAAAAGGATGACCACTTCAACTACGTAGTTAGCTACGCGGGTTGGACGGTCAAAGATCTTGAGTGGGGTGGTGTTTCTATCGCGATAGATGAGATGAACGGGGCTTCTTCGTCTATAAACGGGAGAAAGACGCACTTACTTACTAGCAGGGCTGTGCCGACTCGCTTAGAGCCTGCCCCTGCTCCAGCATCATCTGAGGTGGGTGCCGTGAAAGACAACACGGTGTTACCAGTAGCCTCTAGAGTAGAAACTCTGCCGATAGTTTCCCCCGCTTCGGCAGTAGAGCAATCTGACACTTCTACATCAGATACGAGCCGTCGACCGGTGTCGTTTCGTGATGCACCAGTGCCAGCCTTAGCTCCGGGCCGTTTCTACGAAACCCTCCCTTCTAGTAAGGGTGGGTTTCGTTTGGGACGGCCCAAGGGGACAGGCAAGTGACTGGAGTAGCTTGTCTTGATTTCCTCCGTGTGCATACAGCATTTGTTTGGAGCCAACGCATCCTCTGCATTTGCCAGCTCAACTAGAAATCCGCCACTCGCTCCCCGTGCCTCCGGGGAAACA
>NJ1_D6
GGGTTGTCGCATTACCAACTATCGCGGTTCTAACACCTTCGTGCAAGGGCACCCAGATGTCGTTCTCAACGACTGCCATTTCAATGATGGTCAGTCGGTTGAGTGTGACACCATCCTCAGTTTTCACTTGGAGTGTGATACTGATGGCTATTGGGCCTTGCAGGCTCCTCCCATTCAAAAGGATGACCATTTCAACTACGTCGTGAGTTACGCTGGTTGGACGGTCAAAGATCTTGAATGGGGTGGTGTTTCCATCGCGATAGATGAGATGAACGGGGCTTCTTCGTCTATAAACGGGAGAAAGACGCACTTACTTACTAGCAGGGCTGTGCCGACTCGCTTAGAGCCTGCCCCTGTTCCAGCATCATCTGAGGTGGGTGCCGTGAAAGACAACACGGTGTTACCAGTAGCCTCTAGAGTAGAAACTCTGCCGATAGTCTCCCCCGCTTCGGCAGTAGAGCAATCTGACACTTCTGCATCAGACATGAGCCGTCGACCGGTGTCGTTTCGTGATGCACCAGTGCCAGCTTTGGCTCCGGGTCGGTACTACGAAACTCTCCCTTCTAGTAAGGGTGGGTTTCGTTTGGGACGATCCAAGGGGACGGGCAAGTGACTGGAGTAGCTTGTCTTGATTTCCTCCGTGTACATACAGCATTTGTTTGGAGCCAACGCATCCTCTACATTTGTCAGTATCAACTCAAATATCCGCCACTCGCTCCCCGTGCCTCCTGGGAAACA
>NJ1_D9
GGGTTGTCGCATTACCAACTATCGCGGTTCTAACACCTTCGTGCAAGGACACCCAGATGTCATCCTCAACGACTGCCATTTTAATGATGGTCAGTCGGTTGAGTGTGACACCATCCTCAGTTTTCACTTGGAGTGTGATACTGATGGTTATTGGGCCTTGCAGGCTCCTCCCATTCAAAAGGATGACCACTTCAACTATGTCGTAAGTTACGCTAGTTGGACGGTCAAAGATCTTGAATGGGGTGGTGTTTCCATCGCGATAGATGAGATGAACGGGGCTTCTTCGTCTATAAACGGGAGAAAGACGCACTTACTTACTAGCAGGGCTGTGCCGACTCGCTTAGAGCCTGCCCCTGTTCCAGTATCATTTGAGGTGGGTGCCGTGAAAGACAACACGGTGTTACCAGTAGCCTCTAGATTAGAAACTCTGCCGATAGTTTCCCCCGCTTCGGCAGTAGAGCAATCTGACACTTCTACATCAGACACGAGCCGTCGACCGGTGTCGTTTCGTGATGCACCAGTGCCAGCTCTAGCTCCGGGCCGTTACTACGAAACCTTACCTTCTAGTAAGGGTGGGTTTCGTTTGGGACGGTCCAAGGGGACAGGCAAGTGACTGGAGTAGCTTGTCTTGATTTCCTCCGTGTAAATACCGCACTTGTTTGGAGCCAAAGCATCCTCTACATTTGTCAGTGTCAACTTAGATATCCGCCACTCTCTCCCCGTGCCTCCTGGGAAACA
>NJ1_E10
GGGTTGTCGCATTACCAACTATCGTGGTTCTAACACCTTCGTGCAGGGACACCCAGATGTCGTCCTTAACGACTGTCATTTTAATGATGGACAGTCAGTTGAGTGCGACACCATCCTCAGCTTTCACTTGGAGTGTGAAACTGATGGTTATTGGGCCCTGCAGGCTCCTCCCATTCAAAAGGATGACCACTTCAACTACGTAGTTAGCTACGCGGGTTGGACGGTCAAAGATCTTGAGTGGGGTGGTGTTTCCATCGCGATAGATGAGATGAACGGGGCTTCTTCGTCTATAAACGGGAGAAAGACGCAGTTACTTACTAGCAGGGCCGTGCCGACTCGCTTAGAGCCTGCCCCTGCATCAGCATCATCTGAGGTGGGTGCCGTGAAAGCAAACACGGTGTTACCAGTAGCCTCTAGTGTAGAAACTCTACCGATAGTTTCCCCCGCTTCGGTAGTAGAGAAACCTGACACTTCCTCATCAGATACCGGCCCTCGTGTGCTGTCGTTTCGTGATGCGCCAGTGCCAGCGTTAGCTCCGGGACGCTACTACGAAACTCTTCCTTCCAGTAAGGGAGGGTTTCGTTTGCCTAGGCGTTCCAAGGGGACAGACAAGTGACTGGAGTAGCTTGTCTTGATTTCCTCCGTGTACATACCGCATTTGTTTGGAGCCAAAGCATACTCTGCATTTGTCAGTTCAACTTAGAGATCCGCCACTCGCTCCCCGTGCCTCCTGGGAAACA
>NJ1_E11
GGGTTGTCGCATTACCAACTATCGCGGTTCTAACACTTTTGTGCAAGGACACCCAGATGTCACACTCAACGACTGCCATTTCAATGATGGTCAGTCTGTTGAATGTGACACCATCCTCAGTTTTCACTTGGAGTGTGACACTGATGGTTATTGGGCCTTGCAAGCTCCCCCCATTCAAAAGGATGACCACTTCAATTACGTAGTTAGCTACGCGGGTTGGACGGTCAAAGATCTTGAGTGGGGTGGTGTTTCCATCGCGGTAGATGAGATGAACGGGGCTTCCTCGTCTATAAACGGGAGAAAGACGCACTTACTTACTAGCAGGGCTGTGCCGACTCGCTTAGAGCCTGCCCCTGTTCCAGCATCATCTGAGGTGGGTGCCGTGAAAGCAAACACGGTGTTACCAGTGACCTCTAGAGTAGAAACTCTACCGATAGTTTCCCCTGCTTCGGTAGTAGACAGGCCTGACAGTTCCACATCAGACACTAGCCAACGTTTTGGCTTTTCTCGTGATGCGCCACTGCCACCACCTGTTCCGGGACGTTTCTACGAAACCCTGCCTCAAACGAGGTCTGGGTTTCGTTTGGCTAAACGTACCAAGGGGACAGACAAGTGACTGGAGTAGCTTGTCTTGATTTCCTCCGTGTACATACCGCATTTGTTTGGAGCCAACGCATCCTCTACATTTGTCAGTATCAACTTAGATATCCGCCACTCGCTCCCCGTGCCTCCTGGGAAACA
>NJ1_E2
GGGTTGTCGCATTACCAACTATCGCGGTTCTAACACCTTCGTGCAGGGACACCCAGATGTCGTCCTCAACGACTGCCACTTCAATGATGGACAGTCTGTTGAGTGCGACACCATCCTCAGTTTTCACTTGGAGTGTGAAACTGATGGCTATTGGGCCCTGCAGGCTCCTCCCATTCAAAAGGATGACCACTTCAACTACGTAGTTAGCTACGCGGGTTGGACGGTCAAAGATCTTGAGTGGGGTGGTGTTTCCATCGCGATAGATGAGATGAACGGGGCTTCTTCGTCTATAAACGGGAGAAAGACGCAGTTACTTACTAGCAGGGCTGTGCCGACTCGCTTAGAGCCTGCCCCTGTACCAGCATCATCTGAGGTGGGTGCCGTGAAAGCAAACACGGTGTTACCAGTAGCCTCTAATGTAGAAACTCTACCGATAGTTTCCCCCGCTTCGGTAGTAGAGAGACCTGACACTTCCTCATCAGATACCGGCCCTCGTGTGCTGTCGTTTCGTGATGCGCCAGTGCCAGCGTTAGCTCCGGGACGCTACTACGAAACTCTTCCTTCTAGTAAGGGAGGGTTTCGTTTGCCTCGGCGTTCCAAGGGGACAGACAAGTGACTGGAGTAGCTTGTCTTGATTTCCTCCGTGTACATACCGCATTTGTTTGGAGCCAACGCATCCTCTACATTTGTCAGTATCAACTTAGAGATCCGCCACTCTCTCCCCGTGCCTCCTGGGAAACA
>NJ1_E6
GGGTTGTCGCATTACCAACTATCGCGGTTCTNACACCTTCGTGCAGGGACACCCAGATGTCGTTCTCAACGACTGTCATTTCAATGATGGACAGTCTGTTGAATGCGACACCATCCTCAGTTTTCACTTGGAGTGTGAAACTGATGGTTATTGGGCCCTGCAGGCTCCTCCCATTCAAAAGGATGACCTTTTCAACTACGTGGTCAGCTATGCTGGTTGGACGGTCAAAGATCTTGAGTGGGGTGGTGTTTCCATCGCGATAGATGAGATGAACGGGGCTTCTTCGTCTATAAACGGGAGAAAGACGCAGTTACTTACTAGCAGGGCCGTGCCGACTCGCTTAGAGCCTGCCCCTGTATCAGCATCATCTGAGGTGGGTGCCGTGAAAGCAAACACGGTGTTACCAGTAGCCTCTAGTGTAGAAACTCTACCGATAGTCTCCCCTGCTTCGGTAGTAGAGAAACCTGACACTTCCTCATCAGATACCGGCCCTCGTGTGCTGTCGTTTCGTGATGCGCCAGTGCCAGCGTTGGTTCCGGGACGCTACTACGAAACTCTTCCTTCTAGTAAGGGAGGGTTTCGTTTGCCTAGACGTTCCAAGGGGACAGACAAGTGACTGGAGTAGCTTGTCTTGATTTCCTCCGTGTACATACCGCATTTGTTTGGAGCCAAAGCATACTCTGCATTTGTCAGTTCAACTTGGAGATCCGCCACTCGCTCCCCGTGCCTCCTGGGAAACA
>NJ1_E7
GGGTTGTCGCATTACCAACTATCGCGGTTCCAaCACCTTTGTGCAAGGTCATCCAGATGTCACTCTCAACGACTGTCATTTCAATGACGGACAGTCTGTTGAGTGTGACACAATCCTCAGTTTTCACTTGGAGTGTGATACTGATGGCTATTGGGCCTTGCAAGCTCCACCCATTCAAAAGGATGACCATTTCAATTACGTAGTTAGCTACGCGGGTTGGACGGTCAAAGATCTTGAATGGGGTGGTGTTTCTATTGCGATAGATGAGATGAACGGGGCTTCTTCGTCTATAAACGGGAGAAAGACGCACTTACTTACTAGCAGGGCTGTGCCGACTCGCTTAGAGCCTGCCCCTGTTCCAGCATCATCTGAGGTGGGTACCGTGAAAGCAAACACGGTGTTACCAGTGACCTCTAGAGTAGAAACTCTACCGATAGTTTCCCCCGCTTCGGTAGTAGACAGGCCTGACAGTTCTACATCAGATACGAGCCAACGCTTAGGCTCTTCTCGTGATGCACCACTGCCACCTCCTGTTCCGGGACGTTTCTACGAAACCCTACCTCAGACGAGGACAGGGTTTCGACTTGCCAAGCGTTCCAAGGGGACAGACAAGTGACTGGAGTAGCTTGTCTTGATTTCCTCCGTGTACATACCGCATTTGTTTGGAGCCAACGCATCCTCTGCATTTGTCAGTATCAACTTAGACATCCGCCACTCGCTCCCCGTGCCTCCTGGGAAAACA
>NJ1_E8
GGGTTGTCGCATTACCAACTACCGTGGTTCTAACACCTTTGTGCAAGGGCACCCTGATGTCACCCTCAACGACTGTCACTTTAATGACGGGCAGTCTGTTGAGTGTGACACCATCCTCAGTTTTCATTTGGAGTGTGATACTGATGGATATTGGGCCTTGCAAGCTCCTCCTATTCAAAAGGATGACCATTTCAACTATGTAGTCAGCTACGCCGGTTGGACGGTCAAAGATCTTGAGTGGGGTGGTGTTTCCATCGCGATAGATGAGATGAACGGGGCTTCTTCGTCTATAAACGGGAGAAAGACGCACTTACTTACTAGCAGGGCTGTGCCGACTCGCTTAGAGCCTGCCCCTGTTCCAGCATCATCTGAGGTGGGTGCCGTGAAAGCAAACACGGTGTTACCAGTGACCTCTAGAGTAGAAACTCTACCGATAGTTTCCCCCGCTTCGGTAGTAGACAGGCCTGACAGTTCCACATCAGACACTAGCCAACGTTTTGGCTTGTCTCGTGATGTGCCATTGCCACCTCCTGTTCCGGGACGCTTCTACGAAACCTTACCTCAAACGAGGTCAGGGTTTCGTTTGGCCAAGCGTTCCAAGGGGACAGACAAGTGACTGGAGTAGCTTGTCTTGATTTCCTCCGTGTATATACCGCATTTGCTTGGAGCCAACGCATCCTCTACATTTGTCAGTATCAACTTAGAAATCCGCCACTCGCTTCCCGTGCCTCCTGGGAAACA
>NJ1_E9
GGGTTGTCGCATTACCAACTATCGTGGTTCTAACACCTTTGTGCAGGGTCACCCAGATGTCATTCTCAACGGCTGTCATTTTAATGATGGGCAGTCTGTTGAGTGTGACACCATTCTCAGTTTTCACTTGGAGTGTGATACTGATGGATATTGGGCCCTGCAAGCTCCACCCATTCAAAAGGATGATCACTTCAACTACGTAGTTAGCTACGCGGGTTGGACGGTCAAAGATCTTGAGTGGGGTGGTGTTTCCATCGCGATAGATGAGATGAACGGGGCTTCTTCGTCTATAAACGGGAGAAAGACGGATTTACTTACTAGCAGGGCTGTGCCGACTCGCTTAGAGCCTGCCCCTGTTCCAGCATCATCTGAGGTGGGTGCCGTGAAAGCAAACACGGTGTTACCAGTGACCTCTAGAGTAGAAACTCTACCGATAGTTTCCCCCGCTTCGGTAGTAGACAGGCCTGACAGTTCCACATCAGATGTGAGCCAGCGTTTTGGCTCATCTCGTGATGCGCCACTGCCACCTCCTGTTCCGGGACGCTTCTACGAAACCTTGCCTCAGTCGAGGTCAGGGTTTCGGTTGGCTAAGCGTACCAAGGGGACGGACAAGTGACTGGAGTAGCTTGTTTCGATTTCCTCCGTGTACATACCGCATTTGTTTGGAGCCAACGCAACCTCTGCATTTGTCAGTATCAACTTAGAGATCCGCCACTCGCTCCCCGTGCCTCCTGGGAAACA
>NJ1_F1
GGGTTGTCGCATTACCAACTATCGCGGTTCTAACACCTTCGTGCAAGGACACCCAGATGTCATCCTCAACGATTGCCATTTTAATGATGGCCAGTCTGTTGAGTGTGACACCATCCTCAGTTTTCACTTGGAGTGTGATACTGATGGTTATTGGGCCTTGCAGGCTCCTCCCATTCAAAAGGATGACCGCTTCAACTATGTCGTAAGCTACGCTGGTTGGACGGTCAAAGATCTTGAATGGGGTGGTGTTTCCATCGCGATAGATGAGATGAACGGGGCTTCTTCGTCTATAAACGGGAGAAAGACGCACTTACTTACTAGCAGGGCTGTGCCGACTCGCTTAGAGCCTGCCCCTGTTCCAGCATCATCTGAGGTGGGTGCCGTGAAAGACAACACGGTGTTACCAGTAGCCTCTAGAGTAGAAACTCTGCCGATAGTTTCCCCCGCTTCGGCAGTAGAGCAACCTGACACTTCTACATCAGATACGACCCGTCGTCCGGTATCGTTTCGTGATGCACCAGTGCCAGCTTTAGCTCCGGGTCGTTACTACGAAACCCTCCCTTCTAGTAAGGGTGGGTTTCGTTTGGGGCGATCCAAGGGGACAGGCAAGTGACTGGAGTAGCTTGTCTTGATTTCCTCCGTGTACATACCGCATTTGTTTGGAGCCAACGCACCCTCTGCATTTGTCAGTATCAACTTAGATATCCGCCACTTGCTCCCCGTGCCTCCTGGGAAACA
>NJ1_F10
GGGTTGTCGCATCACCAACTATCGCGGTTCTAACACCTTTGTGCAGGGACACCCAGATGTCATTCTCAACGACTGTCATTTCAATGATGGACAGTCTGTTGAGTGTGACACCATCCTCAGTTTTCACTTGGAGTGTGAAACTGACGGCTATTGGGCCCTACAGGCTCCCCCGATTCAAAAGGATGACCACTTCAACTACGTAGTTAGCTACGCGGGTTGGACAGTCAAAGATCTTGAATGGGGTGGTGTTTCTATTGCGATAGATGAGATGAACGGGGCTTCTTCGTCTATAAACGGGAGAAAGACGCAGTTACTTACTAGCAGGGCCGTGCCGACTCGCTTAGAGCCTGCCCCTGTTCCAACATCATCTGAGGTGGGTGCCGTGAAAGCAAACACGGTGTTACCAGTAGCCTCTAGTGTAGAAACTCTACCGATTGTCTCCCCCGCTTCGGTAGTAGAGAAATCTGACACTTCCTCATCAGATATCGTCGCTCGTCCAGTGTCGTTTCGTGATGCGCCAGTGCCAGCATTAGCTCCGGGACGCTACTACGAGACTCTTCCTTCTAGTAAGGGAGGATTTCGTTTGCCTAGGCGTTCTAAGGGGACAGACAAGTGACAGGAGTAGCTTGTCTTGATTTCCTCCGTGTACATACCGCATTTGTTTGGAGCCAACGCATCCTCTGCATTTGTCAGTATCAACTTAGATATCCGCCACTCGCTCCCCGTGCCTCCTGGGAAACA
>NJ1_F11
GGGTTGTCGCATTACCAACTATCGCGGTTCTAACACCTTCGTGCAGGGACACCCAGATGTCGTCCTCAACGACTGTCATTTCAATGATGGACAGTCTGTTGAATGCGACACCATCCTCAGCTTTCACTTGGAGTGTGAAACAGATGGCTATTGGGCTCTGCAAGCTCCTCCCATTCAAAAGGATGACCACTTCAACTACGTAGTTAGCTACGCGGGTTGGACGGTCAAAGATCTTGAGTGGGGTGGTGTTTCCATCGCGATAGATGAGATGAACGGGGCTTCTTCGTCTATAAACGGGAGAAAGACGCAGTTACTTACTAGCAAGGCCGTGCCGACTCGCTTAGAGCCTGCCCTTGCATCAGCATCATCAGAGGAGGGTGCCGTGAAAGCAAACACGGTGTTACCTGTAGCCTCTAGAGTAGAAACTCTACCGATAGTTTCCCCCGCTTCGGTAGTAGAGAAACCTGACACTTCCTCATCAGATACCGGCCCTCGCGTGCTGTCGTTTCGTGATGCGCCAGTGCCAGCGTTAGCTCCGGGACGCTACTACGAAACTCTTCCTTCTGGCAAGGGAGGGTTTCGTTTGCCTAGGCGTTTCAAGGGGACAGACAAGTGACTGGAGTAGCTTGTCTTGATTTCCTCCGTGTACATACCGCATTAGTTTGGAGCCAACGCATCCTCTGTATTTGTCAGAGCCAACTTAGATATCCGCCACTCGCTCCCCGTGCCTCCTGGGAAACA
>NJ1_F3
GGGTTGTCGCATTACCAACTATCGCGGTTCTAACACCTTCGTGCAGGGACACCCAGACGTCGTCCTCAACGACTGCCACTTCAACGAAGGACAGTCTGTTGAGTGCGACACCATCCTCAGTTTTCACTTGGAGTGTGAAACTGATGGCTATTGGGCCCTGCAGGCTCCTCCCATTCAAAAGGATGACCACTTCAACTATGTAGTTAGCTACGCGGGTTGGACGGTCAAAGATCTTGAGTGGGGTGGTGTTTCCATCGCGATAGATGAGATGAACGGGGCTTCTTCGTCTATAAACGGGAGAAAGACGCAGTTACTTACTAGCAGGGCTGTGCCGACTCGCTTAGAGCCTGCCCCTGCACCAGCATCATCTGAGGTGGGTGCCGTGAAAGCAAACACGGTGTTACCAGTAGCCTCTAACGTAGAAACTCTACCGATAGTTTCCCCCGCTTCGGTAGTAGAGAGACCTGACACTTCCTCATCAGATACCGGCCCTCGTGTGCTGTCGTTTCGTGATGCGCCAGTGCCAGCGTTAGCTCCGGGACGCTACTACGAAACTCTTCCTTCTAGTAAGGGAGGGTTTCGTTTACCTAGACGTTCCAAGGGGACAGACAAGTGACTGGAGTAGCTTGTCTTGATTTCCTCCGTGTACATACCGCATTTGTTTGGAGCCAAAGCAAACTCTGCATTTGTCAGTTCAACTTAGAGATCCGCCACTCGCTCCCCGTGCCTCCTGGGAAACA
>NJ1_F5
GGGTTGTCGCATTACCAACTATCGCGGTTCTAACACCTTTGTGCAGGGACACCCAGATGTCGTTCTCAACGACTGTCACTTCAATGATGGACAGTCTGTTGAATGCGACACCATCCTCAGTTTTCACTTGGAGTGTGAGACTGATGGTTATTGGGCCCTGCAGGCTCCTCCCATTCAAAAGGATGACCACTTCAACTACGTAGTTAGCTACGCGGGTTGGACGGTCAAAGATCTTGAGTGGGGTGGTGTTTCCATCGCGATAGATGAGATGAACGGGGCTTCTTCGTCTATAAACGGGAGAAAGACGCAGTTACTTACTAGCAGGGCTGTGCCGACTCGCTTAGAGCCTGCCCCTGTATCAGCATCATCTGAGGTGGGTGCCGTGAAAGCAAACACGGTGTTACCAGTTGCCTCTAGTGTAGAAACTCTACCGATAGTCTCCCCCGCTTCGGTAGTAGAGAAACCTGACACTTCCACATCAGACACCGGCCCTCGTGTGCTGTCGTTTCGTGATGCGCCAGTGCCAGCGTTAGCTCCGGGGCGCTACTACGAAACTCTCCCTTCTAGCAAGGGAGGGTTTCGTTTGCCTAGACGCTCCAAGGGGACAGACAAGTGACTGGAGTAGCTTGTCTTGATTTCCTCCGTGTATATACCGCGCTTGTTTGGAGCCAACGCATCCTCTGCATTTGTCAGCATCGACTTAGAAATCCGCCACTCGCTCCCCGTGCCTCCTGGGAAACA
>NJ1_F6
GGGTTGTNGCATTACCAACTAWCGCGGTTCTAACACCTTTGTGCAGGGACACCCAGATGTCGTTCTCAACGACTGTCACTTCAATGATGGACAGTCTGTTGAATGCGACACCATCCTCAGTTTTCACTTGGAGTGTGAGACTGATGGTTATTGGGCCCTGCAGGCTCCTCCCATTCAAAAGGATGACCACTTCAACTACGTAGTTAGCTACGCGGGTTGGACGGTCAAAGATCTTGAGTGGGGTGGTGTTTCCATCGCGATAGATGAGATGAACGGGGCTTCTTCGTCTATAAACGGGAGAAAGACGCAGTTACTTACTAGCAGGGCTGTGCCGACTCGCTTAGAGCCTGCCCCTGTATCAGCATCATCTGAGGTGGGTGCCGTGAAAGCAAACACGGTGTTACCAGTTGCCTCTAGTGTAGAAACTCTACCGATAGTCTCCCCCGCTTCGGTAGTAGAGAAACCTGACACTTCCACATCAGACACCGGCCCTCGTGTGCTGTCGTTTCGTGATGCGCCAGTGCCAGCGTTAGCTCCGGGGCGCTACTACGAAACTCTCCCTTCTAGCAAGGGAGGGTTTCGTTTGCCTAGACGCTCCAAGGGGACAGACAAGTGACTGGAGTAGCTTGTCTTGATTTCCTCCGTGTATATACCGCGCTTGTTTGGAGCCAACGCATCCTCTGCATTTGTCAGCATCGACTTAGAAATCCGCCACTCGCTCCCCGTGCCTCCTGGGAAACA
>NJ1_F8
GGGTTGTCGCATTACCAACTATCGTGGTTCTAACACCTTCGTGCAGGGACACCCAGATGTCGTTCTCAACGACTGTCATTTCAATGATGGACAGTCTGTTGAATGCGACACCATCCTCAGTTTTCACTTGGAGTGTGATACTGATGGCTATTGGGCCCTGCAAGCTCCTCCCATTCAAAAGGATGACCACTTCAACTACGTAGTTAGCTACGCGGGTTGGACGGTCAAAGATCTTGAGTGGGGTGGTGTTTCTATCGCGATAGATGAGATGAACGGGGCTTCTTCGTCTATAAACGGGAGAAAGACGCAGTTACTTACTAGCAGGGCCGTGCCGACTCGCTTAGAGCCTGCCCCTGCATCAGCATCATCTGAGGTGGGTGCCGTGAAAGACAACACGGTGTTACCAGTAGCCTCTAGAGTAGAAACTCTACCGATAGTCTCCCCCGCTTCGGTAGTAGAGCAACCTGACACTTCTACATCAGATGCGACCCGTCGACCGGTGTCGTTTCGTGATGCACCAGTGCCAGCTTTGGCTCCGGGTCGTTACTACGAAACTCTTCCTTCTAGTAAGGGTGGGTTTCGTTTGGGGCGATCCAAGGGGACAGGCAAGTGACTGGAGTAGCTTGTCTTGTTTTCCTCCGTGTACATAACGCACTTGTTTGGAGCCAACACATCCTCTGCATTTGTCAGTATCAACTTAGAGATCCGCCACTCGCTCCCCGTGCCTCCTGGGAAACA
>NJ1_F9
GGGTTGTCGCATCACCAACTATCGCGGTACCAACACCTTTGTGCAGGGACACCCAGATGTCGTTCTCAACGACTGTCATTTTAATGATGGACAGTCTGTTGAGTGCGACACCATCCTCAGTTTTCACTTGGAGTGTGAAACTGATGGCTATTGGGCTCTGCAGGCTCCTCCCATTCAAAAGGATGACCACTTCAACTACGTAGTTAGCTACGCGGGTTGGACGGTCAAAGATCTTGAATGGGGTGGTGTTTCCATCGCGATAGATGAGATGAACGGGGCTTCTTCGTCTATAAACGGGAGAAAGACGCAGTTACTTACTAGCAGGGCCGTGCCGACTCGCTTAGAGCCTGCCCCTGTATCAGCATCATCTGAGGTGGGTGCCGTGAAAGCAAACACGGTGTTACCAGTAGCCTCTAGTGTAGAAACTCTACCGATAGTCTCCCCCGCTTCGGTAGTAGAGAAACCTGACACTTCCTCATCAGATACCGGCCCTCGTGTGCTGTCGTTTCGTGATGCGCCAGTGCCAGCGTTAGCTCCGGGACGCTACTACGAGACTCTCCCTTCTAGTAAGGGAGGGTTTCGTTTGCCTCGGCGTTCCAAGGGGACAGACAAGTGACTGGAGTAGCTTGTCTTGATTTCCTCCGTGTACATACAGCATTTGTTTGGAGCCAACGCATCCTCCACATTTGTCAGTTCAACTTAGAAATCCGCCACTCGCTCCCCGTGCCTCCTGGGAAACA
>NJ1_G10
GGGTTGTCGCATTACCAACTATCGCGGTTCTAACACCTTCGTGCAGGGACACCCAGATGTTGTCCTCAACGACTGTCATTTCAATGATGGACAGTCTGTTGAATGCGACACCATCCTCAGCTTTCACTTGGAGTGTGAAACTGATGGCTATTGGGCTCTGCAAGCTCCTCCCATTCAAAAGGATGACCACTTCAACTACGTAGTTAGCTACGCGGGTTGGACGGTCAAAGATCTTGAGTGGGGTGGTGTTTCCATCGCGATAGATGAGATGAACGGGGCTTCTTCGTCTATAAACGGGAGAAAGACGCAGTTACTTACTAGCAAGGCCGTGCCGACTCGCTTAGAGCCTGCCCTTGCATCAGCATCATCAGAGGAGGGTGCCGTGAAAGCAAACACGGTGTTACCTGTAGCCTCTAGAGTAGAAACTCTACCGATAGTCTCCCCCGCTTCGGTAGTAGAGAAACCTGACACTTCCTCATCAGATACCGGCCCTCGCGTGCTGTCGTTTCGTGATGCGCCAGTGCCAGCGTTAGCTCCGGGACGCTACTACGAAACTCTTCCTTCTGGCAAGGGAGGGTTTCGTTTGCCTAGGCGTTTCAAGGGGACAGACAAGTGACTGGAGTAGCTTGTCTTGATTTCCTCCGTGTACATACCGCATTAGTTTGGAGCCAACGCATCCTCTGTATTTGTCAGTGCCAACTTAGATATCCGCCACTCGCTCCCCGTGCCTCCTGGGAAACA
>NJ1_G11
GGGTTGTCGCATTACCAACTATCGCGGTTCTAACACCTTCGTGCAGGGACACCCAGATGTCGTCCTCAACGACTGTCATTTCAATGATGGACAGTCTGTTGAGTGCGACACCATCCTCAGCTTTCACTTGGAGTGTGAAACTGACGGTTATTGGGCCCTGCAAGCTCCTCCCATTCAAAAGGATGACCATTTCAACTACGTAGTTAGTTACGCGGGTTGGACGGTCAAAGATCTTGAGTGGGGTGGTGTTTCCATCGCGATAGATGAGATGAACGGGGCTTCTTCGTCTATAAACGGGAGAAAGACGCAGTTACTTACTAGCAGGGCTGTGCCGACTCGCTTAGAGCCTGCCCCTGTATCAGCATCATCTGAGGTGGGTGCCGTGAAAGCAAACACGGTGTTACCAGTAGCCTCTAATGTAGAAACTCTACCGATAGTTTCCCCCGCTTCGGTAGTAGAGAAACCTGACACTTCCTCATCAGATACCGGCCCTCGTGTGCTGTCGTTTCGTGATGCGCCAGTGCCAGCGTTAGCTCCGGGACGCTACTACGAAACTTTTCCTTCTAGTAAGGGGGGGTTTCGTTTGCCTCGGCGTTCCAAGGGGACAGACAAGTGACTGGAGTAGCTTGTCTTGATTTCCTCCGTGTACATACAGCATTTGTTTGGAGCCAACGCATCCTCTACATTTGTCAGTTCAACTTAGAAATCCGCCACTCGCTCCCCGTGCCTCCTGGGAAACA
>NJ1_G8
GGGTTGTCGCATTACCAACTACCGTGGTTCTAACACCTTTGTGCAAGGGCACCCTGATGTCACCCTCAACGACTGTCACTTTAATGACGGGCAGTCTGTTGAGTGTGACACCATCCTCAGTTTTCATTTGGAGTGTGATACTGATGGATATTGGGCCTTGCAAGCTCCTCCTATTCAAAAGGATGACCATTTCAACTATGTAGTCAGCTACGCCGGTTGGACGGTCAAAGATCTTGAGTGGGGTGGTGTTTCCATCGCGATAGATGAGATGAACGGGGCTTCTTCGTCTATAAACGGGAGAAAGACGCACTTACTTACTAGCAGGGCTGTGCCGACTCGCTTAGAGCCTGCCCCTGTTCCAGCATCATCTGAGGTGGGTGCCGTGAAAGCAAACACGGTGTTACCAGTGACCTCTAGAGTAGAAACTCTACCGATAGTTTCCCCCGCTTCGGTAGTAGACAGGCCTGACAGTTCCACATCAGACACTAGCCAACGTTTTGGCTTGTCTCGTGATGTGCCATTGCCACCTCCTGTTCCGGGACGCTTCTACGAAACCTTACCTCAAACGAGGTCAGGGTTTCGTTTGGCCAAGCGTTCCAAGGGGACAGACAAGTGACTGGAGTAGCTTGTCTTGATTTCCTCCGTGTATATACCGCATTTGCTTGGAGCCAACGCATCCTCTACATTTGTCAGTATCAACTTAGAAATCCGCCACTCGCTTCCCGTGCCTCCTGGGAAACA
>NJ1_G9
GGGTTGTCGCATTACCAACTATCGCGGTTCTNACACCTTCGTGCAGGGACACCCAGATGTCGTCCTCAACGACTGTCATTTCAATGATGGACAGTCTGTTGAGTGCGACACCATCCTCAGCTTTCACTTGGAGTGTGAAGCTGACGGCTATTGGGCCCTGCAAGCTCCTCCCATTCAAAAGGATGACCATTTCAACTACGTAGTTAGTTACACGGGTTGGACGGTCAAAGATCTTGAGTGGGGTGGTGTTTCCATCGCGATAGATGAGATGAACGGGGCTTCTTCGTCTATAAACGGGAGAAAGACGCAGTTACTTACTAGCAGGGCTGTGCCGACTCGCTTAGAGCCTGCCCCTGTATCAGCATCATCTGAGGTGGGTGCCGTGAAAGCAAACACGGTGTTACCAGTAGCCTCTAATGTAGAAACTCTACCGATAGTTTCCCCCGCTTCGGTAGTAGAGAAACCTGACACTTCCTCATCAGATACCGGCCCTCGTGTGCTGTCGTTTCGTGATGCGCCAGTGCCAGCGTTAGCTCCGGGACGCTACTACGAAACTCTTCCTTCTAGTAAGGGAGGGTTTCGTTTGCCTCGGCGTTCCAAGGGGACAGACAAGTGACTGGAGTAGCTTGTCTTGATTTCCTCCGTGTACATACCGCATTTGTTTGGAGCCAACGCATCCTCTGCATTTGTCAGTTCAACTTAGAAATCCGCCACTCGCTCTCCGTGCCTCCTGGGAAACA
>NJ1_H11
GGTTGGTTGCATTTCCAACTATCGCGGTTTTAACACCTTCGNGCAAGGGCACCCAGATGTCACCCTCAACGACTGTCATTTTAATGACGGGCAGTCTGTTGAGTGTGACACCATCCTCAGTTTCCATTTGGAGTGTGACACTGATGGATATTGGGCCTTGCAAGCTCCACCCATTCAAAAGGATGACCACTTCAACTACGTAGTAAGCTACGCGGGTTGGACGGTCAAAGATCTTGAGTGGGGTGGTGTTTCCATCGCGGTAGATGAGATGAACGGGGCTTCTTCGTCTATAAACGGGAGAAAGACGCACTTACTTACTAGCAGGGCTGTGCCGACTCGCTTAGAGCCTGCCCCTGTTCCAGCATCATCTGAGGTGGGTGCCGTGAAAGACAACACGGTGTTACCAGTAGCCTCTAGAGTAGAAACTCTGCCGATAGTCTCCCCCGCTTCGGCAGTAGAGCAACCTGACACTTCTACATCAGATACGAGTCGCCGTCCGGTGTCGTTTCGTGATGCACCAGTGCCAGCTTTGGCTCCGGGTCGTTACTACGAAACTCTCCCTTCTAGTCGAAGTGGGTTTCGTTTGGGACGGCCCAAGGGGACAGGCAAGTGACTGGAGTAACTTGCCTTGATTTCCTCCGTGTACATACCGCATTTGTTTGGAGCCAACGCATCCTTCACATTTGTCAGTATCA
>NJ1_H2
GGGTTGTCGCATTACCAACTATCGTGGTTCTNACACCTTTGTGCAAGGGCACCCAGATGTCACCCTCAACGACTGTCATTTTAATGACGGGCAGTCTGTTGAGTGTGACACCATCCTCAGTTTTCATTTGGAGTGTGAYACTGATGGATATTGGGCCTTGCAAGCTCCTCCCATTCAAAAGGATGACCATTTCAACTATGTAGTCAGCTACGCCGGTTGGACGGTCAAAGATCTTGAGTGGGGTGGTGTTTCCATCGCGATAGATGAGATGAACGGGGCTTCTTCGTCTATAAACGGGAGAAAGACGCACTTACTTACTAGCAGGGCTGTGCCGACTCGCTTAGAGCCTGCCCCTGTTCCAGCATCATCTGAGGTGGGTGCCGTGAAAGCAAACACGGTGTTACCAGTGACCTCTAGAGTAGAAACTCTACCGATAGTTTCCCCCGCTTCGGTAGTAGACAGGCCTGACAGTTCCACATCAGACACTAGCCAACGTTTTGGCTTGTCTCGTGATGCGCCATTGCCACCTCCTGTTCCGGGACGCTTCTACGAAACCTTGCCTCAAACGAGGTCAGGGTTTCGTTTGGCCAAGCGTTCCAAGGGGACAGACAAGTGACTGGAGTAGCTTGTCTTGATTTCCTCCGTGTACATACCGCATTTGTTTGGAGCCAACGCATCCTCTACATTTGTCAGTATCAACTTAGAAATCCGCCACTCGCTCCCCGTGCCTCCTGGGAAACA
>NJ1_H3
GGGTTGTCGCATTACCAACTACCGTGGTTCTAACACCTTCGTACAAGGGCACCCTGATGTCACCCTCAACGACTGTCACTTTAATGACGGGCAGTCTGTTGAGTGTGACACCATCCTCAGTTTTCATTTGGAGTGTGATACTGATGGATATTGGGCCTTGCAAGCTCCTCCTATTCAAAAGGATGACCATTTCAACTATGTAGTCAGCTACGCCGGTTGGACGGTCAAAGATCTTGAGTGGGGTGGTGTTTCCATCGCGATAGATGAGATGAACGGGGCTTCTTCGTCTATAAACGGGAGAAAGACGCACTTGCTTACTAGCAGGGCTGTGCCGACTCGCTTAGAGCCTGCCCCTGTTCCAGCATCATCTGAGGTGGGTGCCGTGAAAGCAAACACGGTGTTACCAGTGACCTCTAGAGTAGAAACTCTACCGATAGTTTCCCCCGCTTCGGTAGTAGACAGGCCTGACAGTTCCACATCAGACACTAGCCAACGATTTGGCTTGTCTCGTGATGCGCCATTGCCACCTCCTGTTCCGGGACGCTTCTACGAAACCTTACCTCAAACGAGGTCAGGGTTTCGTTTAGCCAAGCGTTCCAAGGGGACAGACAAGTGACTGGAGTAGCTTGTCTTGATTTCCTCCGTGTATATACCGCATTTGCTTGGAGCCAACGCATCCTCTACATTTGTCAGTATCAACTTAGAAATCCGCCACTCGCTTCCCGTGCCTCCTGGGAAACA
>NJ1_H6
TCTNACACTTTTGTGCAAGGACACCCAGATGTCACACTCAACGACTGCCATTTCAATGATGGTCAGTCTGTTGAATGTGACACCATCCTCAGTTTTCACTTGGAGTGTGACACTGATGGTTATTGGGCCTTGCAAGCCCCCCCCATTCAAAAGGATGACCACTTCAATTACGTAGTTAGCTACGCGGGTTGGACGGTCAAAGATCTTGAGTGGGGTGGTGTTTCCATCGCGGTAGATGAGATGAACGGGGCTTCTTCGTCTATAAACGGGAGAAAGACGCACTTACTTACTAGCAGGGCTGTGCCGACTCGCTTAGAGCCTGCCCCTGTTCCAGCATCATCTGAGGTGGGTGCCGTGAAAGCAAACACGGTGTTACCAGTGACCTCTAGAGTAGAAACTCTACCGATAGTTTCCCCTGCTTCGGTAGTAGACAGGCCTGACAGTTCCACATCAGACACTAGCCAACGTTTTGGCTTTTCTCGTGATGCGCCACTGCCACCACCTGTTCCGGGACGTTTCTACGAAACCCTGCCTCAAACGAGGTCTGGGTTTCGTTTGGCTAAACGTACCAAGGGGACAGACAAGTGACTGGAGTAACTTGTCTTGATTTCCTCCGTGTACATACCGCATTTGTTTGGAGCCAACGCATCCTCTGCATTTGTCAGTATCAACTTAGATATCCGCCACTNCCTCCCCCTGCCTCCTGGGAAACC
>NJ1_H7
GGGTTGTCGCATTACCAACTATCGCGGTTCTAACACTTTTGTGCAAGGACACCCAGATGTCACACTCAACGACTGCCATTTCAATGATGGTCAGTCTGTTGAATGTGACACCATCCTCAGTTTTCACTTGGAGTGTGACACTGATGGTTATTGGGCCTTGCAAGCCCCCCCCATTCAAAAGGATGACCACTTCAATTACGTAGTTAGCTACGCGGGTTGGACGGTCAAAGATCTTGAGTGGGGTGGTGTTTCCATCGCGGTAGATGAGATGAACGGGGCTTCTTCGTCTATAAACGGGAGAAAGACGCACTTACTTACTAGCAGGGCTGTGCCGACTCGCTTAGAGCCTGCCCCTGTTCCAGCATCATCTGAGGTGGGTGCCGTGAAAGCAAACACGGTGTTACCAGTGACCTCTAGAGTAGAAACTCTACCGATAGTTTCCCCTGCTTCGGTAGTAGACAGGCCTGACAGTTCCACATCAGACACTAGCCAACGTTTTGGCTTTTCTCGTGATGCACCACTGCCACCACCTGTTCCGGGACGTTTCTACGAAACCCTGCCTCAAGCGAGGTCTGGGTTTCGTTTGGCTAAACGTACCAAGGGGACAGACAAGTGACTGGAGTAACTTGTCTTGATTTCCTCCGTGTACATACCGCATTTGTTTGGAGCCAACGCATCCTCTGCATTTGTCAGTATCAACTTAGATATCCGCCACTCGCTCCCCGTGCCTCCTGGGAAACA
>NJ1_H8
GGGTTGTCGCATTACCAACTATCGCGGTTCTAaCACCTTTGTGCAGGGGCACCCAGATGTCGTCCTCAACGACTGCCATTTTAATGATGGACAGTCTGTTGAGTGCGACACCATCCTCAGTTTTCACTTGGAGTGTGAAACTGATGGCTATTGGGCCCTGCAGGCTCCTCCCATTCAAAAGGATGACCATTTCAACTACGTAGTCAGCTACGCGGGTTGGACGGTCAAAGATCTTGAGTGGGGTGGTATTTCCATCGCGATAGATGAGATGAACGGGGCTTCTTCGTCTATAAACGGGAGAAAGACGCAGTTACTTACTAGCAGGACCGTGCCGACTCGCTTAGAGCCTGCCCCTGTATCAGCATCATCAGAGGAGGGTGCCGTGAAAGCAAACACGGTGTTACCTGTATCCTCTAGAGTAGAAACTCTACCGATAGTTTCCCCCGCTTCGGTAGTAGAGAAACCTGACACTTCCACATCAGATACCGGCCCTCGTGTGCTGTCGTTTCGTGATGCGCCAGTGCCCGCGTTAGCTCCGGGACGCTACTACGAAACTCTCCCTTCTAGTAAGGGAGGGTTTCGTTTGCCTAGGCGTTCCAAGGGGACAGACAAGTGACAGGAGTAGCTTGTCTTGATTTCCTCCGTGTACATACAGCATTAGTTTGGAGCCAACGCATCCTCTGTATTTGTCAGCATCAACTTAGAAATCCGCCACTCTCTCCCCGGGCCTCCTGGGAAACA
>NJ2_A10
GGGTTGTCGCATTACCAACTATCGCGGTTCAAACACCTTTGTGCAAGGGCACCCAGATGTCACTCTCAACGATTGTCATTTCAATGATGGGCAATCTGTTGAGTGTGACACCATCCTCAGTTTTCACTTGGAGTGTGATACTGATGGTTATTGGGCCTTGCAAGCTCCTCCCATTCAAAAGGATGACCATTTCAATTACGTAGTCAGCTACGCGGGTTGGACGGTCAAAGATCTTGAGTGGGGCGGTGTTTCCATTGCGATAGATGAGATGAACGGGGCTTCTTCGTCTATAAACGGGAGAAAGACGCAGTTACTTACTAGCAGGGCCGTGCCGACTCGCTTAGAGCCTGCCCCTGTTCCAGTATCATCTGAGGTGGGTGCCGTGAAAGCAAACACGGTGTTACCAGTTGCCTCTAATGTAGAAACTCTACCGATTGTTTCCCCCGCATCGGTAGTAGAGAAACCTGACACTTCCTCATCAGATACCGGCCCTCGTGTGCTGTCGTTTCGTGATGCGCCAGTGCCAGCGTTAGCTCCGGGACGCTACTACGAAACTCTTCCTTCTAGTAAGGGAGGGTTTCGTTTGCCTAGACGTTCCAAGGGGACAGACAAGTGACTGGAGTAGCTTGTCTTGATTTCCTCCGTGTACATACCGCATTTGTTTGGAGCCAAAGCATACTCTGCATTTGTCAGTTCAACTTANAGATCCGCCACTCGCTCCCCGTGCCTCCTGGGAAACA
>NJ2_A11
GGGTTGTCGCATTACCAACTATCGCGGCTCTAACACCTTTGTGCAGGGACACCCAGATGTCACTCTCAACGACTGTCATTTTAATGATGGGCAGTCTGTTGAATGCGACACCATCCTCAGTTTTCACTTGGAGTGTGACACTGATGGTTATTGGGCTCTGCAGGCTCCTCCCATTCAAAAGGATGATCACTTCAACTACGTAGTTAGCTACGCGGGTTGGACGATCAAAGATCTTGAGTGGGGTGGTGTTTCTATCGCGATAGATGAGATGAACGGGGCTTCTTCGTCTATAAACGGGAGAAAGACGCAGTTACTTACTAGCAGGGCCGTGCCGACTCGCTTAGAGCCTGCCCCTGCATCAGCATCATCTGAGGTGGGTGCCGTGAAAGCAAACACGGTGTTACCAGTAGCCTCTAGTGTAGAAACTCTACCGATAGTCTCCCCCGCTTCGGTAGTAGAGAAACCTGACACTTCCTCATCAGATACCGGCCCTCGTGTGCTGTCGTTTCGTGATGCGCCAGTGCCAGCGTTAGCTCCGGGACGCTACTACGAAACTCTCCCTTCTAGTAAGGGAGGGTTTCGTTTGCCTCGGCGTTCCAAGGGGACAGACAAGTGACTGGAGTAGCTTGTCTTGATTTCCTCCGTGTACATACCGCATCTGTTTGGAGCCAACGCATCCTTTACATTTGTCAGTATCAACTTAGAGATCCGCCACTCGCTCCCCGTGCCTCCTGGGAAACA
>NJ2_A12
GGGTTGTCGCATTACCAACTATCGCGGTTCTAACACCTTCGTGCAGGGACACCCAGATGTCGTTCTCAACGACTGTCACTTCAATGATGGACAATCTGTTGAGTGCGACACCATCCTCAGTTTTCACTTGGAGTGTGAAACTGACGGCTATTGGGCTCTGCAAGCTCCTCCCATTCAAAAGGATGACCACTTCAATTACGTAGTTAGCTATGCGGGTTGGACGGTCAAAGATCTTGAATGGGGTGGTGTCTCCATCGCGATAGATGAGATGAACGGGGCTTCTTCGTCTATAAACGGGAGAAAGACGCAGTTACTTACTAGCAGGGCCGTGCCGACTCGCTTAGAGCCTGCCCCTGTTCCAGCATCATCTGAGGTGGGTGCCGTGAAAGAAAACACGGTGTTACCAGTTGCCTCTAGAGTAGAAACTCTACCGATTGTTTCCCCCGCAACGGTAGTAGAGAAACCTGACACTTCCTCATCAGATACCGGCCCTCGTGTGCTGTCGTTTCGTGATGCGCCAGTGCCAGCGTTAGCTCCGGGACGTTACTACGAGACTCTTCCTTCCAGTAAGGGAGGGTTTCGTTTGCCTCGGCGTTCCAAGGGGACAGACAAGTGACTGGAGTAGCTTGTCTTGATTTCCTCCGTGTACATACCGCATTTGTTTGGAGCCAACGCATCCTCTGCATTTGTCAGTATCAACTTAGATATCCGCCACTCGCTCCCCGTGCCTCCTGGGAAACA
>NJ2_A2
GGGTTGTCGCATTACCAACTATCGCGGTTCTAACACCTTTGTGCAGGGACACCCAGATGTCATTCTCAACGACTGTCATTTTAATGATGGGCAGTCTGTTGAATGCGACACCATCCTCAGTTTTCACTTGGAGTGTGAAACTGATGGSTATTGGGCCTTGCAAGCTCCTCCCATTCAAAAGGATGACCATTTCAACTACGTAGTTAGCTACGCGGGTTGGACGGTCAAAGATCTTGAGTGGGGTGGTGTTTCCATCGCGATAGATGAGATGAACGGGGCTTCTTCGTCTATAAACGGGAGAAAGACGCAGTTACTTACTAGCAGGGCCGTGCCGACTCGCTTAGAGCCTGCCCCTGTTTCAGCATCATCTGAGGTGGGTGCCGTGAAAGCAAACACGGTGTTACCAGTTGCCTCTAGAGTAGAAACTCTACCGATAGTTTCCCCCGCTTCGGTAGTAGAGAAACCTGACACTTCCTCATCAGATACCGGCCCACGTGTGSTGTYGTTTCGTGATGCGCCAGTGCCACCGTTAGCTCCGGGACGCTTCTACGAAACTYTACCTTCTAGCAAGGGAGGGTTTCGTTTGCCTAGGCGTTCCAAGGGGACAGACAAGTGACTGGAGTAGCTTGTCTTGATTTCCTCCGTGTAAATACMGCATTTGTTTGGAGCCAACGCATCCTCTGCATTTGTCAGTATCAACTTAGAAATCCGCCACTCGCTCCCCGTGCCTCCTGGGAAACA
>NJ2_A3
GGGTTGTCGCATTACCAACTATCGCGGTTCTAACACCTTCGTGCAGGGACACCCAGATGTCGTTCTCAACGACTGTCATTTTAATGATGGACAGTCTGTTGAATGCGACACCATCCTCAGTTTTCACTTGGAGTGTGAAACTGATGGCTATTGGGCCTTGCAAGCTCCTCCCATTCAAAAGGATGACCACTTCAACTACGTAGTTAGCTACTCGGGTTGGACGGTCAAAGATCTTGAGTGGGGTGGTGTTTCCATCGCGATAGATGAGATGAACGGGGCTTCTTCGTCTATAAACGGGAGAAAGACGCAGTTACTTACTAGCAGGGCCGTGCCGACTCGCTTAGAGCCTGCCCCTGTATCAGCATCATCTGAGGTGGGTGCCGTGAAAGCAAACACGGTGTTACCAGTTGCCTCTAGTGTAGAAACTCTACCGGTAGTCTCCCCCGCTTCGGTAGTAGAGAAACCTGACACTTCCTCATCAGATACCGGCCCACGTGTGCTGTCGTTTCGTGATGCGCCAGTGCCAGCGTTAGCTCCGGGACGCTACTACGAAACTCTACCTTCTAGCAAGGGAGGGTTTCGTCTGCCTAGGCGTTCCAAGGGGACAGACAAGTGACTGGAGTAGCTTGTCTTGATTTCCTCCGTGTAAATACAGCATTTGTTTGGAGCCAACGCATCCTCTGTATTTGTCAGTATCAACTTAGAAATCCGCCACTCGCTCCCCGTGCCTCCTGGGAAACA
>NJ2_A4
GGGTTGTCGCATTACCAACTATCGCGGTTCTAACACCTTCGTGCAGGGACACCCAGATGTCGTTCTCAACGACTGTCATTTTAATGATGGACAGTCTGTTGAATGCGACACCATCCTCAGTTTTCACTTGGAGTGTGAAACTGATGGCTATTGGGCCTTGCAAGCTCCTCCCATTCAAAAGGATGACCACTTCAACTACGTAGTTAGCTACTCGGGTTGGACGGTCAAAGATCTTGAGTGGGGTGGTGTTTCCATCGCGATAGATGAGATGAACGGGGCTTCTTCGTCTATAAACGGGAGAAAGACGCAGTTACTTACTAGCAGGGCCGTGCCGACTCGCTTAGAGCCTGCCCCTGTATCAGCATCATCTGAGGTGGGTGCCGTGAAAGCAAACACGGTGTTACCAGTTGCCTCTAGTGTAGAAACTCTACCGATAGTCTCCCCCGCTTCGGTAGTAGAGAAACCTGACACTTCCTCATCAGATACCGGCCCACGTGTGCTGTCGTTTCGTGATGCGCCAGTGCCAGCGTTAGCTCCGGGACGCTACTACGAAACTCTACCTTCTAGCAAGGGAGGGTTTCGTCTGCCTAGGCGTTCCAAGGGGACAGACAAGTGACTGGAGTAGCTTGTCTTGATTTCCTCCGTGTAAATACAGCATTTGTTTGGAGCCAACGCATCCTCTGTATTTGTCAGTATCAACTTAGAAATCCGCCACTCGCTCCCCGTGCCTCCTGGGAAACA
>NJ2_A5
GGGTTGTCGCATTACCAACTACCGTGGTTCTAACACCTTTGTGCAAGGGCACCCTGATGTCACCCTCAACGACTGTCACTTTAATGACGGGCAGTCTGTTGAGTGTGACACCATCCTCAGTTTTCATTTGGAGTGTGATACTGATGGATATTGGGCCTTGCAAGCTCCTCCTATTCAAAAGGATGACCATTTCAACTATGTAGTCAGCTACGCCGGTTGGACGGTCAAAGATCTTGAGTGGGGTGGTGTTTCCATCGCGATAGATGAGATGAACGGGGCTTCTTCGTCTATAAACGGGAGAAAGACGCACTTACTTACTAGCAGGGCTGTGCCGACTCGCTTAGAGCCTGCCCCTGTTCCAGCATCATCTGAGGTGGGTGCCGTGAAAGCAAACACGGTGTTACCAGTGACCTCTAGAGTAGAAACTCTACCGATAGTTTCCCCCGCTTCGGTAGTAGACAGGCCTGACAGTTCCACATCAGACACTAGCCAACGTTTTGGCTTGTCTCGTGATGCGCCATTGCCACCTCCTGTTCCGGGACGCTTCTACGAAACCTTACCTCAAACGAGGTCAGGGTTTCGTTTGGCCAAGCGTTCCAAGGGGACAGACAAGTGACTGGAGTAGCTTGTCTTGATTTCCTCCGTGTATATACCGCATTTGTTTGGAGCCAACGCATCCTCTACATTTGTCAGTATCAACTTAGAAATCCGCCACTCGCTTCCCGTGCCTCCTGGGAAACA
>NJ2_A6
TCTNACACCTTTGTGCAGGRNCACCCAGATGTCATTCTCAACGACTGTCATTTTAATGATGGGCAGTCTGTTGAGTGTGACACCATTCTCAGTTTTCACTTGGAGTGTGATACTGATGGATATTGGGCCCTGCAAGCTCCTCCCATTCAAAAGGATGATCACTTCAACTACGTAGTTAGCTACGCGGGTTGGACGGTCAAAGATCTTGAGTGGGGTGGTGTTTCCATCGCGATAGATGAGATGAACGGGGCTTCTTCGTCTATAAACGGGAGAAAGACGGATTTACTTACTAGCAGGGCTGTGCCGACTCGCTTAGAGCCTGCCCCTGTTCCAGCATCATCTGAGGTGGGTGCCGTGAAAGCAAACACGGTGTTACCAGTGACCTCTAGAGTAGAAACTCTACCGATAGTTTCCCCCGCTTCGGTAGTAGACAAGCCTGACASTTCCACATCAGATGTGAGCCAKCGTTTGGGCTCATCTCGTGATGCGCCACTGCCACCTCYTGTTCCGGGACGCTTCTACGAAACCTTACCTCAKWCGAGGGCAGGGTTTCGGTTGGCTAAGCGTTCCAAGGGGACGGACAAGTGACTGGAGTAGCTTGTCTYGATTTCCTCCGTGTACATACCGCATTTGTTTGGAGCCAACGCATCCTCTGCATTTGTCAGTATCAACTTAGAGATCCGCCACTCGCTCCCCGTGCCTCCTGGGAAACA
>NJ2_A8
GGGTTGTCGCATTACCAACTATCGTGGTTCTAACACCTTTGTGCAGGGTCACCCAGATGTCATTCTCAACGACTGTCATTTTAATGATGGGCAGTCTGTTGAGTGTGACACCATTCTCAGTTTTCACTTGGAGTGTGATACTGATGGATATTGGGCCCTGCAAGCTCCACCCATTCAAAAGGATGATCACTTCAACTACGTAGTTAGCTACGCGGGTTGGACGGTCAAAGATCTTGAGTGGGGTGGTGTTTCCATCGCGATAGATGAGATGAACGGGGCTTCTTCGTCTATAAACGGGAGAAAGACGGATTTACTTACTAGCAGGGCTGTGCCGACTCGCTTAGAGCCTGCCCCTGTTCCAGCATCATCTGAGGTGGGTGCCGTGAAAGCAAACACGGTGTTACCAGTGACCTCTAGAGTAGAAACTCTACCGATAGTTTCCCCCGCTTCGGTAGTAGACAGGCCTGACAGTTCCACATCAGATGTGAGCCAGCGTTTTGGCTCATCTCGTGATGCGCCACTGCCACCTCCTGTTCCGGGACGCTTCTACGAAACCTTACCTCAGTCGAGGTCAGGGTTTCGGTTGGCTAAGCGTACCAAGGGGACGGACAAGTGACTGGAGTAGCTTGTCTCGATTTCCTCCGTGTACATACCGCATTTGTTTGGAGCCAACGCAACCTCTGCATTTGTCAGTATCAACTTAGAGATCCGCCACTCGCTCCCCGTGCCTCCTGGGAAACA
>NJ2_A9
GGGTTGTCGCATTACCAACTATCGTGGTTCTAACACCTTTGTGCAAGGACACCCAGATGTCATACTCAACGACTGCCATTTCAATGATGGCCAGTCTGTTGAATGTGACACCATCCTCAGTTTTCACTTGGAGTGTGATACTGACGGTTATTGGGCCTTGCAGGCTCCTCCCATTCAAAAGGATGACCACTTCAACTACGTAGTTAGCTACGCGGGTTGGACGGTCAAAGATCTTGAGTGGGGTGGTGTTTCCATCGCGATAGATGAGATGAACGGGGCTTCTTCGTCTATAAACGGGAGAAAGACGCACTTACTTACTAGCAGGGCTGTGCCGACTCGCTTAGAGCCTGCCCCTGTTCCAACATCATCTGAGGTGGGTGCCGTGAAAGCAAACACGGTGTTACCAGTGGCCTCTAGTGTAGAAACTCTACCGATTGTCTCCCCCGCATCGGTAGTAGAGAAACCTGACACTTCCTCATCAGATACCGGCCCTCGTGTGCTGTCGTTTCGTGATGCGCCAGTGCCAGCGTTAGCTCCGGGTCGCTTCTACGAAACTCTTCCTTCTAGTAAGGGAGGGTTTCGTTTGCCGAGGCGGTCCAAGGGGACAGACAAGTGACTGGAGTAGCTTGTCTTGATTTCCTCCGTGTACATACCGCATTTGTTTGGAGCCAACGCATCCTCTGCATTTGTCAGTATCAACTTAGAAATCCGCCACTCGCTCCCCGTGCCTCCTGGGAAACA
>NJ2_B1
GGGTTGTCGCATCACCAACTATCGCGGCTCTAACACCTTTGTGCAGGGTCACCCAGATGTCGTTCTCAACGACTGTCACTTTAATGATGGACAGTCTGTTGAATGCGACACCATCCTCAGTTTTCACTTGGAGTGTGAGACTGATGGCTATTGGGCCCTGCAGGCTCCTCCCATTCAAAAGGATGACCACTTCAACTACGTAGTCAGCTACGCGGGTTGGACGGTCAAAGATCTTGAGTGGGGTGGTGTTTCCATCGCGATAGATGAGATGAACGGGGCTTCTTCGTCTATAAACGGGAGAAAGACGCACTTACTTACTAGCAGGGCTGTGCCGACTCGCTTAGAGCCTGCCCCTGTTCCAGCATCATCTGAGGTGGGTGCCGTGAAAGACAACACGGTGTTACCAGTGGCCTCTAGAGTAGAAACTCTGCCGGTAGTTTCCCCCGCTTCGGCAGTAGAGCAATCTGACACTTCTACATCAGATACGAGCCGTCGTCCGGTGTCGTTTCGTGATGCACCAGTGCCAGCCTTGGCTCCGGGTCGTTACTACGAAACCCTCCCTTCTAGTAAGGGTGGGTTTCGTTTGGGACGGTCCAAGGGGACAGGCAAGTGACTGGAGTAGCTTGTCTTGATTTCCTCCGTGTACATACCGCATTTGGTTGGAGCCAACGCATCCTTCACATTTGTCAGTATCAACTTAGATATCCGCCACTCGCTCCCCGTGCCTCCTGGGAAACA
>NJ2_B10
GGGTTGTCGCATCACCAACTATCGCGGCTCTAACACCTTCGTGCAGGGACACCCAGATGTCGTCCTCAATGACTGTCATTTCAATGATGGACAGTCTGTTGAATGCGACACCATCCTCAGTTTTCACTTGGAGTGTGAAACTGATGGCTATTGGGCCCTGCAGGCTCCCCCTATTCAAAAGGATGACCACTTCAACTACGTAGTTAGTTACGCGGGTTGGACGGTCAAAGATCTTGAATGGGGTGGTGTTTCCATCGCGATAGATGAGATGAACGGGGCTTCWTCGTCTATAAACGGGAGAAAGACGCAGTTACTTACTAGCAGGGCCGTGCCGACTCGTTTAGAGCCTGCCCCTGTTCCAGCATCATCCGAGGTGGGTGCCGTGAAAGCAAACACGGTGTTACCAGATGCCTCTAGAGTAGAAACTCTACCGATAGTTTCCCCCGCTTCGGTAGTAGAGAAACCTGACACTTCCTCATCAGATACCGGCCCACGTGTGCTGTCGTTTCGTGATGCGCCAGTGCCAGCGTTAGCTCCGGGACGTTACTACGAGACTCTTCCTTCTAGCAAGGGAGGGTTTCGTTTGCCTAGACGTTCCAAGGGGACGGACAAGTGACTGGAGTAGCTTGTCTTGATTTCCTCCGTGTACATACCGCATTTGTTTGGAGCCAACGCATCCTCTGCATTTGTCAGTATCAACTTAGAAATCCGCCACTCGCTCCCCGTGCCTCCTGGGAAACA
>NJ2_B11
GGGTTGTCGCATCACCAACTATCGCGGTTCCAACACCTTTGTGCAAGGGCACCCAGATGTCACTCTCAACGACTGCCATTTCAATGATGGACAGTCTGTTGAGTGTGACACCATCCTCAGTTTTCACTTGGAGTGTGATACTGATGGATATTGGGCCTTGCAAGCTCCTCCTATTCAAAAGGATGACCATTTCAACTATGTAGTCAGCTACGCCGGTTGGACGGTCAAAGATCTTGAGTGGGGTGGTGTTTCCATCGCGATAGATGAGATGAACGGGGCTTCTTCGTCTATAAACGGGAGAAAGACGCACTTACTTACTAACAGGGCTGTGCCGACTCGCTTAGAGCCTGCCCCTGTTCCAGCATCATCTGAGGTGGGTGCCGTGAAAGCAAACACGGTGTTACCAGTGACCTCTAGAGTAGAAACTCTACCGATAGTTTCCCCCGCTTCGGTAGTAGACAGGCCTGACAGTTCCACATCAGACACTAGCCAACGTTTTGGCTTGTCTCGTGATGCGCCATTGCCACCTCCTGTTCCGGGACGCTTCTACGAAACCTTACCTCAAACGAGGTCAGGGTTTCGTTTGGCCAAGCGTTCCAAGGGGACAGACAAGTGACTGGAGTAGCTTGTCTTGATTTCCTCCGTGTACATACCGCATTTGTTTGGAGCCAACGCATCCTCTGCATTTGTCAGTATCGACTTAGATATCCGCCACTCGCTCCCCGTGCCTCCTGGGAAACA
>NJ2_B12
GGGTTGTCGCATTACCAACTATCGCGGTTCTAACACTTTTGTGCAAGGACACCCAGATGTCACACTCAACGACTGCCATTTCAATGATGGTCAGTGTGTTGAATGTGACACCATCCTCAGTTTTCACTTGGAGTGTGACACTGATGGTTATTGGGCCTTGCAAGCTCCCCCCATTCAAAAGGATGACCACTTCAATTACGTAGTTAGCTACGCGGGTTGGACGGTCAAAGATCTTGAGTGGGGTGGTGTTTCCATCGCGGTGGATGAGATGAACGGGGCTTCTTCGTCTATAAACGGGAGAAAGACGCACTTACTTACTAGCAGGGCTGTGCCGACTCGCTTAGAGCCTGCCCCTGTTCCAGCATCATCTGAGGTGGGTGCCGTGAAAGCAAACACGGTGTTACCAGTGACCTCTAGAGTAGAAACTCTACCGATAGTTTCCCCTGCTTCGGTAGTAGACAGGCCTGACAGTTCCACATCAGACACTAGCCAACGTTTTGGCTTTTCTCGTGATGCGCCACTGCCACCACCTGTTCCGGGACGTTTCTACGAAACCCTGCCTCAAACGAGGTCTGGGTTTCGTTTGGCTAAACGTACCAAGGGGACAGACAAGTGACTGGAGTAGCTTGTCTTGATTTCCTCCGTGTACATACCGCATTTGTTTGGAGCCAACGCATCCTCTGCATTTGTCAGTATCAACTTAGATATCCGCCACTCGCTCCCCGTGCCTCCTGGGAAACA
>NJ2_B3
GGGTTGTCGCATTACCAACTATCGCGGTTCTAACACCTTTGTGCAAGGNCACCCAGATGTCATCCTCAACAACTGTCATTTTAATGATGGGCAGTCTGTTGAGTGTGACACCGTTCTCAGTTTCCATTTGGAGTGTGATACTGATGGATATTGGGCCTTGCAAGCTCCACCCATTCAAAAGGATGACCATTTCAACTACGTAGTCAGTTACGCGGGTTGGACGGTCAAAGATCTTGAGTGGGGTGGTGTTTCCATCGCGATAGATGAGATGAACGGGGCTTCTTCGTCTATAAACGGGAGAAAGACGCACTTACTTACTAACAGGGCTGTGCCGACTCGCTTAGAGCCTGCCCCTGTTCCAGCATCATCTGAGGTGGGTGCCGTGAAAGACAACACGGTGTTACCAGTAGCCTCTAGAGTAGAAACTCTACCGATAGTTTCCCCCGCTTCGGTAGTAGAGCAATCTGACACTTCTACATCAGATACGAGCCGTCGCCCGGTGTCGTTTCGTGATGCACCAGTGCCAGCTTTAGCTCCGGGTCGTTACTACGAAACCCTCCCTTCTAGTAAGGGTGGGTTTCGTTTGGGACGATCCAAGGGGACGGGCAAGTGACTGGAGTAGCTTGTCTTGTTTTCCTCCGTGTACATACAGCATTTGTTTGGAGCCAACGCATCCTCTACATTTGTCAGTATCAACTTAGATATCCGCCACTCGCTCCCCGTGCCTCCTGGGAAACA
>NJ2_B5
GGTTTGTCGCATTACCAACTATCGTGGTTCCAATACCTTCGTGCAAGGACATCCAGATGTCGTCCTCAACGACTGTCATTTTAATGATGGACAGTCTGTTGAGTGCGACACCATCCTCAGTTTTCACTTGGAGTGTGATACTGATGGTTATTGGGCCTTGCAAGCTCCTCCCATTCAAAAGGATGACCACTTCAATTACGTAGTTAGTTACGCGGGTTGGACGGTCAAAGATCTTGAGTGGGGTGGTGTTTCCATCGCGATAGATGAGATGAACGGGGCTTCTTCGTCTATAAACGGGAGAAAGACGCAGTTACTTACTAGCAGGGCTGTGCCGACTCGCTTAGAGCCTGCCCCTGCATCAGCATCATCTGAGGAGGGTGCCGTGAAAGCAAACACGGTGTTACCTGTTGCCTCTAGAGTAGAAACTCTACCGATAGTTTCCCCCGCTTCGGTAGTAGAGAAACCTGGCACTTCCACATCAGATACCAGCCCACGTGTGCTGTCGTTTCGTGATGCGCCAGTGCCAGCGTTAGCTCCGGGACGCTACTACGAGACTCTTCCTTCTAGTAAGGGAGGGTTCCGTTTGCCTCGGCGTTCCAAGGGGACGGACAAGTGACAGGAGTAGCTTGTCTTGATTTCCTCCGTGTACATACCGCATTTGTTTGGAGCCAACGCATCCTCTGCATTTGTCAGTTCAACTTAGAAATCCGCCACTCTCCCCCC
>NJ2_B6
GGGTTGTCGCATTACCAACTATCGTGGTTCTAACACCTTCGTGCAGGGACACCCAGATGTCGTTCTCAACGACTGTCATTTCAATGATGGACAGTCTGTTGAATGCGACACCATCCTCAGTTTTCACTTGGAGTGTGATACTGATGGCTATTGGGCCCTGCAAGCTCCTCCCATTCAAAAGGACGACCACTTCAACTACGTAGTTAGCTACGCGGGTTGGACGGTCAAAGATCTTGAGTGGGGTGGTGTTTCTATCGCGATAGATGAGATGAACGGGGCTTCTTCGTCTATAAACGGGAGAAAGACGCAGTTACTTACTAGCAGGGCCGTGCCGACTCGCTTAGAGCCTGCCCCTGCATCAGCATCATCTGAGGTGGGTGCCGTGAAAGACAACACGGTGTTACCAGTAGCCTCTAGAGTAGAAACTCTGCCGATAGTTTCCCCCGCTTCGGTAGTAGAGCAACCTGACACTTCTACATCAGATACGACCCGTCGACCGATGTCGTTTCGTGATGCACCAGTGCCAGCTTTGGCTCCGGGTCGTTACTACGAAACTCTTCCTTCTAGTAAGGGTGGGTTTCGTTTGGGGCGATCCAAGGGGACAGGCAAGTGACTGGAGTAGCTTGTCTTGTTTTCCTCCGTGTACATAACGCACTTGTTTGGAGCCAACACATCCTCTGCATTTGTCAGTATCAACTTAGAGATCCGCCACTCGCTCCCCGTGCCTCCTGGGAAACA
>NJ2_B8
GGGTTGTCGCATTACCAACTATCGCGGTTCTAACACCTTCGTGCAGGGACACCCAGATGTCGTCCTCAACGACTGTCATTTCAATGATGGACAGTCTGTTGAATGCGACACCATCCTCAGCTTTCACTTGGAGTGTGAAACTGATGGCTATTGGGCTCTGCAAGCTCCTCCCATTCAAAAGGATGACCACTTCAACTACGTAGTTAGCTACGCGGGTTGGACGGTCAAAGATCTTGAGTGGGGTAGTGTTTCCATCGCGATAGATGAGATGAACGGGGCTTCTTCGTCTATAAACGGGAGAAAGACGCAGTTACTTACTAGCAAGGCCGTGCCGACTCGCTTAGAGCCTGCCCTTGCATCAGCATCATCAGAGGAGGGTGCCGTGAAAGCAAACACGGTGTTACCTGTAGCCTCTAGAGTAGAAACTCTACCGATAGTCTCCCCCGCTTCGGTAGTAGAGAAACCTGACACTTCCTCATCAGATACCGGCCCTCGCGTGCTGTCGTTTCGTGATGCGCCAGTGCCAGCGTTAGCTCCGGGACGCTACTACGAAACTCTTCCTTCTGGCAAGGGAGGGTTTCGTTTGCCTAGGCGTTTCAAGGGGACAGACAAGTGACTGGAGTAGCTTGTCTTGATTTCCTCCGTGTACATACCGCATTAGTTTGGAGCCAACGCATCCTCTGTATTTGTCAGTGCCAACTTAGATATCCGCCACTCGCTCCCCGTGCCTCCTGGGAAACA
>NJ2_C10
GGGTTGTCGCATTACCAACTATNGCGGTTTTAACACCTTTGTGCAAGGACACCCAGATGTCACCCTCAACGACTGCCATTTCAATGATGGCCAGTCGGTTGAGTGTGACACCGTCCTCAGTTTTCACTTGGAGTGTGATACTGATGGCTATTGGGCTTTGCAGGCTCCTCCCATTCAGAAGGATGACCACTTCAACTATGTCGTAAGTTACGCTGGTTGGACGGTCAAAGATCTTGAATGGGGTGGTGTTTCCATCGCGATAGATGAGATGAACGGGGCTTCTTCGTCTATAAACGGGAAAAAGACGCACTTACTTACTAGCAGGGCTGTGCCGACTCGCTTAGAGCCTGCCCCTGTTCCAGCATCATCTGAGGTGGGTGCCGTGAAAGCAAACACGGTGTTACCAGTGACCTCTAGAGTAGAAACTCTACCGATAGTTTCCCCTGCTTCGGTAGTAGATAGGCCTGACAGTTCYACATCAGACACCAGTCAACGTTTTGGCTTGTCTCGTGATGCGCCACTGCCACCACCTGTTCCGGGACGCTTCTACGAAACTTTGCCTCAAACGAGGTCAGGGTTTCGCTTGGCCAAACGTACCAAGGGGACAGACAARTGACTGGAGTAGCTTGTCTAGATTTCCTCCGTGTACATACCGCATCTGTTTGGAGCCAACGCATCCTTCACATTTGTCAGTATCAACTTAGATATCCGCCACTCGCTCCCCGTGCCTCCTG
>NJ2_C11
GGGTTGTCGCATTACCAACTATCGCGGTTCTAACACCTTCGTGCAGGGACACCCAGATGTCGTCCTCAACGACTGTCATTTCAATGATGGACAGTCTGTTGAGTGCGACACCATCCTCAGCTTTCACTTGGAGTGTGAAACTGACGGCTATTGGGCCCTGCAAGCTCCTCCCATTCAAAAGGATGACCATTTCAACTACGTAGTTAGTTACGCGGGTTGGACGGTCAAAGATCTTGAGTGGGGTGGTGTTTCCATCGCGATAGATGAGATGAACGGGGCTTCTTCGTCTATAAACGGGAGAAAGACGCAGTTACTTACTAGCAGGGCTGTGCCGGCTCGCTTAGAGCCTGCCCCTGTATCAGCATCATCTGAGGTGGGTGCCGTGAAAGCAAACACGGTGTTACCAGTAGCCTCTAGTGTAGAAACTCTACCGATAGTTTCCCCCGCTTCGGTAGTAGAGAAACCTGACACTTCCTCATCAGATACCGGCCCTCGTGTGCTGTCGTTTCGTGATGCGCCAGTGCCAGCGTTAGCTCCGGGACGCTATTACGAAACTCTTCCTTCTAGTAAGGGAGGGTTTCGTTTGCCTCGGCGTTCCAAGGGGACAGACAAGTGACTGGAGTAGCTTGTCTTGATTTCCTCCGTGTATATACCGCATTTGTTTGGAGCCAACGCATCCTCTGCATTTGTCAGTTCAACTTAGAAATCCGCCACTCGCTCTCCGTGCCTCCTGGGAAACA
>NJ2_C12
GGGTTGTCGCATTACCAACTATCGCGGTTCGAACACCTTCGTGCAGGGACACCCAGATGTCGTTCTCAACGACTGTCATTTTAATGATGGACAGTCTGTTGAATGCGACACCATCCTCAGTTTTCACTTGGAGTGTGAAACTGATGGCTATTGGGCCTTGCAAGCTCCTCCCATCCAAAAGGATGACCACTTCAACTACGTAGTTAGCTACGCGGGTTGGACGGTCAAAGATCTTGAGTGGGGTGGTGTTTCCATCGCGATAGATGAGATGAACGGGGCTTCTTCGTCTATAAACGGGAGAAAGACGCAGTTACTTACTAGCAGGGCCGTGCCGACTCGCTTAGAGCCTGCCCCTGTATCAGCATCATCTGAGGTGGGTGCCGTGAAAGCAAACACGGTGTTACCAGTTGCCTCTAGTGTAGAAACTCTACCGATAGTCTCCCCCGCTTCGGTAGTAGAGAGACCTGACACTTCCTCATCAGATACCGGCCCACGTGTGCTGTCGTTTCGTGATGCGCCAGTGCCAGCGTTAGCTCCGGGACGCTACTACGAAACTCTACCTTCTAGCAAGGGAGGGTTTCGTCTGCCTAGGCGTTCCAAGGGGACAGACAAGTGACTGGAGTAGCTTGTCTTGATTTCCTCCGTGTAAATACAGCATTTGTTTGGAGCCAACGCATCCTCTGTATTTGTCAGTATCAACTTAGAAATCCGCCACTCGCTCCCCGTGCCTCCTGGGAAACA
>NJ2_C2
GGGTTGTCGCATTACCAACTATCGTGGTTCTAACACCTTCGTGCAGGGACACCCAGATGTCGTTCTCAACGATTGTCATTTTAATAATGGACAGTCTGTTGAATGCGACACCATCCTCAGTTTTCACTTGGAGTGTGATACTGATGGCTATTGGGCCCTGCAAGCTCCTCCCATTCAAAAGGATGACCACTTCAACTACGTAGTTAGCTACGCGGGTTGGACGGTCAAAGATCTTGAGTGGGGTGGTGTTTCTATCGCGATAGATGAGATGAACGGGGCTTCTTCGTCTATAAACGGGAGAAAGACGCAGTTACTTACTAGCAGGGCCGTGCCGACTCGCTTAGAGCCTGCCCCTGCATCAGCATCATCTGAGGTGGGTGCCGTGAAAGACAACACGGTGTTACCAGTAGCCTCTAGAGTAGAAACTCTACCGATAGTTTCCCCCGCTTCGGTAGTAGAGCAACCTGACACTTCTACATCAGATACGACCCGTCGACCGGTGTCGTTTCGTGATGCACCAGTGCCAGCTTTGGCTCCGGGTCGTTACTACGAAACTCTTCCTTCTAGTAAGGGTGGGTTTCGTTTGGGGCGATCCAAGGGGACAGGCAAGTGACTGGAGTAGCTTGTCTTGTTTTCCTCCGTGTACATAACGCACTTGTTTGGAGCCAACACATCCTCTGCATTTGTCAGTATCAACTTAGAGATCCGCCACTCGCTCCCCGTGCCTCCTGGGAAACA
>NJ2_C3
GGGTTGTCGCATTACCAACTATCGCGGTTCTAACACCTTTGTGCAGGGACACCCAGATGTTATTCTCAACGACTGTCATTTCAATGATGGTCAGTCGGTTGAGTGTAACACCATCCTCAGTTTTCACTTGGAGTGTGACACTGACGGCTATTGGGCCTTGCAAGCTCCTCCCATTCAAAAGGATGACCATTTCAACTATGTTGTAAGTTACGCTGGTTGGACGGTCAAAGATCTTGAGTGGGGTGGTGTTTCCATCGCGATAGATGAGATGAACGGGGCTTCTTCGTCTATAAACGGGAGAAAGACGCAATTACTTACTAGCAGGGCTGTGCCGACTCGCTTAGAGCCTGCCCCTGTTCCAGCATCATCTGAGGTGGGTGCCGTGAAAGACAACACGGTGTTACCAGTAGCCTCTAGAGTAGAAACTCTACCGATAGTTTCCCCCGCTTCGGTAGTAGAGCAATCTGACACTTCTACATCAGATACGAGCCGTCGCCCGGTGTCGTTTCGTGATGCACCAGTGCCAGCTTTAGCTCCGGGTCGTTACTACGAAACCCTCCCTTCTAGTAAGGGTGGGTTTCGTTTGGGACGATCCAAGGGGACGGGCAAGTGACTGGAGTAGCTTGTCTTGTTTTCCTCCGTGTACATACAGCATTTGTTTGGAGCCAACGCATCCTCTACATTTGTCAGCATCAACTTAGATATCCGCCACTCGCTCCCCGTGCCTCCTGGGAAACA
>NJ2_C9
GGGTTGTCGCATTACCAACTATCGTGGTTCTNACACCTTTGTGCAGGGTCACCCAGATGTCATTCTCAACGACTGTCATTTTAATGATGGGCAGTCTGTTGAGTGTGACACCATCCTCAGTTTTCACTTGGAGTGTGATACTGATGGATATTGGGCCCTGCAAGCTCCACCCATTCAAAAGGATGATCACTTCAACTACGTAGTTAGCTACGCGGGTTGGACGGTCAAAGATCTTGAATGGGGTGGTGTTTCCATCGCGATAGATGAGATGAACGGGGCTTCTTCGTCTATAAACGGGAGAAAGACGGATTTACTTACTAGCAGGGCTGTGCCGACTCGCTTAGAGCCTGCCCCTGTTCCAGCATCATCTGAGGTGGGTGCCGTGAAAGCAAACACGGTGTTACCAGTGACCTCTAGAGTAGAAACTCTACCGATAGTTTCCCCCGCTTCGGTAGTAGACAGGCCTGACAGTTCCACATCAGATGTGAGCCAGCGTTTTGGCTCATCTCGTGATGCGCCACTGCCACCTCCTGTTCCGGGACGCTTCTACGAAACCTTGCCTCAGTCGAGGTCAGGGTTTCGGTTGGCTAAGCGTACCAAGGGGACGGACAAGTGACTGGAGTAGCTTGTCTCGATTTCCTCCGTGTACATACCGCATTTGTTTGGAGCCAACGCAACCTCTGCATTTGTCAGTATCAACTTAGAGATCCGCCACTCGCTCCCCGTGCCTCCTGGGAAACA
>NJ2_D11
GGGTTGTCGCATTACCAACTACCGTGGTTCTAACACCTTTGTGCAAGGGCACCCTGATGTCACCCTCAACGACTGTCACTTTAATGATGGGCAGTCTGTTGAGTGTGACACCATCCTCAGTTTTCATTTGGAGTGTGATACTGATGGATATTGGGCCTTGCAAGCTCCTCCTATTCAAAAGGATGACCATTTCAACTATGTAGTCAGCTACGCCGGTTGGACGGTCAAAGATCTTGAGTGGGGTGGTGTTTCCATCGCGATAGATGAGATGAACGGGGCTTCTTCGTCTATAAACGGGAGAAAGACGCACTTACTTACTAGCAGGGCTGTGCCGACTCGCTTAGAGCCTGCCCCTGTTCCAGCATCATCTGAGGTGGGTGCCGTGAAAGCAAACACGGTGTTACCAGTGACCTCTAGAGTAGAAACTCTACCGATAGTTTCCCCCGCTTCGGTAGTAGACAGGCCTGACAGTTCCACATCAGACACTAGCCAACGTTTTGGCTTGTCTCGTGATGCGCCATTGCCACCTCCTGTTCCGGGACGCTTCTACGAAACCTTACCTCAAACGAGGTCAGGGTTTCGTTTGGCCAAGCGTTCCAAGGGGACAGACAAGTGACTGGAGTAGCTTGTCTTGATTTCCTCCGTGTATATACCGCATTTGCTTGGAGCCAACGCATCCTCTACATTTGTCAGTATCAACTTAGAAATCCGCCACTCGCTTCCCGTGCCTCCTGGGAAACA
>NJ2_D12
GGGTTGTCGCATTACCAACTATCGTGGATCTAACACCTTTGTCCAGGGACACCCAGATGTCGTTCTCAACGACTGTCATTTCAATGATGGACAGTCTGTTGAATGCGACACCATCCTCAGTTTTCACTTGGAGTGTGATACTGACGGTTATTGGGCCCTGCAAGCTCCTCCTATTCAAAAGGATGACCACTTCAACTACGTAGTTAGCTACGCGGGTTGGACGGTCAAAGATCTTGAGTGGGGTGGTGTTTCCATCGCGATAGATGAGATGAACGGGGCTTCTTCGTCTATAAACGGGAGAAAGACGCAGTTACTTACTAGCAGGGCCGTGCCGACTCGCTTAGAGCCTGCCCCTGTATCAGCATCATCTGAGGTGGGTGCCGTGAAAGCAAACACGGTGTTACCAGTAGCCTCTAATGTAGAAACTCTACCGATAGTTTCCCCCGCTTCGGTAGTAGAGAAACCTGACACTTCCTCATCAGATACCGGCCCTCGTGTGCTGTCGTTTCGTGATGCGCCAGTGCCAGCGTTAGCTCCGGGACGCTACTACGAAACTCTCCCTTCTAGTAAGGGGGGGTTTCGTTTGCCTAGGCGTTTCAAGGGGACAGACAAGTGACTGGAGTAGCTTGTTTTGATTTCCTCCGTGTACATACCGCATTTGTTTGGAGCCAACGCATCCTCTGCATTTGTCAGTATCAACTTAGAAATCCGCCACTCGCTCCCCGTGCCTCCTGGGAAACA
>NJ2_D2
GGGTTGTCGCATTACCAACTATCGCGGTTCTAACACTTTTGTGCAAGGACACCCAGATGTTACACTCAACGACTGCCATTTCAATGATGGTCAGTCTGTTGAATGTGACACCATCCTCAGTTTTCACTTGGAGTGTGACACTGATGGTTATTGGGCCTTGCAAGCTCCCCCCATTCAAAAGGATGACCACTTCAATTACGTAGTTAGCTACGCGGGTTGGACGGTCAAAGATCTTGAGTGGGGTGGTGTTTCCATCGCGGTAGATGAGATGAACGGGGCTTCTTCGTCTATAAACGGGAGAAAGACGCACTTGCTTACTAGCAGGGCTGTGCCGACTCGCTTAGAGCCTGCCCCTGTTCCAGCATCATCTGAGGTGGGTGCCGTGAAAGCAAACACGGTGTTACCAGTGACCTCTAGAGTAGAAACTCTACCGATAATTTCCCCTGCTTCGGTAGTAGACAGGCCTGACAGTTCCACATCAGACACTAGCCAACGTTTTGGCTTTTCTCGTGATGCGCCACTGCCACCACCTGTTCCGGGACGTTTCTACGAAACCCTGCCTCAAACGAGGTCTGGGTTTCGTTTGGCTAAACGTACCAAGGGGACGGACAAGTGACTGGAGTAGCTTGTCTTGATTTCCTCCGTGTACATACCGCACTTGTTTGGAGCCAACGCATCCTCTGCATTTGTCAGTATCAACTTAGATATCCGCCACTCGCTCCCCGTGCCTCCTGGGAAACA
>NJ2_D3
GGGTTGTCGCATTACCAACTATCGCGGTTCTAACACCTTTGTGCAAGGCCACCCAGATGTCATCCTCAACGACCGTCATTTTAATGATGGGCAGTCTGTTGGGTGTGACACCATCCTCAGTTTCCATTTGGAGTGTGATACTGATGGATATTGGGCCTTGCAAGCTCCACCCATTCAAAAGGATGACCATTTCAACTACGTAGTCAGTTACGCGGGTTGGACGGTCAAAGATCTTGAGTGGGGTGGTGTTTCCATCGCGATAGATGAGATGAACGGGGCTTCTTCGTCTATAAACGGGAGAAAGACGCACTTACTTACTAGCAGGGCTGTGCCGACTCGCTTAGAGCCTGCCCCTGTTCCAGCATCATCTGAGGTGGGTGCCGTGAAAGACAACACGGTGTTACCAGTAGCCTCTAGAGTAGAAACTCTACCGACAGTTTCCCCCGCTTCGGTAGTAGAGCAACCTGACACTTCTACATCAGATACGAGCCATCGACCGGTGTCGTTTCGTGATGCACCAGTGCCAGCTTTGGCTCCGGGTCGTTACTACGAGACCTTCCCTTCTAGTAAGGGTGGGTTTCGTTTGGGACGGTCCAAGGGGACAGGCAAGTGACTGGAGTAGCTTGCTTTGATTTCCTCCGTGTACATACCGCATTTGTTTGGAGCCAACGCATCCTCTACATTTGTCAGTATCAACTTAGATATCCGCCACTCGCTCCCCGTGCCTCCTGGGAAACA
>NJ2_D4
GGGTTGTCGCATTACCAACTATCGCGGTTCNGACACTTTTGTGCAAGGACACCCAGATGTCACACTCAACGACTGCCATTTCAGTGATGGTCAGTCTGTTGAATGTGACACCATCCTCAGTTTTCACTTGGAGTGTGACACTGATGGTTATTGGGCCTTGCAAGCTCCCCCCATTCAAAAGGATGACCACTTCAATTACGTAGTTAGCTACGCGGGTTGGACGGTCAAAGATCTTGAGTGGGGTGGTGTTTCCATCGCGGTAGATGAGATGAACGGGGCTTCTTCGTCTATAAACGGGAGAAAGACGCACTTACTTACTAGCAGGGCTGTGCCGACTCGCTTAGAGCCTGCCCCTGTTCCAGCATCATCTGAGGTGGGTGCCGTGAAAGCAAACACGGTGTTACCAGTGACCTCTAGAGTAGAAACTCTACCGATAGTTTCCCCTGCTTCGGTAGTAGACAGGCCTGACAGTTCCACATCAGACACTAGCCAACGGTTTGGCTTTTCTCGTGATGCGCCACTGCCACCACCTGTTCCGGGACGTTTCTACGAAACCCTGCCTCAAACGAGGTCTGGGTTTCGTTTGGCTAAACGTACCAAGGGGACAGACAAGTGACTGGAGTAGCTTGTCTTGATTTCCTCCGTGTACATACCGCATTTGTTTGGAGCCAACGCATCCTCTGCATTTGTCAGTATCAACTTAGATATCCGCCACTCGCTCCCCGTGCCTCCTGGGAAACA
>NJ2_D5
GGGTTGTCGCATTACCAACTACCGTGGTTCTWACACCTTTGTGCAAGGGCACCCTGATGTCACCCTCAACGACTGTCACTTTAATGACGGGCAGTCTGTTGAGTGTGACACCATCCTCAGTTTTCATTTGGAGTGTGATACTGATGGATATTGGGCCTTGCAAGCTCCTCCTATTCAAAAGGATGACCATTTCAACTATGTAGTCAGCTACGCCGGTTGGACGGTCAAAGATCTTGAGTGGGGTGGTGTTTCCATCGCGATAGATGAGATGAACGGGGCTTCTTCGTCTATAAACGGGAGAAAGACGCACTTACTTACTAGCAGGGCTGTGCCGACTCGCTTAGAGCCTGCCCCTGTTCCAGCATCATCTGAGGTGGGTGCCGTGAAAGCAAACACGGTGTTACCAGTGACCTCTAGAGTAGAAACTCTACCGATAGTTTCCCCCGCTTCGGTAGTAGACAGGCCTGACAGTTCCACATCAGACACTAGCCAACGTTTTGGCTTGTCTCGTGATGCGCCATTGCCACCTCCTGTTCCGGGGCGCTTCTACGAAACCTTACCTCAAACGAGGTCAGGGTTTCGTTTGGCCAAGCGTTCCAAGGGGACAGACAAGTGACTGGAGTAGCTTGTCTTGATTTCCTCCGTGTATACACCGCATTTGCTTGGAGCCAACGCATCCTCTACATTTGTCAGTATCAACTTAGAAATCCGCCACTCGCTTCCCGTGCCTCCTGGGAAACA
>NJ2_D7
GGGTTGTCGCATTACCAACTATCGTGGTTCTAACACCTTCGTGCAGGGACACCCAGATGTCGTCNTTAACGACTGTCATTTTAATGATGGACAGTCAGTTGAGTGCGACACCATCCTCAGTTTTCACTTGGAGTGTGAAACTGATGGTTATTGGGCCCTGCAGGCTCCTCCCATTCAAAAGGATGACCACTTCAACTACGTAGTTAGCTACGCGGGTTGGACGGTCAAAGATCTTGAGTGGGGTGGTGTTTCCATCGCAATAGATGAGATGAACGGGGCTTCTTCGTCTATAAACGGGAGAAAGACGCAGTTACTTACTAGCAGGGCCGTGCCGACTCGCTTAGAGCCTGCCCCTGCATCAGCATCATCTGAGGTGGGTGCCGTGAAAGCAAACACGGTGTTACCAGTAGCCTCTAGTGTAGAAACTCTACCGATAGTTTCCCCCGCTTCGGTAGTAGAGAAACCTGACACTTCCTCATCAGATACCGGCCCTCGTGTGCTGTCGTTTCGTGATGCGCCAGTGCCAGCGTTAGCTCCGGGACGCTACTACGAAACTCTTCCTTCCAGTAAGGGAGGGTTTCGTTTGCCTAGGCGTTCCAAGGGGACAGACAAGTGACTGGAGTAGCTTGTCTTGATTTCCTCCGTGTACATACAGCATTTGTTTGGAGCCAACGCATCCTCTACATTTGTCAGTTCAACTTAGAAATCCGCCACTCGCTCCCCGTGCCTCCTGGGAAACA
>NJ2_D8
TCTACACCTTTGTGCAGGGACACCCAGATGTCATTCTCAACGACTGTCATTTCAATGATGGACAGTCTGTTGAATGCGACACCATCCTCAGTTTTCACTTGGAGTGTGATACTGATGGTTATTGGGCTCTGCAAGCTCCTCCCATTCAAAAGGATGACCACTTCAATTACGTAGTTAGCTACGCGGGTTGGACGGTCAAAGATCTTGAATGGGGTGGTGTTTCCATCGCGATAGATGAGATGAACGGGGCTTCTTCGTCTATAAACGGGAGAAAGACGCAGTTACTTACTAGCAGGGCTGTGCCGACTCGCTTAGAGCCTGCCCCTGCATCAGCATCATCTGAGGTGGGTGCCGTGAAAGCAAACACGGTGTTACCAGTGACCTCTAATGTAGAAACTCTACCGATTGTTTCCCCCGCATCGGTAGTAGAGAAACCTGACACTTCCTCATCAGATACCGGCCCTCGTGTGCTGTCGTTTCGTGATGCGCCAGTGCCAGCGTTAGCTCCGGGRCGCTACTACGAGACTCTTCCTTCTAGTAAGGGNGGGTTTCGTTTGCCTTGGCGGTCCAAGGGGACAGACAAGTGACTGGAGTAGCTTGTCTTGATTTCCTCCGTGTACATACTGCATTTGTTTGGAGCCAACGCATCCTTTGCATTTGTCAGAATCAACTTAGAGATCCGCCACTCG
>NJ2_D9
GGGTTGTNGCATTACCAACTATCGCGGTTCTAACACTTTTGTGCAAGGACACCCAGATGTCACACTCAACGACTGCCATTTCAATGATGGTCAGTCTGTTGAATGTGACACCATCCTCAGTTTTCACTTGGAGTGTGACACTGATGGTTATTGGGCCTTGCAAGCTCCCCCCATTCAAAAAGATGACCACTTCAATTACGTAGTTAGCTACGCGGGTTGGACGGTCAAAGATCTTGAGTGGGGTGGTGTTTCCATCGCGGTAGATGAGATGAACGGGGCTTCTTCGTCTATAAACGGGAGAAAGACGCACTTACTTACTAGCAGGGCTGTGCCGACTCGCTTAGAGCCTGCCCCTGTTCCAGCATCATCTGAGGTGGGTGCCGTGAAAGCAAACACGGTGTTACCAGTGACCTCTAGAGTAGAAACTCTACCGATAGTTTCCCCTGCTTCGGTAGTAGACAGGCCTGACAGTTCCACATCAGACACTAGCCAACGTCTTGGCTTTTCTCGTGATGCGCCGCTGCCACCACCTGTTCCGGGACGTTTCTACGAAACCCTGCCTCAAACGAGGTCTGGGTTTCGTTTGGCTAAACGTACCAAGGGGACAGACAAGTGACTGGAGTAGCTTGTCTTGATTTCCTCCGTGTACATATCGCATTTGTTTGGAGCCAACGCATCCTCTGCATTTGTCAGTATCAACTTANATATTCGCCACTCGCTCCCCGTGCCTCCTGGGAAANA
>NJ2_E10
GGGTTGTCGCATTACCAACTATCGCGGTTCTAACACCTTCGTGCAGGGACACCCAGATGTCGTCCTCAACGACTGTCATTTCAATGACGGACAGTCTGTTGAATGCGACACCATCCTCAGTTTTCACTTGGAGTGCGATACTGATGGCTATTGGGCTCTGCAGGCTCCTCCCATTCAAAAGGATGACCACTTCAACTACGTAGTTAGCTACGCGGGTTGGACGGTCAAAGATCTTGAATGGGGTGGTGTTTCCATCGCTATAGATGAGATGAACGGGGCTTCTTCGTCTATAAACGGGAGAAAGACGCAATTACTTACTAGCAGGGCTGTGCCGACTCGCTTAGAGCCTGCCCCTGTCCCAGCATCATCTGAGGTGGGTGCCGTGAAAGCAAACACGGTGTTACCAGTAGCCTCTAGTGTAGAAACTCTACCGATTGTTTCCCCCGCATCGGTAGTAGAGAAACCTGACACTTCCTCATCAGATACCGGCCCTCGTGTGCTGTCGTTTCGTGATGCGCCAGTGCCAGCGTTAGCTCCGGGACGCTACTACGAGACTCTACCTTCTAGCAAGGGAGGGTTTCGTTTGCCTCGGCGTTCCAAGGGGACAGACAAGTGACTGGAGTAGCTTGTCTTGATTTCCTCCGTGTATATACCGCATTTGTTTGGAGCCAACGCATCCTCTGCATTTGTCAGTATCAACTTAGACATCCGCCACTCGCTCCCCGTGCCTCCTGGGAAACA
>NJ2_E11
GGGTTGTCGCATTACCAACTATCGTGGTTCTAACACCTTTGTGCAGGGTCACCCAGATGTCATTCTCAACGACCGTCATTTTAATGATGGGCAGTCTGTTGAGTGTGACACCATTCTCAGTTTTCACTTGGAGTGTGATACTGATGGATATTGGGCCCTGCAAGCTCCACCCATTCAAAAGGATGATCACTTCAACTACGTAGTTAGCTACGCGGGTTGGACGGTCAAAGATCTTGAGTGGGGTGGTGTTTCCATCGCGATAGATGAGATGAACGGGGCTTCTTCGTCTATAAACGGGAGAAAGACGGATTTACTTACTAGCAGGGCTGTGCCGACTCGCTTAGAGCCTGCCCCTGTTCCAGCATCATCTGAGGTGGGTGCCGTGAAAGCAAACACGGTGTTACCAGTGACCTCTAGAGTAGAAACTCTACCGATAGTTTCCCCCGCTTCGGTAGTAGACAGGCCTGACAGTTCCGCATCAGATGTGAGCCAGCGTTTTGGTTCATCTCGTGATGCGCCACCGCCACCTCCTGTTCCGGGACGCTTCTACGAAACCTTGCCTCAGTCGAGGTCAGGGTTTCGGTTGGCTAAGCGTACCAAGGGGACGGACAAGTGACTGGAGTAGCTTGTCTCGTTTTCCTCCGTGTACATACCGCATTTGTTTGGAGCCAACGCAACCTCTGCATTTGTCAGTATCAACTTAGAGATCCGCCACTCGCTCCCCGTGCCTCCTGGGAAACA
>NJ2_E3
GGGTTGTCGCATTACCAACTATCGCGGTTCTAACACCTTTGTGCANGSACACCCAGATGTCACTCTCAACGACTGTCATTTTAATGATGGGCAGTCGGTTGAGTGTGACACCATCCTCAGTTTTCATTTGGAGTGTGATACTGATGGATATTGGGCCTTGCAAGCTCCTCCCATTCAAAAGGATGACCATTTCAACTATGTAGTCAGTTACGCGGGTTGGACGGTCAAAGATCTTGAGTGGGGTGGTGTTTCCATCGCGATAGATGAGATGAACGGGGCTTCTTCGTCTATAAACGGGAGAAAGACGCACTTACTTACTAGCAGGGCTGTGCCGACTCGCTTAGAGCCTGCCCCTGTTCCAGCATCATCTGAGGTGGGTGCCGTGAAAGACAACACGGTGTTACCAGTAGCCTCTAGAGTAGAAACTCTACCGACAGTTTCCCCCGCTTCGGTAGTAGAGCAACCTGACACTTCTACATCAGATACGAGCCATCGACCGGTGTCGTTTCGTGATGCACCAGTGCCAGCTTTGGCTCCGGGTCGTTACTACGARACCTTCCCTTCTAGTAAGGGTGGGTTTCGTTTGGGACGRTCCAAGGGGACGGGCAAGTGACTGGAGTAGCTTGTTTTGATTTCCTCCGTGTACATACCGCATTTGTTTGGAGCCAACGCATCCTCTACATTTGTCAGTATCAACTTAGATATCCGCCACTCGCTCCCCGTGCCTCCTGGGAAACA
>NJ2_E5
GGGTTGTCGCATTACCAACTACCGTGGTTCTAACACCTTTGTGCAAGGGCACCCTGATGTCACCCTCAACGACTGTCACTTTAATGACGGGCAGTCTGTTGAGTGTGACACCATCCTCAGTTTTCATTTGGAGTGTGATACTGATGGATATTGGGCCTTGCAAGCTCCTCCTATTCAAAAGGATGACCATTTCAACTATGTAGTCAGCTACGCCGGTTGGACGGTCAAAGATCTTGAGTGGGGTGGTGTTTCCATCGCGATAGATGAGATGAACGGGGCTTCTTCGTCTATAAACGGGAGAAAGACGCACTTACTTACTAGCAGGGCTGTGCCGACTCGCTTAGAGCCTGCCCCTGTTCCAGCATCATCTGAGGTGGGTGCCGTGAAAGCAAACACGGTGTTACCAGTGACCTCTAGAGTAGAAACTCTACCGATAGTTTCCCCCGCTTCGGTAGTAGACAGGCCTGACAGTTCCACATCAGACACTAGCCAACGTTTTGGCTTGTCTCGTGATGCGCCATTGCCACCTCCTGTTCCGGGACGCTTCTACGAAACCTTACCTCAAACGAGGTCAGGGTTTCGTTTGGCCAAGCGTTCCAAGGGGACAGACAAGTGACTGGAGTAGCTTGTCTTGATTTCCTCCGTGTGTATACCGCATTTGCTTGGAGCCAACGCATCCTCTACATTTGTCAGTATCAACTTAGAAATCCGCCACTCGCTTCCCGTGCCTCCTGGGAAACA
>NJ2_E8
GGGTTGTCGCATTACCAACTATCGCGGTTCAAACACCTTTGTGCAAGGGCACCCAGATGTCACTCTCAACGATTGTCATTTCAATGATGGGCAATCTGTTGAGTGTGACACCATCCTCAGTTTTCACTTGGAGTGTGATACTGATGGTTATTGGGCCTTGCAAGCTCCTCCCATTCAAAAGGATGACCATTTCAATTACGTAGTCAGCTACGCGGGTTGGACGGTCAAAGATCTTGAGTGGGGCGGTGTTTCCATCGCGATAGATGAGATGAACGGGGCTTCTTCGTCTATAAACGGGAGAAAGACGCAGTTACTTACTAGCAGGGCCGTGCCGACTCGCTTAGAGCCTGCCCCTGTTCCAGCATCATCTGAGGTGGGTGCCGTGAAAGCAAACACGGTGTTACCAGTTGCCTCCAATGTAGAAACTCTACCGATTGTTTCCCCCGCATCGGTAGTAGAGAAACCTGACACTTCCTCATCAGATACCGGCCCTCGTGTGCTGTCGTTTCGTGATGCGCCAGTGCCAGCGTTAGCTCCGGGACGCTACTACGAAACTCTTCCTTCTAGTAAGGGAGGGTTTCGTTTGCCTAGACGTTCCAAGGGGACAGACAAGTGACTGGAGTAGCTTGTCTTGATTTCCTCCGTGTACATACCGCATTTGTTTGGAGCCAAAGCATACTCTGCATTTGTCAGTTCAACTTAGAGATCCGCCACTCGCTCCCCGTGCCTCCTGGGAAACA
>NJ2_E9
GGGTTGTCGCATTACCAACTATCGCGGTTCAAACACCTTCGTGCAAGGGCACCCAGATGTCACTCTCAACGATTGTCGTTTCAATGATGGGCAATCTGTTGAGTGTGACACCATCCTCAGCTTTCACTTGGAGTGTGATACTGATGGTTATTGGGCCTTGCAAGCTCCTCCCATTCAAAAGGATGACCATTTCAATTACGTAGTCAGCTACGCGGGTTGGACGGTCAAAGACCTTGAGTGGGGCGGTGTTTCCATCGCGATAGATGAGATGAACGGGGCTTCTTCGTCTATAAACGGGAGAAAGACGCAGTTACTTACTAGCAGGGCCGTGCCGACTCGCTTAGAGCCTGCCCCTGTTCCAGTATCATCTGAGGTGGGTGCCGTGAAAGCAAACACGGTGTTACCAGTTGCCTCTAATGTAGAAACTCTACCGATTGTTTCCCCCGCATCGGTAGTAGAGAAACCTGACACTTCCTCATCAGATACCGGCCCTCGTGTGCTGTCGTTTCGTGATGCGCCAGTGCCAGCGTTAGCTCCGGGACGCTACTACGAAACTCTTCCTTCTAGTAAGGGAGGGTTTCGTTTGACTAGACGTTCCAAGGGGACAGACAAGTGACTGGAGTAGCTTGTCTTGATTTCCTCCGTGTACATACCGCATTTGTTTGGAGCCAAAGCATACTCTGCATTTGTCAGTTCAACTTAGAGATCCGCCACTCGCTCCCCGTGCCTCCTGGGAAACA
>NJ2_F2
GGGTTGTCGCATTACCAACTATCGCGGTTCTAACACCTTTGTGCAGGGACACCCAGATGTTATTCTCAACGACTGTCATTTTAATGATGGTCAGTCTGTTGAGTGTGACACCATCCTCAGTTTTCACTTGGAGTGTGATACTGACGGCTATTGGGCCTTGCAAGCTCCTCCCATTCAAAAGGATGACCATTTCAACTATGTTGTAAGTTACGCTGGTTGGACGGTCAAAGATCTTGAGTGGGGTGGTGTTTCCATCGCGATAGATGAGATGAACGGGGCTTCTTCGTCTATAAACGGGAGAAAGACGCAATTACTTACTARCAGGGCTGTGCCGACTCGCTTAGAGCCTGCCCCTGTTCCAGCATCATCTGAGGTGGGTGCCGTGAAAGACAACACGGTGTTACCAGTAGCCTCTAGAGTAGAAACTCTACCGATAGTTTCCCCCGCTTCGGTAGTAGAGCAATCTGACACTTCTACATCAGATACGAGCCGTCGCCCGGTGTCGTTTCGTGATGCACCAGTGCCAGCTTTAGCTCCGGGTCGTTACTACGAAACCCTCCCTTCTAGTAAGGGTGGGTTTCGTTTGGGACGATCCAAGGGGACGGGCAAGTGACTGGAGTAGCTTGTCTTGTTTTCCTCCGTGTACATACAGCATTTGTTTGGAGCCAACGCATCCTCTACATTTGTCAGTATCAACTTAGATATCCGCCACTCGCTCCCCGTGCCTCCTGGGAAACA
>NJ2_F3
GGGTTGTCGCATTACCAACTATCGCGGTTCTAACACCTTTGTGCAGGGACACCCAGATGTTATTCTCAACGACTGTCATTTCAATGATGGTCAGTCGGTTGAGTGTAACACCATCCTCAGTTTTCACTTGGAGTGTGATACTGACGGCTATTGGGCCTTGCAAGCTCCTCCCATTCAAAAGGATGACCATTTCAACTATGTTGTAAGTTACGCTGGTTGGACGGTCAAAGATCTTGAGTGGGGTGGTGTTTCCATCGCGATAGATGAGATGAACGGGGCTTCTTCGTCTATAAACGGGAGAAAGACGCAATTACTTACTAGCAGGGCTGTGCCGACTCGCTTAGAGCCTGCCCCTGTTCCAGCATCATCTGAGGTGGGTGCCGTGAAAGACAACACGGTGTTACCAGTAGCCTCTAGAGTAGAAACTCTACCGATAGTTTCCCCCGCTTCGGTAGTAGAGCAATCTGACACTTCTACATCAGATACGAGCCGTCGCCCGGTGTCGTTTCGTGATGCACCAGTGCCAGCTTTAGCTCCGGGTCGTTACTACGAAACCCTCCCTTCTAGTAAGGGTGGGTTTCGTTTGGGACGATCCAAGGGGACGGGCAAGTGACTGGAGTAGCTTGTCTTGTTTTCCTCCGTGTACATACAGCATTTGTTTGGAGCCAACGCATCCTCTACATTTGTCAGTATCAACTTAGATATCCGCCACTCGCTCCCCGTGCCTCCTGGGAAACA
>NJ2_F4
GGGTTGTCGCATTACCAACTATCGCGGTTCTAACACCTTCGTGCAGGGACACCCAGATGTCGTCCTCAACGACTGTCATTTCAATGATGGACAGTCTGTTGAATGCGACACCATCCTCAGTTTTCACTTGGAGTGTGAAACTGACGGTTATTGGGCCCTGCAGGCTCCTCCCATTCAAAAGGATGACCACTTCAACTATGTAGTTAGCTACGCTGGCTGGACGGTCAAAGATCTTGAGTGGGGTGGTGTTTCCATCGCCATAGATGAGATGAACGGGGCTTCTTCGTCTATAAACGGGAGAAAGACGCAGTTACTTACTAGCAGGGCTGTGCCGACTCGCTTAGAGCCTGCCCCTGCATCAGCATCATTCGAGGTGGGTGCCGTGAAAGCAAACACGGTGTTACCAGCAGCCTCTAATGTAGAAACTCTACCGATAGTTTCCCCCGCTTCGGTAGTAGAGAAACCTGACACTTCCTCATCAGATACCGGCCCTCGTGTGCTGTCGTTTCGTGATGCGCCAGTGCCAGCGTTAGCTCCGGGACGTTACTACGAAACTCTTCCTTCTAGCAAGGGTGGGTTTCGTTTGCCTAGGCGTTCCAAGGGGACGGACAAGTGACAGGAGTAACTTGTTTTGTTTTCCTCCGTGTATATACAGCATTTGTTTGGAGCCAACGCATCCTCTACATTTGTCAGCTCAACTTAGAAATCCGCCACTCGCTCCCC
>NJ2_F5
GGGTTGTCGCATTACCAACTATCGCGGTTCTAACACCTTCGTGCAGGGACACCCAGATGTCGTCCTCAACGACTGTCATTTCAATGATGGACAGTCTGTTGAATGCGACACCATCCTCAGTTTTCACTTGGAGTGTGAAACTGACGGTTATTGGGCCCTGCAGGCTCCTCCCATTCAAAAGGATGACCACTTCAACTATGTAGTTAGCTACGCTGGCTGGACGGTCAAAGATCTTGAGTGGGGTGGTGTTTCCATCGCCATAGATGAGATGAACGGGGCTTCTTCGTCTATAAACGGGAGAAAGACGCAGTTACTTACTAGCAGGGCTGTGCCGACTCGCTTAGAGCCTGCCCCTGCATCAGCATCATTCGAGGTGGGTGCCGTGAAAGCAAACACGGTGTTACCAGCAGCCTCTAATGTAGAAACTCTACCGATAGTTTCCCCCGCTTCGGTAGTAGAGAAACCTGACACTTCCTCATCAGATACCGGCCCTCGTGTGCTGTCGTTTCGTGATGCGCCAGTGCCAGCGTTAGCTCCGGGACGTTACTACGAAACTCTTCCTTCTAGCAAGGGTGGGTTTCGTTTGCCTAGGCGTTCCAAGGGGACGGACAAGTGACAGGAGTAACTTGTTTTGTTTTCCTCCGTGTATATACAGCATTTGTTTGGAGCCAACGCATCCTCTACATTTGTCAGCTCAACTTAGAAATCCGCCACTCGCTCCCCGTGCCTCCTGGGAAACA
>NJ2_F7
GGGTTGTCGCATTACCAACTATCGCGGTTCAAACACCTTTGTGCAAGGGCACCCAGATGTCACTCTTAACGGTTGTCATTTCATTGATGGGCAATCTGTTGAGTGTGACACCATCCTCAGTTTTCACTTGGAGTGTGATACTGATGGTTATTGGGCCTTGCAAGCTCCTCCCATTCAAAAAGATGACCATTTCAATTACGTAGTCAGCTACGCGGGTTGGACGGTCAAAGATCTTGAGTGGGGCGGTGTTTCCATCGCGATAGATGAGATGAACGGGGCTTCTTCGTCTATAAACGGGAGAAAGACGCAGTTACTTACTAGCAGGGCCGTGCCGACTCGCTTAGAGCCTGCCCCTGTTCCAGCATCATCTGAGGTGGGTGCCGTGAAAGCAAACACGGTGTTACCAGTTGCCTCTAATGTAGAAACTCTACCGATTGTTTCCCCCGCATCGGTAGTAGAGAAACCTGACACTTCCTCATCAGATACCGGCCCTCGTGTGCTGTCGTTTCGTGATGCGCCAGTGCCAGCGTTAGCTCCGGGACGCTACTACGAAACTCTTCCTTCTAGTAAGGGAGGGTTTCGTTTGCCTAGACGTTCCAAGGGGACAGACAAGTGACTGGAGTAGCTTGTCTTGATTTCCTCCGTGTACATACCGCATTTGTTTGGAGCCAAAGCATACTCTGCATTTGTCAGTTCAACTTAGAGATCCGCCACTCGCTCCCCGTGCCTCCTGGGAAACA
>NJ2_F9
GGGTTGTCGCATTACCAACTATCGCGGTTCTAACACTTTTGTGCAAGGACACCCAGATGTCACACTCAACGACTGCCATTTCAATGATGGTCAGTCTGTTGAATGTGACACCATCCTCAGTTTTCACTTAGAGTGTGACACTGATGGTTATTGGGCCTTGCAAGCTCCCCCCATTCAAAAGGATGACCACTTCAATTACGTAGTTAGCTACGCGGGTTGGACGGTCAAAGATCTTGAGTGGGGTGGTGTTTCCATCGCGGTAGATGAGATGAACGGGGCTTCTTCGTCTATAAACGGGAGAAAGACGCACTTACTTACTAGCAGGGCTGTGCCGACTCGCTTAGAGCCTGCCCCTGTTCCAGCATCATCTGAGGTGGGTGCCGTGAAAGCAAACACGGTGTTACCAGTGACCTCTAGAGTAGAAACTCTACCGATAGTTTCCCCTGCTTCGGTAGTAGACAGGCCTGACAGTTCCACATCAGACACTAGCCAACGTTTTGGCTTTTCTCGTGATGCGCCACTGCCACCACCTGTTCCGGGACGTTTCTACGAAACCCTGCCTCAAACGAGGTCTGGGTTTCGTTTGGCTAAACGTACCAAGGGGACAGACAAGTGACTGGAGTAGCTTGTCTTGATTTCCTCCGTGTATATACCGCATTTGTTTGGAGCCAACGCATCCTCTGCATTTGTCAGTATCAACTTAGATATCCGCCACTCGCTCCCCGTGCCTCCTGGGAAACA
>NJ2_G1
GGGTTGTCGCATTACCAACTATCGCGGTTCTAACACCTTCGTGCAAGGGCACCCAGATGTCATTCTCAACGACTGCCATTTTAATGATGGCCAGTCGGTTGAGTGTGACACCATCCTCAGTTTTCACTTGGAGTGTGATACTGATGGCTATTGGGCCTTGCAGGCTCCTCCCATTCAAAAGGATGACCACTTCAACTATGTCGTAAGTTACGCTGGTTGGACGATCAAAGATCTTGAGTGGGGTGGTGTTTCCATCGCGATAGATGAGATGAACGGGGCTTCTTCGTCTATAAACGGGAGAAAGACGCAGTTACTTACTAGCAGGGCTGTGCCGACTCGCTTAGAGCCTGCCCCTGTTCCAGCATCATCTGAGGTGGGTGCCGTGAAAGACAACACGGTGTTACCAGTAGCCTCTAGAGTAGAAACTCTACCGATAGTTTCCCCCGCTTCGGTAGTAGAGCAATCTGACACTTCTACATCAGATACGAGCCGTCGCCCGGTTTCGTTTCGTGATGCACCAGTGCCAGCTTTAGCTCCGGGTCGTTACTACGAAACCCTCCCTTCTAGTAAGGGTGGGTTTCGTTTGGGACGATCCAAGGGGACGGGCAAGTGACTGGAGTAGCTTGTCTTGTTTTCCTCCGTGTACATACAGCATTTGTTTGGAGCCAACGCATCCTCTACATTTGTCAGTATCAACTTAGATATCCGCCACTCGCTCCCCGTGCCTCCTGGGAAACA
>NJ2_G10
GGGTTGTCGCATTACCAACTATCGCGGTTCTAACACCTTCGTGCAGGGACACCCAGATGTCGTCCTCAACGACTGTCATTTCAATGATGGACAGTCTGTTGAGTGCGACACCATCCTCAGCTTTCACTTGGAGTGTGAAACTGACGGCTATTGGGCCCTGCAAGCTCCTCCCATTCAAAAGGATGACCATTTCAACTACGTAGTTAGTTACGCGGGTTGGACGGTCAAAGATCTTGAGTGGGGTGGTGTTTCCATCGCGATAGATGAGATGAACGGGGCTTCTTCGTCTATAAACGGGAGAAAGACGCAGTTACTTACTAGCAGGGCTGTGCCGACTCGCTTAGAGCCTGCCCCTGTATCAGCATCATCTGAGGTGGGTGCCGTGAAAGCAAACACGGTGTTACCAGTAGCCTCTAATGTAGAAACTCTACCGATAGTTTCCCCCGCTTCGGTAGTAGAGAAACCTGACACTTCCTCATCAGATACCGGCCCTCGTGTGCTGTCGTTTCGTGATGCGCCAGTGCCAGCGTTAGCTCCGGGACGCTACTACGAAACTCTTCCTTCTAGTAAGGGAGGGTTTCGTTTGCCTCGGCGTTCCAAGGGGACAGACAAGTGACTGGAGTAGCTTGTCTTGATTTCCTCCGTGTACATACCGCATTTGTTTGGAGCCAACGCATCCTCTGCATTTGTCAGTTCAACTTAGAAATCCGCCACTCGCTCTCCGTGCCTCCTGGGAAACA
>NJ2_G11
GGGTTGTCGCATTACCAACTATCGTGGATCTAACACCTTTGTGCAGGGTCACCCAGATGTCATCCTCAACGACTGTCATTTTAATAACGGGCAGTCTGTTGAGTGTGACACCATCCTCAGTTTTCACTTGGAGTGTGATACTGATGGATATTGGGCCTTGCAAGCTCCACCCATTCAAAAGGATGATCACTTCAACTACGTAGTTAGCTACGCGGGTTGGACGGTCAAAGATCTTGAGTGGGGCGGTGTTTCCATCGCGATAGATGAGATGAACGGGGCTTCTTCGTCTATAAACGGGAGAAAGACGCACTTACTTACTAGCAGGGCTGTGCCGACTCGCTTAGAGCCTGCCCCTGTTCCAGTATCATCTGAGGTGGGTGCCGTGAAAGCAAACACGGTGTTACCAGTGACCTCTAGAGTAGAAACTCTACCGATAGTTTCCCCCGCTTCGGTAGTAGACAGGCCTGACAGTTCCACATCAGATGTGAGTCAACGCTTTGGCTCATCTCGTGATGCGCCACTGCCACCCCCTGTTCCGGGACGCTTCTACGAAACGTTGCCTCAATCGAGGTCAGGGTTTCGTTTGGCTAAGCGTACCAAGGGGACAGACAAGTGACTGGAGTAACTTGTCTTGATTTCCTCCGTGTACATACAGCATTTGTTTGGAGCCAACGCATCCTCTACATTTGTCAGCTCAACTTAGACATCCGCCACTCGCTCCCCGTGCCTCCTGGGAAACA
>NJ2_G2
GGGTTGTCGCATTACCAACTATCGCGGTTCTAACACCTTTGTGCAGGGACACCCAGATGTTATTCTCAACGACTGTCATTTCAATGATGGTCAGTCGGTTGAGTGTAACACCATCCTCAGTTTTCACTTGGAGTGTGATACTGATGGCTATTGGGCCTTGCAAGCTCCTCCCATTCAAAAGGATGACCATTTCAACTATGTTGTAAGTTACGCTGGTTGGACGGTCAAAGATCTTGAGTGGGGTGGTGTTTCCATCGCGATAGATGAGATGAACGGGGCTTCTTCGTCTATAAACGGGAGAAAGACGCAATCACTTACTAGCAGGGCTGTGCCGACTCGCTTAGAGCCTGCCCCTGTTCCAGCATCATCTGAGGTGGGTGCCGTGAAAGACAACACGGTGTTACCAGTAGCCTCTAGAGTAGAAACTCTACCGATAGTTTCCCCCGCTTCGGTAGTAGAGCAATCTGACACTTCTACATCAGATACGAGCCGTCGCCCGGTGTCGTTTCGTGATGCACCAGTGCCAGCTTTAGCTCCGGGTCGTTACTACGAAACCCTCCCTTCTAGTAAGGGTGGGTTTCGTTTGGGACGATCCAAGGGGACGGGCAAGTGACTGGAGTAGCTTGTCTTGTTTTCCTCCGTGTACATACAGCATTTGTTTGGAGCCAACGCATCCTCTACATTTGTCAGTATCAACTTAGATATCCGCCACTCGCTCCCCGTGCCTCCTGGGAAACA
>NJ2_G3
GGGTTGTCGCATTACCAACTATCGCGGTTCTAACACCTTCGTGCAGGGACACCCAGATGTCGTTCTCAACGACTGTCATTTTAATGATGGACAGTCTGTTGAATGCGACACCATCCTTAGTTTTCACTTGGAGTGTGAAACTGATGGCTATTGGGCCTTGCAAGCTCCTCCCATTCAAAAGGATGACCACTTCAACTACGTAGTTAGTTACGCGGGTTGGACGGTCAAAGATCTTGAGTGGGGTGGTGTTTCCATCGCGATAGATGAGATGAACGGGGCTTCTTCGTCTATAAACGGGAGAAAGACGCAGTTACTTACTAGCAGGGCCGTGCCGACTCGCTTAGAGCCTGCCCCTGTATCAGCATCATCTGAGGTGGGTGCCGTGAAAGCAAACACGGTGTTACCAGTTGCCTCTAGTGTAGAAACTCTACCGATAGTCTCCCCCGCTTCGGTAGTAGAGAAACCTGACACTTCCTCATCAGATACCGGCCCACGTGTGCTGTCGTTTCGTGATGCGCCAGTGCCAGCGTTAGCTCCGGGACGCTACTACGAAACTCTACCTTCTAGCAAGGGAGGATTTCGTCTGCCTAGGCGTTCCAAGGGGACAGACAAGTGACTGGAGTAGCTTGTCTTGATTTCCTCCGTGTAAATACAGCATTTGTTTGGAGCCAACGCATCCTCTGTATTTGTCAGTATCAACTTAGAAATCCGCCACTCGCTCCCCGTGCCTCCTGGGAAACA
>NJ2_G4
GGGTTGTCGCATTACCAACTATCGCGGTTCTAACACCTTCGTGCAGGGACACCCAGATGTCGTTCTCAACGACTGTCATTTTAATGATGGACAGTCTGTTGAATGCGACACCATCCTTAGTTTTCACTTGGAGTGTGAAACTGATGGCTATTGGGCCTTGCAAGCTCCTCCCATTCAAAAGGATGACCACTTCAACTACGTAGTTAGTTACGCGGGTTGGACGGTCAAAGATCTTGAGTGGGGTGGTGTTTCCATCGCGATAGATGAGATGAACGGGGCTTCTTCGTCTATAAACGGGAGAAAGACGCAGTTACTTACTAGCAGGGCCGTGCCGACTCGCTTAGAGCCTGCCCCTGTATCAGCATCATCTGAGGTGGGTGCCGTGAAAGCAAACACGGTGTTACCAGTTGCCTCTAGTGTAGAAACTCTACCGATAGTCTCCCCCGCTTCGGTAGTAGAGAAACCTGACACTTCCTCATCAGATACCGGCCCACGTGTGCTGTCGTTTCGTGATGCGCCAGTGCCAGCGTTAGCTCCGGGACGCTACTACGAAACTCTACCTTCTAGCAAGGGAGGATTTCGTCTGCCTAGGCGTTCCAAGGGGACAGACAAGTGACTGGAGTAGCTTGTCTTGATTTCCTCCGTGTAAATACAGCATTTGTTTGGAGCCAACGCATCCTCTGTATTTGTCAGTATCAACTTAGAAATCCGCCACTCGCTCCCCGTGCCTCCTGGGAAACA
>NJ2_G5
GGGTTGTCGCATTACCAACTATCGCGGTTCTAACACCTTCGTGCAAGGACACCCAGATGTCACCCTCAACGACTGCCATTTTAATGATGGACAGTCAGTTGAGTGTGATACCATCCTCAGTTTTCACTTGGAGTGTGATACTGATGGTTATTGGGCCTTGCAAGCTCCTCCCATTCAAAAGGATGACCATTTCAACTACGTAGTTAGCTACGCGGGTTGGACGATCAAAGATCTTGAATGGGGTGGTGTTTCCATCGCGATAGATGAGATGAACGGGGCTTCTTCGTCTATAAACGGGAGAAAGACGCACTTACTTACTAGCAGGGCTGTGCCGACTCGCTTAGAGCCTGCCCCTGTTCCAGCATCATCCGAGGTGGGTGCCGTGAAAGCAAACACGGTGTTACCAGTAGCCTCTAGTGTAGAAACTCTACCGATTGTCTCCCCCGCATCGGTAGTAGAGAGACCTGACACTTCCACATCAGATACCGGCCCTCGTGTGCTGTCGTTTCGTGATGCGCCAGTGCCAGCGTTGGCTCCGGGCCGTTACTACGAAACTCTTCCTTCTGGTAAGGGAGGGTTTCGTTTGCCTCGGCGGTCCAAGGGGACAGACAAGTGACTGGAGTAGCTTGTCTTGATTTCCTCCGTGTACATACCGCATTTGTTTGGAGCCAACACATCCTCTACATTTGTCAGTATCAACTTAGAAATCCGCCACTCGCTCCCCGTGCCTCCTGGGAAACA
>NJ2_G6
GGGTTGTCGCATTACCAACTATCGCGGTTCTAACACCTTTGTGCAGGGACACCCAGATGTCATCCTCAACGACTGCCATTTCAATGACGGCCAGTCTGTTGAGTGTGACACCATCCTCAGTTTTCACTTGGAGTGTGATACTGATGGCTATTGGGCCCTGCAGGCTCCTCCCATTCAAAAGGATGACCATTTCAACTACGTAGTCAGCTACGCGGGTTGGACGGTCAAAGATCTTGAGTGGGGTGGTGTTTCCATCGCGATAGATGAGATGAACGGGGCTTCTTCGTCTATAAACGGGAGAAAGACGCAGTTACTTGCTAGCAGGGCCGTGCCGACTCGCTTAGAGCCTGCCCCTGTATCAGCATCATCTGAGGTGGGTGTCGTGAAAGCAAACACGATGTTACCTGTAGCCTCTAATGTAGAAACTCTACCGATAGTCTCCCCCGCTTCGGTAGTAGAGAAACCTGACACTTCCTCATCAGATACCGGCCCACGTGTGCTGTCGTTTCGTGATGCGCCAGTGCCAGCGTTAGCTCCGGGACGCTACTACGAAACTCTCCCTTCTAGTAAGGGGGGGTTTCGTTTGCCTCGGCGTTCCAAGGGGACAGACAAGTGACTGGAGTAGCTTGTCTTGATTTCCTCCGTGTACATACCGCATTTGTTTGGAGCCAACGCATCCTCTGCATTTGTCAGTATCAACTTAGAATTCCGCCACTCGCTCCCCGTGCCTCCTGGGAAACA
>NJ2_G7
GGGTTGTCGCATTACCAACTATCGCGGTTCTAACACCTTCGTGCAAGGGCACCCAGATGTCATCCTCAACGACTGCCATTTTAATGATGGTCAGTCGGTTGAGTGTGACACCATCCTCAGTTTTCACTTGGAGTGTGATACTGATGGTTATTGGGCCTTGCAGGCTCCTCCCATTCAAAAGGATGACCACTTCAACTATGTCGTAAGTTACGCTAGTTGGACGGTTAAAGATCTTGAATGGGGTGGTGTTTCCATCGCGATAGATGAGATGAACGGGGCTTCTTCGTCTATAAACGGGAGAAAGACGCACTTACTTACTAGCAGGGCTGTGCCGACTCGCTTAGAGCCTGCCCCTGTTCCAGTATCATCTGAGGTGGGTGCCGTGAAAGACAACACGGTGTTACCAGTAGCCTCTAGATTAGAAACTCTGCCGATAGTTTCCCCCGCATCGGCAGTAGAGCAATCTGACACTTCTACATCAGACACGAGCCGTCGACCGGTGTCGTTTCGTGATGCACCAGTGCCAGCTTTAGCTCCGGGCCGTTACTACGAAACCTTTCCTTCTAGTAAGGGTGGGTTTCGTTTGGGACGGTCCAAGGGGACAGGCAAGTGACTGGAGTAGCTTGTCTTGATTTCCTCCGTGTAAATACCGTACTTGTTTGGAGCCAAAGCATCCTCTACATTTGTCAGTGTCAACTTAGATATCCGCCACTCTCTCCCCGTGCCTCCTGGGAAACA
>NJ2_G8
GGGTTGTCGCATTACCAACTATCGCGGTTCTAACACCTTTGTGCAAGGACACCCAGATGTCACCCTCAACGACTGCCATTTTAATGATGGACAGTCAGTTGAGTGTGATACCATCCTCAGTTTTCACTTGGAGTGTGATACTGATGGTTATTGGGCCTTGCAAGCTCCTCCCATTCAAAAGGATGACCATTTCAACTACGTAGTTAGCTACGCGGGTTGGACGATCAAAGATCTTGAATGGGGTGGTGTTTCCATCGCGATAGATGAGATGAACGGGGCTTCTTCGTCTATAAACGGGAGAAAGACGCACTTACTTACTAGCAGGGCTGTGCCGACTCGCTTAGAGCCTGCCCCTGTTCCAGCACCATCCGAGGTGGGTGCCGTGAAAGCAAACACGGTGTTACCAGTAGCCTCTAGTGTAGAAACTCTACCGATTGTCTCCCCCGCTTCGGTAGTAGAGAGACCTGACACTTCCACATCAGATACCGGCCCCCGTGTGCTGTCGTTTCGTGATGCGCCAGTGCCAGCGTTAGCTCCGGGCCGCTACTACGAAACTCTTCCTTCTGGTAAGGGAGGGTTTCGTTTGCCTCGGCGGTCCAAGGGGACAGACAAGTGACTGGAGTAGCTTGTCTTGATTTCCTCCGTGTACATACCGCATCTGTTTGGAGCCAACACATCCTCTACATTTGTCAGTATCAACTTAGAAATCCGCCACTCGCTCCCCGTGCCTCCTGGGAAACA
>NJ2_H11
GGGTTGTCGCATTACCAACTATCGCGGCTCTAACACCTTTGTGCAGGGACACCCAGATGTCGTTCTCAACGACTGTCATTTTAATGATGGTCAGTCTGTTGAATGCGACACCATCCTCAGTTTTCACTTGGAGTGTGACACTGATGGCTATTGGGCTCTGCAAGCTCCTCCCATTCAAAAGGATGACCACTTCAACTATGTAGTTAGCTACGCGGGTTGGACGGTCAAAGATCTTGAGTGGGGTGGTGTTTCTATCGCGATAGATGAGATGAACGGGGCTTCTTCGTCTATAAACGGGAGAAAGACGCAGTTACTTACTAGCAGGGCTGTGCCGACTCGCTTAGAGCCTGCCCCTGTACCAGCATCATCTGAGGTGGGTGCCGTGAAAGCAAACACGGTGTTACCAGTAGCCTCTAGTGTAGAAACTCTACCGATAGTCTCCCCCGCTTCGGTAGTAGAGAAACCTGACACTTCCTCATCAGATACCGGCCCTCGTGTGCTGTCGTTTCGTGATGCGCCAGTGCCAGCGTTAGCTCCGGGACGCTACTACGAGACTCTCCCTTCTAGTAAGGGAGGGTTTCGTTTGCCTAGGCGTTCCAAGGGGACAGACAAGTGACTGGAGTAGCTTGTCTTGATTTCCTCCGTGTACATACCGCATTTGTTTGGAGCCAACGCACCCTCTGCATTTGTCAGTTCAACTTACAGATCCGCCACTCGCTCCCCGNGCCTCCTGGGAAA
>NJ2_H2
TCTACACCTTCGTGCAAGGGCACCCAGATGTCATTCTCAACGACTGCCATTTTAATGATGGCCAGTCGGTTGAGTGTGACACCATCCTCAGTTTTCACTTGGAGTGTGATACTGATGGCTATTGGGCCTTGCAGGCTCCTCCCATTCAAAAGGATGACCACTTCAACTATGTCGTAAGTTACGCTGGTTGGACGATCAAAGATCTTGAGTGGGGTGGTGTTTCCATCGCGATAGATGAGATGAACGGGGCTTCTTCGTCTATAAACGGGAGAAAGACGCAGTTACTTACTAGCAGGGCTGTGCCGACTCGCTTAGAGCCTGCCCCTGTTCCAGCATCATCTGAGGTGGGTGCCGTGAAAGACAACACGGTGTTACCAGTAGCCTCTAGAGTAGAAACTCTACCGATAGTTTCCCCCGCTTCGGTAGTAGAGCAATCTGACACTTCTACATCAGATACGAGCCGTCGCCCGGTTTCGTTTCGTGATGCACCAGTGCCAGCTTTAGCTCCGGGTCGTTACTACGAAACCCTCCCTTCTAGTAAGGGTGGGTTTCGTTTGGGACGATCCAAGGGGACGGGCAAGTGACTGGAGTAGCTTGTCTTGTTTTCCTCCGTGTACATACAGCATTTGTTTGGAGCCAACGCATCCTCTACATTTGTCAGTATCAACTTAGATATCCGCCACTCGCTCCCC
>NJ2_H3
GCAAGGACACCCAGATGTCATCCTCAACGACTGCCATTTCAATGATGGTCAGTCGGTTGAGTGTGACACCATCCTCAGTTTTCACTTGGAGTGTGATACTGATGGTTATTGGGCCTTGCAGGCTCCTCCCATTCAAAAGGATGACCACTTCAACTATGTCGTAAGTTACGCTGGTTGGACGGTCAAAGATCTTGAATGGGGTGGTGTTTCCATCGCGATAGATGAGATGAACGGGGCTTCTTCGTCTATAAACGGGAGAAAGACGCACTTACTTACTAGCAGGGCTGTGCCGACTCGCCTAGAGCCTGCCCCTGTTCCAGCATCATCTGAGGTGGATGCCATGAAAGACAACATGGTGTTACCAGTAGCCTCTAGAGTAGAAACTCTGCCAATAGTTTCCCCCGCTTTGGCAGTAGAGCAATCTGACACTTCTTCATCAGATACGAGCCGTCGACCGGTGTCGTTTCGTGATGCACCAGTGCCAGCCTTAGCTCCGGGCCGTTACTACGAAACCTTCCCTCATAGCAAGGGTGGGTTTCGTTTGGGACGGTCCAAGGGGACAGGCAAGTGACTGGAGTAGCTTGTCTTGATTTCCTCCGTGTACATACCGCATTTGTTTGGAGCCAACGCATCCTCTACATTTGTCAGTATCAACTTAGATATCCGCCACT
>NJ2_H4
TAACACCTTNGAGCAAGGACACCCAGATGTCATCCTCAACGACTGCCATTTCAATGATGGTCAGTCGGTTGAGTGTGACACCATCCTCAGTTTTCACTTGGAGTGTGATACTGATGGTTATTGGGCCTTGCAGGCTCCTCCCATTCAAAAGGATGACCACTTCAACTATGTCGTAAGTTACGCTGGTTGGACGGTCAAAGATCTTGAATGGGGTGGTGTTTCCATCGCGATAGATGAGATGAACGGGGCTTCTTCGTCTATAAACGGGAGAAAGACGCACTTACTTACTAGCAGGGCTGTGCCGACTCGCCTAGAGCCTGCCCCTGTTCCAGCATCATCTGAGGTGGATGCCATGAAAGACAACATGGTGTTACCAGTAGCCTCTAGAGTAGAAACTCTGCCAATAGTTTCCCCCGCTTTGGCAGTAGAGCAATCTGACACTTCTWCATCAGATACGAGCCGTCGACCGGTGTCGTTTCGTGATGCACCAGTGCCAGCCTTAGCTCCGGGCCGTTACTACGAAACCTTCCCTCATAGCAAGGGTGGGTTTCGTTTGGGACGGTCCAAGGGGACAGGCAAGTGACTGGAGTAGCTTGTCTTGATTTCCTCCGTGTACATACCGCACTTGTTTGGAGCCAACGCATCCTCTACATTTGTCAGTATCAACTTAGATATCCGCCACTCTCTCCCCGTGCCTCCTG
>NJ2_H6
GGGTTGTCGCATTACCAACTATCGCGGCTCTAACACCTTTGTGCAGGGACACCCAGATGTCACTCTCAACGACTGTCATTTTAATGATGGGCAGTCTGTTGAATGCGACACCATCCTCAGTTTTCACTTGGAGTGTGACACTGATGGTTATTGGGCTCTGCAGGCTCCTCCCATTCAAAAGGATGATCACTTCAACTACGTAGTTAGCTACGCGGGTTGGACGATCAAAGATCTTGAGTGGGGTGGTGTTTCTATCGCGATAGATGAGATGAACGGGGCTTCTTCGTCTATAAACGGGAGAAAGACGCAGTTACTTACTAGCAGGGCCGTGCCGACTCGCTTAGAGCCTGCCCCTGCATCAGCATCATCTGAGGTGGGTGCCGTGAAAGCAAACACGGTGTTACCAGTAGCCTCTAGTGTAGAAACTCTACCGATAGTCTCCCCCGCTTCGGTAGTAGAGAAACCTGACACTTCCTCATCAGATACCGGCCCTCGTGTGCTGTCGTTTCGTGATGCGCCAGTGCCAGCGTTAGCTCCGGGACGCTACTACGAAACTCTCCCTTCTAGTAAGGGAGGGTTTCGTTTGCCTCGGCGTTCCAAGGGGACAGACAAGTGACTGGAGTAGCTTGTCTTGATTTCCTCCGTGTACATACCGCATCTGTTTGGAGCCAACGCATCCTTTACATTTGTCAGTATCAACTTAGAGATCCGCCACTCGCTCCCCGTGCCTCCTGGGAAACA
>NJ2_H7
GGGTTGTCGCATTACCAACTATCGCGGCTCTAACACCTTTGTGCAGGGTCACCCAGATGTCATCCTCAACGACTGTCATTTTAATGACGGGCAGTCTGTTGAGTGTGACACCATCCTCAGTTTTCACTTGGAGTGTGATACTGATGGATATTGGGCCTTGCAAGCTCCACCCATTCAAAAGGATGATCACTTCAACTACGTAGTTAGCTACGCGGGTTGGACGGTCAAAGATCTTGAGTGGGGCGGTGTTTCCATCGCGATAGATGAGATGAACGGGGCTTCTTCGTCTATAAACGGGAGAAAGACGCACTTACTTACTAGCAGGGCTGTGCCGACTCGCTTAGAGCCTGCCCCTGTTCCAGTATCATCTGAGGTGGGTGCCGTGAAAGCAAACACGGTGTTACCAGTGACCTCTAGAGTAGAAACTCTACCGATAGTTTCCCCCGCTTCGGTAGTAGACAGGCCTGACAGTTCCACATCAGATGTGAGTCAACGCTTTGGCTCATCTCGTGATGCGCCACTGCCACCCCCTGTTCCGGGACGCTTCTACGAAACGTTGCCTCAATCGAGGTCAGGGTTTCGTTTGGCTAAGCGTACCAAGGGGACAGACAAGTGACTGGAGTAGCTTGTCTTGATTTCCTCCGTGTACATACAGCATTTGTTTGGAGCCAACGCATCCTCTACATTTGTCAGTTCAACTTAGACATCCGCCACTCGCTCCCCGTGCCTCCTGGGAAACA
>NJ2_H8
GGGTTGTCGCATTACCAACTATCGCGGTTCTAACACTTTTGTGCAAGGACACCCAGATGTCACACTCAACGACTGCCATTTCAATGATGGTCAGTCTGTTGAATGTGACACCATCCTCAGTTTTCACTTGGAGTGTGACACTGATGGTTATTGGGCCTTGCAAGCTCCCCCCATTCAAAAGGATGACCACTTCAATTACGTAGTTAGCTACGCGGGTTGGACGGTCAAAGATCTTGAGTGGGGTGGTGTTTCCATCGCGGTAGATGAGATGAACGGGGCTTCTTCGTCTATAAACGGGAGAAAGACGCACTTACTTACTAGCAGGGCTGTGCCGACTCGCTTAGAGCCTGCCCCTGTTCCAGCATCATCTGAGGTGGGTGCCGTGAAAGCAAACACGGTGTTACCAGTGACCTCTAGAGTAGAAACTCTACCGATAGTTTCCCCTGCTTCGGTAGTAGACAGGCCTGACAGTTCCACATCAGACACTAGCCAACGTTTTGGCTTTTCTCGTGATGCGCCACTGCCACCACCTGTTCCGGGACGTTTCTACGAAACCCTGCCTCAAACGAGGTCTGGGTTTCGTTTGGCTAAACGTACCAAGGGGACAGACAAGTGACTGGAGTAGCTTGTCTTGATTTCCTCCGTGTACATACCGCATTTGTTTGGAGCCAACGCATCCTCTGCATTTGTCAGTATCAACTTAGATATCCGCCACTCGCTCCCCGTGCCTCCTGGGAAACA
>NJ2_H9
GGGTTGTCGCATTACCAACTATCGCGGTTCTAACACTTTTGTGCAAGGACACCCAGATGTCACACTCAACGACTGCCATTTCAACGATGGTCAGTCTGTTGAATGTGACACCATCCTCAGTTTTCACTTGGAGTGTGACACTGATGGTTATTGGGCCTTGCAAGCTCCCCCCATTCAAAAGGATGACCACTTCAATTACGTAGTTAGCTACGCGGGTTGGACGGTCAAAGATCTTGAGTGGGGTGGTGTTTCCATCGCGGTGGATGAGATGAACGGGGCTTCTTCGTCTATATACGGGAGAAAGACGCACTTACTTACTAGCAGGGCTGTGCCGACTCGCTTAGAGCCTGCCCCTGTTCCAGCATCATCTGAGGTGGGTGCCGTGAAAGCAAACACGGTGTTACCAGTGACCTCTAGAGTAGAAACTCTACCGATAGTTTCCCCTGCTTCGGTAGTAGACAGGCCTGACAGTTCCACATCAGACACTAGCCAACGTTTTGGCTTTTCTCGTGATGCGCCACTGCCACCACCTGTCCCGGGACGTTTCTACGAAACCCTGCCTCAAACGAGGTCTGGGTTTCGTTTGGCTAAACGTACCAAGGGGACAGACAAGTGACTGGAGTAGCTTGTCTTGATTTCCTCCGTGTACATACCGCATTTGTTTGGAGCCAACGCATCCTCTGCATTTGTCAGTATCAACTTAGGTATCCGCCACTCGCTCCCCGTGCCTCCTGGGAAACA
>PA_E2
GTCGCATTACCAACTATCGCGGTTATAACACCTTCGTGCAAGGACACCCAGATGTCGTTCTCAACGACTGTCGTTTCAATGATGGACAGTCTGTTGAATGTGACACCATCCTCAGTTTTCACTTGGAGTGTGAAACTGATGGCTATTGGGCCTTGCAGGCTCCTCCCATTCAAAAGGATGACCACTTCAACTACGTAGTTAGCTACGCGGGTTGGACGGTCAAAGATCTTGAGTGGGGTGGTGTTTCCATCGCGATAGATGAGATGAACGGGGCTTCTTCGTCTATAAACGGGAGAAAGACGCAGTTACTTACTAGCAGGGCCGTGCCGACTCGCTTAGAGCCTGCCCCTGTTCCAGCATCATCTGAGGTGGGTGCCGTGAAAGCAAACACGGTGTTACCAGTGGCCTCTAATGTAGAAACTCTACCGATTGTTTCCCCCGCATCGGTAGTAGAGAAACCTGACACTTCCTCATCAGATACCGGCCCTCGTGTGCTGTCGTTTCGTGATGCGCCAGTGCCAGCGTTAGCTCCGGGACGCTACTACGAGACCCTTCCTTCTAGTAAGGGAGGGTTTCGTTTGCCACGGCGTTCCAAGGGGACAGACAAGTGACTGGAGTAGCTTGTCTTGATTTCCTCCGTGTACATATCGCATTTGTTTGGAGCCAACGCATCCTCTACATTTGTCAGTATCAACTAGAAATCCG
>PA1_C4
GGGTTGTCGCATTACCAACTATCGCGGTTCTAACACCTTCGTGCAGGGACACCCAGATGTCGTTCTCAACGACTGTCATTTTAATGATGGACAGTCTGTTGAATGTGACACCATCCTCAGTTTTCACTTGGAGTGTGATACTGATGGTTATTGGGCCCTGCAAGCTCCTCCCATTCAAAAGGATGACCACTTCAACTACGTAGTTAGCTATGCGGGTTGGACGGTCAAAGATCTTGAATGGGGTGGTGTTTCCATCGCGATAGATGAGATGAACGGGGCTTCTTCGTCTATAAACGGGAGAAAGACGCAGTTACTTACTAGCAGGGCCGTGCCGACTCGCTTAGAGCCTGCCCCTGTATCAGCATCATCTGAGGTGGGTGCCGTGAAAGCAAACACGGTGTTACCAGTAGCCTCTAGCGTAGAAACTCTACCGATAGTCTCCCCCGCTTCGGTAGTAGAGAAACCTGACACTTCCTCATCAGATACCGGCCCTCGTGTGCTGTCGTTTCGTGATGCGCCAGTGCCAGCGTTAGCTCCGGGACGCTACTACGAGACTCTCCCTTCTAGTAAGGGAGGGTTTCGTTTGCCTAGGCGTTCCAAGGGGACAGACAAGTGACTGGAGTAGCTTGTCTTGATTTCCTCCGTGTATATACTGCATTTGTTTGGAGCCAAAGCATCCTCCGCATTTGTCAGTTCAANTTAGAAAACCG
>WA1_A2
CAGATGTCGTTCTTAACGACTGTCACTTCAATGATGGACAGTCTGTTGAATGTGACACCATCCTCAGTTTTCACTTGGAGTGTGATACTGATGGCTATTGGGCCTTGCAGGCTCCCCCCATTCAAAAGGATGACCACTTCAACTACGTAGTCAGCTACGCGGGTTGGACCGTCAAAGATCTTGAATGGGGCGGTGTTTCCATCGCGATAGATGAGATGAACGGGGCTTCTTCGTCTATAAACGGGAGAAAGACGCACTTACTTACTAGCAGGTCTGTGCCGACTCGCTTAGAGCCTGCCCCTGTTCCAGCATCATCTGAGGTGGGTGTCGTGAAAGCAAACACGATGTTACCAGTGACCTCTAGAGTAGAAACTCTACCGATAGTTTCCCCCGCTTCGGTAGTAGACAGGCCAGACAGTTCCACGTCAGATACGAGCCAACGATTTGGTTCTTCTCGTGATGCGTCACTGCCTCCACCTGTTCCGGGACGCTTCTACGAAACCCTGTCTCAATCGAGGTCAGGGTTTCGGTTGGCCAAGCGTTCCAAGGGGACAGACAAGTGACTGGAGTAGCTTGTCTTGATTTCCTCCGTGTACATACCGTATTTGTTTGGAGCCAACGCATCCTCTGCATTTGTCAGAACCAACTTAGATATTCGCCACTCGCTCCCCGTGCCTCCTGGGAAACA
>WA1_A3
NTNNCACCTTCGTGCAGGGACACCCAGATGTCATCCTCAACGATTGTCATTTTAATGATGGMCAGTCGGTTGAGTGTGACACCATCCTCAGTTTTCACTTGGAGTGTGATACTGATGGTTATTGGGCTCTGCAGGCTCCTCCCATTCAAAAGGATGACCACTTCAACTACGTAGTTAGCTACGCGGGTTGGACGGTCAAAGATCTTGAGTGGGGTGGTGTTTCCATCGCGATAGATGAGATGAACGGGGCTTCTTYGTCTATAAACGGGAGAAAGACGCACTTACTTACTAGCAGGGCTGTGCCGACTCGCTTAGAGCCTGCCCCTGTTCCAGCATCATCTGAGGTGGGTGCCGTGAAAGCAAACACGGTGTTACCAGTGACCTCTAGAGTAGAAACTCTACCGATAGTTTCCCCCGCTTCGGTAGTAGACAGGCCTGACAGTTCCACATCAGACACGAGCCAACGTTTTGGCTCCTCTCGCGATGTGCCACTGCCACCTCCTGTTCCGGGACGCTTCTACGAAACCCTGCCTCAAACGAGGCCAGGGTTTCGGTTGGCTAAGCGTTCCAAGGGGACAGACAAGTGACTGGAGTAGCTTGTCTTGATTTCCTCCGTGTACATACCGCAATGGTTTGGAGCCAACGCATCCTCTACATTTGTCAGTATCAACTTAGAAAATCCGCCACTCGCTCCCCGTGTCCTCCTGGGAAACA
>WA1_A7
TCTAACACCTTCGTGCAGGGACACCCAGATGTCACCCTCAACGATTGCCATTTTAATGATGGCCAGTCGGTTGAGTGTGACACCATCCTCAGTTTTCACTTGGAGTGTGATACTGATGGTTATTGGGCTCTGCAGGCTCCTCCCATTCAAAAGGATGACCACTTCAACTACGTAGTTAGCTACGCGGGTTGGACGGTCAAAGATCTTGAGTGGGGTGGTGTTTCCATCGCGATAGATGGGATGAACGGGGCTTCTTCGTCTATAAACGGGAGAAAGACGCACTTACTTACTAGCAGGGCTGTGCCGACTCGCTTAGAGCCTGCCCCTGTTCCAGCATCATCTGAGGTGGGTGCCGTGAAAGCAAACACGGTGTTACCAGTGACCTCTAGAGTAGAAACTCTACCGATAGTTTCCCCCGCTTCGGTAGTAGACAGGCCTGACAGTTCCACATCAGACACGAGCCAACGTTTTGGCTCCTCTCGTGATGTGCCACTGCCACCTCCTGTTCCGGGACGCTTCTACGAAACCCTGCCTCAAACGAGGTCAGGGTTTCGGTTGGCTAAGCGTTCCAAGGGGACAGACAAGTGACTGGAGTAGCTTGTCTTGATTTCCTCCGTGTACATACCGCAATGGTTTGGAGCCAACGCATCCTCTACATTTGTCAGTATCAACTTAGAAATCCGCCACTCGCTCCCCGTGCCTCCTGGGAAACA
>WA1_B10
TTCTAACACCTTCGTGCAGGGACACCCAGATGTCATCCTCAACGATTGCCATTTTAATGATGGNCAGTCGGTTGAGTGTGACACCATCCTCAGTTTTCACTTGGAGTGTGATACTGATGGTTATTGGGCTCTGCAGGCTCCTCCCATTCAAAAGGATGACCACTTCAACTACGTAGTTAGCTACGCGGGTTGGACGGTCAAAGATCTTGAGTGGGGTGGTGTTTCCATCGCGATAGATGAGATGAACGGGGCTTCTTCGTCTATAAACGGGAGAAAGACGCACTTACTTACTAGCAGGGCTGTGCCGACTCGCTTAGAGCCTGCCCCTGTTCCAACATCATCTGAGGTGGGTGCCGTGAAAGCAAACACGGTGTTACCAGTGACCTCTAGAGTAGAAACTCTACCGATAGTTTCCCCCGCTTCGGTAGTAGACAGGCCTGACAGTTCCACATCAGACACGAGCCAACGTTTTGGCTCCTCTCGGGATGTGCCACTGCCACCTCCTGTTCCGGGACGCTTCTACGAAACCCTGCCTCAAACGAGGTCAGGGTTTCGGTTGGCTAAGCGTTCCAAGGGGACAGACAAGTGACTGGAGTAGCTTGTCTTGATTTCCTCCGTGTACATACCGCAATGGTTTGGAGCCAACGCATCCTCTACATTTGTCAGTATCAACTTAGAAATCCGCCACTCGCTCCCCGTGCCTCCTGGGAAACA
>WA1_B5
TNTAACACCTTCGTGCAAGGACACCCAGATGTCGTTCTTAACGACTGTCACTTCAATGATGGACAGTCTGTTGAATGTGACACCATCCTCAGTTTTCACTTGGAGTGTGATACTGATGGCTATTGGGCCTTGCAGGCTCCCCCCATTCAAAAGGATGACCACTTCAACTACGTAGTCAGCTACGCGGGTTGGACCGTCAAAGATCTTGAATGGGGCGGTGTTTCCATCGCGATAGATGAGATGAACGGGGCTTCTTCGTCTATAAACGGGAGAAAGACGCACTTACTTACTAGCAGGGCTGTGCCGACTCGCTTAGAGCCTGCCCCTGTTCCAGCATCATCTGAGGTGGGTGTCGTGAAAGCAAACACGATGTTACCAGTGACCTCTAGAGTAGAAACTCTACCGATAGTCTCCCCCGCTTCGGTAGTAGACAGGCCAGATAGTTCCACATCAGATACGAGCCAACGTTTTGGCTCCTCTCGTGATGTGCCACTACCTCCCCCTGTTCCGGGACGCTTCTACGAAACCCTGCCTCAAACGAGGTCAGGGTTTCGGTTGGCCAAGCGTTCCAAGGGGACAGACAAGTGACTGGAGTAGCTTGTCTTGATTTCCTCCGTGTATATACCGCATTTGTTTGGAGCCAACGCATCCTCTGCATTTGTCAGTACCAACTTAGATATCCGCCACTCTCTCCCCGTGCCTCCTGGAAAC
>WA1_B6
TCTAACACCTTCGTGCAAGGACACCCAGATGTCGTTCTTAACGACTGTCACTTCAATGATGGACAGTCTGTTGAATGTGACACCATCCTCAGTTTTCACTTGGAGTGTGATACTGATGGCTATTGGGCCTTGCAGGCTCCCCCCATTCAAAAGGATGACCACTTCAACTACGTAGTCAGCTACGCGGGTTGGACCGTCAAAGATCTTGAATGGGGCGGTGTTTCCATCGCGATAGATGAGATGAACGGGGCTTCTTCGTCTATAAACGGGAGAAAGACGCACTTACTTACTAGCAGGGCTGTGCCGACTCGCTTAGAGCCTGCCCCTGTTCCAGCATCATCTGAGGTGGGTGTCGTGAAAGCAAACACGATGTTACCAGTGACCTCTAGAGTAGAAACTCTACCGATAGTCTCCCCCGCTTCGGTAGTAGACAGGCCAGATAGTTCCACATCAGATACGAGCCAACGTTTTGGCTCCTCTCGTGATGTGCCACTACCTCCCCCTGTTCCGGGACGCTTCTACGAAACCCTGCCTCAAACGAGGTCAGGGTTTCGGTTGGCCAAGCGTTCCAAGGGGACAGACAAGTGACTGGAGTAGCTTGTCTTGATTTCCTCCGTGTATATACCGCATTTGTTTGGAGCCAACGCATCCTCTGCATTTGTCAGTACCAACTTAGATATCCGCCACTCTCTCCCCGTGCCTCCTGGGAAACA
>WA1_B7
CTAACACCTTCGTGCAGGGACACCCAGATGTCAACCTCAACGATTGCCATTTCAATGATGGCCAGTCGGTTGAGTGTGACACCATCCTCAGTTTTCACTTGGAGTGTGATACTGATGGTTATTGGGCTCTGCAGGCTCCTCCCATTCAAAAGGATGACCACTTCAACTACGTAGTTAGCTACGCGGGTTGGACGGTTAAAGATCTTGAGTGGGGTGGTGTTTCCATCGCGATAGATGAGATGAACGGGGCTTCTTCGTCTATAAACGGGAGAAAGACGCACTTACTTACTAGCAGGGCTGTGCCGACTCGCTTAGAGCCTGCCCCTGTTTCAGCATCATCTGAGGTGGGTGTCGTGAAAGCAAACACGACGTTACCAGTGACCTCTAGAGTAGAAACTCTACCGATAGTTTCCCCCGCTTCGGTAGTAGACAGGCCAGATAGTTCCACATCCGACACGAGCCAACGTTTTGGCTCCTCTCGTGATGCGCCACTGCCTCCACCTGTTCCGGGACGCTTCTACGAAGCCCTGCCTCAAACGAGGTCAGGGTTTCGGTTGGCCAAGCGTTCCAAGGGGACAGACAAGTGACTGGAGTAGCTTGTCTTGATTTCCTCCGTGTACATACCGCAATGGTTTGGAGCCAACGCATCCTCTACATTTGTCAGTATCAACTTAGAGATCCGCCACTCGCTCCCCGTGCCTCCTGGGAAACA
>WA1_B8
ANCACCTTCGTGCAGGGACACCCAGATGTCATCCTCAACGATTGCCATTTTAATGATGGCCAGTCGGTTGAGTGTGACACCATCCTCAGTTTTCACTTGGAGTGTGATACTGATGGATATTGGGCTCTGCAGGCTCCTCCCATTCAAAAGGATGACCACTTCAACTACGTAGTTAGCTACGCGGGTTGGACGGTCAAAGATCTTGAGTGGGGTGGTGTTTCCATCGCGATAGATGAGATGAACGGGGCTTTTTCGTCTATAAACGGGAGAAAGACGCACTTACTTACTAGCAGGGCCGTGCCGACTCGCTTAGAGCCTGCCCCTGTTCCAGCATCATCTGAGGTGGGTGCCGTGAAAGCAAACACGGTGTTACCAGTGACCTCTAGAGTAGAAACTCTACCGATAGTTTCCCCCGCTTCGGTAGTAGACAGGCCTGACAGTTCCACATCAGACACGAGCCAACGTTTTGGCTCCTCTCGCGATGTGCCACTGCCACCTCCTGTTCCGGGACGCTTCTACGAAACCCTGCCTCAAACGAGGTCAGGGTTTCGGTTGGCTAAGCGTTCCAAGGGGACAGACAAGTGACTGGAGTAGCTTGTCTCGATTTCCTCCGTGTACATACCGCAATGGTTTGGAGCCAACGCATCCTCTACATTTGTCAGTATCAACTTAGAGATCCGCCACTCGCTCCCCGTGCCTCCTGGGAAACA
>WA1_C10
GTTCTAACACNTTCGTGCAGGGACACCCAGATGTCATCCTCAACGATTGCCATTTTAATGATGGCCAGTCGGTTGAGTGTGACACCATCCTCAGTTTTCACTTGGAGTGTGATACTGATGGTTATTGGGCTCTGCAGGCTCCTCCCATTCAAAAGGATGACCACTTCAACTACGTAGTTAGCTACGCGGGTTGGACGGTCAAAGATCTTGAGTGGGGTGGTGTTTCCATCGCGATAGATGAGATGAACGGGGCTTCTTCGTCTATAAACGGGAGAAAGACGCACTTACTTACTAGCAGGGCTGTGCCGACTCGCTTAGAGCCTGCCCCTGTTCCAGCATCATCTGAGGTGGGTGCCGTGAAAGCAAACACGGTGTTACCAGTGACCTCTAGAGTAGAAACTCTACCGATAGTTTCCCCCGCTTCGGTAGTAGACAGGCCTGACAGTTCCACATCAGACACGAGCCAACGTTTTGGCTCCTCTCGTGATGTGCCACTGCCACCTCCTGTTCCGGGACGCTTCTACGAAACCCTGCCTCAAACGAGGTCAGGGTTTCGGTTGGCTAAGCGTTCCAAGGGGACAGACAAGTGACTGGAGTAGCTTGTCTTGATTTCCTCCGTGTACATACCGCAATGGTTTGGAGCCAACGCATCCTCTACATTTGTCAGTATCAACTTANAAATCCGCCACTCGCTCCCCGTGCCTCCTGGGAAACA
>WA1_C2
GATGTCATCCTCAACGATTGTCATTTTAATGATGGCCAGTCGGTTGAGTGTGACACCATCCTCAGTTTTCACTTGGAGTGTGATACTGATGGTTATTGGGCTCTGCAGGCTCCTCCCATTCAAAAGGATGACCACTTCAACTACGTAGTTAGCTACGCGGGTTGGACGGTCAAAGATCTTGAGTGGGGTGGTGTTTCCATCGCGATAGATGAGATGAACGGGGCTTCTTCGTCTATAAACGGGAGAAAGACGCACTTACTTACTAGCAGGGCTGTGCCGACTCGCTTAGAGCCTGCCCCTGTTCCAGCATCATCTGAGGTGGGTGCCGTGAAAGCAAACACGGTGTTACCAGTGACCTCTAGAGTAGAAACTCTACCGATAGTTTCCCCCGCTTCGGTAGTAGACAGGCCTGACAGTTCCACATCAGACACGAGCCAACGTTTTGGCTCCTCTCGCGATGTGCCACTGCCACCTCCTGTTCCGGGACGCTTCTACGAAACCCTGCCTCAAACGAGGTCAGGGTTTCGGTTGGCTAAGCGTTCCAAGGGGACAGACAAGTGACTGGAGTAGCTTGTCTTGATTTCCTCCGTGTACATACCGCAATGGTTTGGAGCCAACGCATCCTCTACATTTGTCAGTATCAACTTAGAAATCCGCCACTCGCTCCCCGTGCCTCCTGGGAAACA
>WA1_C8
TAACACCTTCGTGCAGGGACACCCAGATGTCATCCTCAACGATTGCCATTTTAATGATGGCCAGTCGGTTGAGTGTGACACCATCCTCAGTTTTCACTTGGAGTGTGATACTGATGGATATTGGGCTCTGCAGGCTCCTCCCATTCAAAAGGATGACCACTTCAACTACGTAGTTAGCTACGCGGGTTGGACGGTCAAAGATCTTGAGTGGGGTGGTGTTTCCATCGCGATAGATGAGATGAACGGGGCTTCTTCGTCTATAAACGGGAGAAAGACGCACTTACTTACTAGCAGGGCTGTGCCGACTCGCTTAGAGCCTGCCCCTGTTCCAGCATTATCTGAGGTGGGTGCCGTGAAAGCAAACACGGTGTTACCAGTGACCTCTAGAGTAGAAACTCTACCGATAGTTTCCCCCGCTTCGGTAGTAGACAGGCCTGACAGTTCCACATCAGACACGAGCCAACGTTTTGGCTCCTCTCGCGATGTGCCACTGCCACCTCCTGTTCCGGGACGCTTCTACKAAACCCTGCCTCAAACGAGGTCAGGGTTTCGGTTGGCTAAGCGTTCCAAGGGGACAGACAAGTGACTGGAGTAGCTTGTCTTGATTTCCTCCGTGTACATACCGCAATGGTTTGGAGCCAACGCATCCTCTACATTTGTCAGTATCAACTTAGAAATCCGCCACTCGCTCCCCGTGCCTCCTGGGAAACA
>WA1_D10
TTCTAACACCTTCGTGCAGGGACACCCAGATGTCACCCTCAACGATTGCCATTTTAATGATGGCCAGTCGGTTGAGTGTGACACCATCCTCAGTTTTCACTTGGAGTGTGATACTGATGGTTATTGGGCTCTGCAGGCTCCTCCCATTCAAAAGGATGACCACTTCAACTACGTAGTTAGCTACGCGGGTTGGACGGTCAAAGATCTTGAGTGGGGTGGTGTTTCCATCGCGATAGATGAGATGAACGGGGCTTCTTCGTCTATAAACGGGAGAAAGACGCACTTACTTACTAGCAGGGCTGTGCCGACTCGCTTAGAGCCTGCCCCTGTTCCAGCATCATCTGAGGTGGGTGCCGTGAAAGCAAACACGGTGTTACCAGTGACCTCTAGAGTAGAAACTCTACCGATAGTTTCCCCCGCTTCGGTAGTAGACAGGCCTGACAGTTCCACATCAGACACGAGCCAACGTTTTGGCTCCTCTCGTGATGTGCCACTGCCACCTCCTGTTCCGGGACGCTTCTACGAAACCCTGCCTCAAACGAGGTCAGGGTTTCGGTTGGCTAAGCGTTCCAAGGGGACAGACAAGTGACTGGAGTAGCTTGTCTTGATTTCCTCCGTGTACATACCGCAATGGTTTGGAGCCAACGCATCCTCTACATTTGTCAGTATCAACTTAGAGATCCGCCACTCGCTCCCCGTGCCTCCTGGGAAACA
>WA1_D3
CAGATGTCATCCTCAACGATTGCCATTTTAATGATGGCCAGTCGGTTGAGTGTGACACCATCCTCAGTTTTCACTTGGAGTGTGATACTGATGGTTATTGGGCTCTGCAGGCTCCTCCCATTCAAAAGGATGACCACTTCAACTACGTAGTTAGCTACGCGGGTTGGACGGTCAAAGATCTTGAGTGGGGTGGTGTTTCCATCGCGATAGATGAGATGAACGGGGCTTCTTCGTCTATAAACGGGAGAAAGACGCACTTACTTACTAGCAGGGCTGTGCCGACTCGCTTAGAGCCTGCCCCTGTTCCAGCATCATCTGAGGTGGGTGCCGTGAAAGCAAACACGGTGTTACCAGTGACCTCTAGAGTAGAAACTCTACCGATAGTTTCCCCCGCTTCGGTAGTAGACAGGCCTGACAGTTCCACATCAGACACGAGCCAACGTTTTGGCTCCTCTCGCGATGTGCCACTGCCACCTCCTGTTCCGGGACGCTTCTACGAAACCCTGCCTCAAACGAGGTCAGGGTTTCGGTTGGCTAAGCGTTCCAAGGGGACAGACAAGTGACTGGAGTAGCTTGTCTTGATTTCCTCCGTGTACATACCGCAATGGTTTGGAGCCAACGCATCCTCTACATTTGTCAGTATCAACTTANAAATCCGCCACTCGCTCCCCTTGCCTNCTGGGAAACA
>WA1_D7
TTCTAACACCTTCGTGCAGGGACACCCAGATGTCACCCTCAACGATTGCCATTTTAATGATGGCCAGTCGGTTGAGTGTGACACCATCCTCAGTTTTCACTTGGAGTGTGATACTGATGGTTATTGGGCTCTGCAGGCTCCTCCCATTCAAAAGGATGACCACTTCAACTACGTAGTTAGCTACGCGGGTTGGACGGTCAAAGATCTTGAGTGGGGTGGTGTTTCCATCGCGATAGATGAGATGAACGGGGCTTCTTCGTCTATAAACGGGAGAAAGACGCACTTACTTACTAGCAGGGCTGTGCCGACTCGCTTAGAGCCTGCCCCTGTTCCAGCATCATCTGAGGTGGGTGCCGTGAAAGCAAACACGGTGTTACCAGTGACCTCTAGAGTAGAAACTCTACCGATAGTTTCCCCCGCTTCGGTAGTAGACAGGCCTGACAGTTCCACATCAGACACGAGCCAACATTTTGGCTCCTCTCGTGATGTGCCACTGCCACCTCCTGTTCCGGGACGCTTCTACGAAACCCTGCCTCAAACGAGGTCAGGGTTTCGGTTGGCTAAGCGTTCCAAGGGGACAGACAAGTGACTGGAGTAGCTTGTCTTGATTTCCTCCGTGTACATACCGCAATGGTTTGGAGCCAACGCATCCTCTACATTTGTCAGTATCAACTTAGAAATCCGCCACTCGCTCCCCGTGCCTCCTGGGAAACA
>WA1_E10
TTCTAACACCTTCGTGCAGGGACACCCAGATGTCACCCTCAACGATTGCCATTTTAATGATGGCCAGTCGGTTGAGTGTGACACCATCCTCAGTTTTCACTTGGAGTGTGATACTGATGGTTATTGGGCTCTGCAGGCTCCTCCCATTCAAAAGGATGACCACTTCAACTACGTAGTTAGCTACGCGGGTTGGACGGTCAAAGATCTTGAGTGGGGTGGTGTTTCCATCGCGATAGATGAGATGAACGGGGCTTCTTCGTCTATAAACGGGAGAAAGACGCACTTACTTACTAGCAGGGCTGTGCCGACTCGCTTAGAGCCTGCCCCTGTTCCAGCATCATCTGAGGTGGGTGCCGTGAAAGCAAACACGGTGTTACCAGTGACCTCTAGAGTAGAAACTCTACCGATAGTTTCCCCCGCTTCGGTAGTAGACAGGCCTGACAGTTCCACATCAGACACGAGTCAACGTTTTGGCTCCTCTCGTGATGTGCCACTGCCACCTCCTGTTCCGGGACGCTTCTACGAAACCCTGCCTCAAACGAGGTCAGGGTTTCGGTTGGCTAAGCGTTCCAAGGGGACAGACAAGTGACTGGAGTAGCTTGTCTTGATTTCCTCCGTGTACATACCGCAATGGTTTGGAGCCAACGCATCCTCTACATTTGTCAGTATCAACTTAGAAATCCGCCACTCGCTCCCCGTGCCTCCTGGGAAACA
>WA1_E2
TCTAACACCTTCGTGCAGGGACACCCAGATGTCATCCTCAACGATTGTCATTTTAATGATGGCCAGTCGGTTGAGTGTGACACCATCCTCAGTTTTCACTTGGAGTGTGATACTGATGGTTATTGGGCTCTGCAGGCTCCTCCCATTCAAAAGGATGACCACTTCAACTACGTAGTTAGCTACGCGGGTTGGACGGTCAAAGATCTTGAGTGGGGTGGTGTTTCCATCGCGATAGATGAGATGAACGGGGCTTCTTCGTCTATAAACGGGAGAAAGACGCACTTACTTACTAGCAGGGCTGTGCCGACTCGCTTAGAGCCTGCCCCTGTTCCAGCATCATCTGAGGTGGGTGCCGTGAAAGCAAACACGGTGTTACCAGTGACCTCTAGAGTAGAAACTCTACCGATAGTTTCCCCCGCTTCGGTAGTAGACAGGCCTGACAGTTCCACATCAGACACGAGCCAACGTTTTGGCTCCTCTCGCGATGTGCCACTGCCACCTCCTGTTCCGGGACGCTTCTACGAAACCCTGCCTCAAACGAGGTCAGGGTTTCGGTTGGCTAAGCGTTCCAAGGGGACAGACAAGTGACTGGAGTAGCTTGTCTTGATTTCCTCCGTGTACATACCGCAATGGTTTGGAGCCAACGCATCCTCTACATTTGTCAGTATCAACTTAGAAATCCGCCACTCGCTCCCCGTGCCTCCTGGGAAACA
>WA1_E7
NTAACACCTTCGTGCAGNGACACCCAGATGTCATCCTCAACGATTGCCATTTTAATGATGGCCAGTCGGTTGAGTGTGACACCATCCTCAGTTTTCACTTGGAGTGTGATACTGATGGTTATTGGGCTCTGCAGGCTCCTCCCATTCAAAAGGATGACCACTTCAACTACGTAGTTAGCTACGCGGGTTGGACGGTCAAAGATCTTGAGTGGGGCGGTGTTTCCATCGCGATAGATGAGATGAACGGGGCTTCTTCGTCTATAAACGGGAGAAAGACGCACTTACTTACTAGCAGGGCTGTGCCGACTCGCTTAGAGCCTGCCCCTGTTCCAGCATCATCTGAGGTGGGTGCCGTGAAAGCAAACACGGTGTTACCAGTGACCTCTAGAGTAGAAACTCTACCGATAGTTTCCCCCGCTTCGGTAGTAGACAGGCCTGACAGTTCCACATTAGACACGAGCCAACGTTTTGGCTCCTCTCGCGATGTGCCACTGCCACCTCCTGTTCCGGGACGCTTCTACGAAACCCTGCCTCAAACGAGGTCAGGGTTTCGGTTGGCTAAGCGTTCCAAGGGGACAGACAAGTGACTGGAGTAGCTTGTCTTGATTTCCTCCGTGTACATACCGCAATGGTTTGGAGCCAACGCATCCTCTACATTTGTCAGTATCACCTTANAAATCCGCAACTCGTTCCCCGGGCCTCCTGGAAAACA
>WA1_E8
TTTAACACNTTCGTGCAGGGACACCCAGATGTCATCCTCAACGATTGCCATTTTAATGATGGCCAGTCGGTTGAGTGTGACACCATCCTCAGTTTTCACTTGGAGTGTGATACTGATGGATATTGGGCTCTGCAGGCTCCTCCCATTCAAAAGGATGACCACTTCAACTACGTAGTTAGCTACGCGGGTTGGACGGTCAAAGATCTTGAGTGGGGTGGTGTTTCCATCGCGATAGATGAGATGAACGGGGCTTCTTCGTCTATRAACGGGAGAAAGACGCACTTACTTACTAGCAGGGCTGTGCCGACTCGCTTAGAGCCTGCCCCTGTTCCAGCATCATCTGAGGTGGGTGCCGTGAAAGCAAACACGGTGTTACCAGTGACCTCTAGAGTAGAAACTCTACCGATAGTTTCCCCCGCTTCGGTAGTAGACAGGCCTGACAGTTCCACATCAGACACGAGCCAACGTTTTGGCTCCTCTCGTGATGTACCACTGCCACCTCCTGTTCCGGGACGCTTCTTCGAAACCCTGCCTCAAACGAGGTCAGGGTTTCGGTTGGCTAAGCGTTCCAAGGGGACAGACAAGTGACTGGAGTAGCTTGTCTTGATTTCCTCCGTGTACATACCGCAATGGTTTGGAGCCAACGCATCCTCTACATTTGTCAGCATCAACTTAAAAATCCGCCACTCGCTCCCCGTGCCTCCTGGGAAACA
>WA1_F3
TTTAACACCTTTGGGCAGGGGCAACCAGATGTCATCCTCAACGATTGCCATTTTAATGATGGCCAGTCGGTTGAGTGTGACACCATCCTCAGTTTTCACTTGGAGTGTGATACTGATGGTTATTGGGCTCTGCAGGCTCCTCCCATTCAAAAGGATGACCACTTCAACTACGTAGTTAGCTACGCGGGTTGGACGGTCAAAGATCTTGAGTGGGGTGGTGTTTCCATCGCGATAGATGAGATGAACGGGGCTTCTTCGTCTATAAACGGGAGAAAGACGCACTTACTTACTAGCAGGGCTGTGCCGACTCGCTTAGAGCCTGCCCCTGTTCCAGCATCATCTGAGGTGGGTGCCGTGAAAGCAAACACGGTGTTACCAGTGACCTCTAGAGTAGAAACTCTACCGATAGTTTCCCCCGCTTCGGTAGTAGACAGGCCTGACAGTTCCACATCAGACACGAGCCAACGTTTTGGCTCCTCTCGCGATGTGCCACTGCCACCTCCTGTTCCGGGACGCTTCTACGAAACCCTGCCTCAAACGAGGTCAGGGTTTCGGTTGGCTAAGCGTTCCAAGGGGACAGACAAGTGACTGGAGTAGCTTGTCTTGATTTCCTCCGTGTACATACCGCAATGGTTTGGAGCCAACGCATCCTCTACATTTGTCAG
>WA1_F8
GTTCTAACACCTTCGTGCAGGGACACCCAGATGTCATCCTCAACGATTGCCATTTTAATGATGGCCAGTCGGTTGAGTGTGACACCATCCTCAGTTTTCACTTGGAGTGTGATACTGATGGTTATTGGGCTCTGCAGGCTCCTCCCATTCAAAAGGATGACCACTTCAACTACGTAGTTAGCTACGCGGGTTGGACGGTCAAAGATCTTGAGTGGGGTGGTGTTTCCATCGCGATAGATGAGATGAACGGGGCTTTTTCGTCTATAAACGGGAGAAAGACGCACTTACTTACTAGCAGGGCCGTGCCGACTCGCTTAGAGCCTGCCCCTGTTCCAGCATCATCTGAGGTGGGTGCCGTGAAAGCAAACACGGTGTTACCAGTGACCTCTAGAGTAGAAACTCTACCGATAGTCTCCCCCGCTTCGGTAGTAGACAGGCCTGACAGTTCCACATCAGACACGAGCCAACGTTTTGGCTCCTCTCGCGATGTGCCACTGCCACCTCCTGTTCCGGGACGCTTCTACGAAACCCTGTCTCAAACGAGGTCAGGGTTTCGGTTGGCTAAGCGTTCCAAGGGGACAGACAAGTGACTGGAGTAGCTTGTCTTGATTTCCTCCGTGTACATACCGCAATGGTTTGGAGCCAACGCATCCTCTACATTTGTCAGTATCAACTTAGAAATCCGCCACTCGCTCCCCGTGCCTCCTGGGAAACA
>WA1_G1
TTTAACACCTTCGTGCAGGGACACCCAGATGTCATCCTCAACGATTGCCATTTTAATGATGGCCAGTCGGTTGAGTGTGACACCATCCTCAGTTTTCACTTGGAGTGTGATACTGATGGTTATTGGGCTCTGCAGGCTCCTCCCATTCAAAAGGATGACCACTTCAACTACGTAGTTAGCTACGCGGGTTGGACGGTCAAAGATCTTGAGTGGGGTGGTGTTTCCATCGCGATAGATGAGATGAACGGGGCTTCTTCGTCTATAAACGGGAGAAAGACGCACTTACTTACTAGCAGGGCTGTGCCGACTCGCTTAGAGCCTGCCCCTGTTCCAGCATCATCTGAGGTGGGTGCCGTGAAAGCAAACACGGTGTTACCAGTGACCTCTAGAGTAGAAACTCTACCGATAGTTTCCCCCGCTTCGGTAGTAGACAGGCCTGACAGTTCCACATCAGACACGAGCCAACGTTTTGGCTCCTCTCGCGATGTGCCACTGCCACCTCCTGTTCCGGGACGCTTCTACGAAACCCTGCCTCAAACGAGGTCAGGGTTTCGGTTGGCTAAGCGTTCCAAGGGGACAGACAAGTGACTGGAGTAGCTTGTCTTGATTTCCTCCGTGTACATACCGCAATGGTTTGGAGCCAACGCATCCTCTACATTTGTCAGTATCAACTTAAAAATCCGCCACTCGCTCCCCGTGCCTCCTGGGAAACA
>WA1_G2
TTAACACCTTCGTGCAAGGACACCCAGATGTCATCCTCAACGATTGTCATTTTAATGATGGACAGTCGGTTGAGTGTGACACCATCCTCAGTTTTCACTTGGAGTGTGATACTGATGGTTATTGGGCTTTGCAGGCTCCTCCCATTCAAAAGGATGACCACTTCAACTACGTAGTTAGCTACGCGGGTTGGACGGTCAAAGATCTTGAGTGGGGTGGTGTTTCCATCGCGATAGATGAGATGAACGGGGCTTCTTCGTCTATAAACGGGAGAAAGACGCACTTACTTACTAGCAGGGCTGTGCCGACTCGCTTAGAGCCTGCCCCTGTTCCAGCATCATCTGAGGTGGGTGTCGTGAAAGCAAACACGGTGTTACCAGTGACCTCTAGAGTAGAAACTCTACCGATAGTTTCCCCCGCTTCGGTAGTAGACAGGCCTGACAGTTCCACATCAGACACGAGCCAACGTTTTGGCTCCTCTCGTGATGTGCCACTGCCWCCTCCTGTTCCGGGACGCTTCTACGAAACCCTGCCTCAAACGAGGTCAGGGTTTCGGTTGGCTAAGCGTTCCAAGGGGACAGACAAGTGACTGGAGTAGCTTGTCTTGATTTCCTCCGTGTACATACCGCATTGGTTTGGAGCCAACGCATCCTCTGCATTTGTCAGTATCAACTTAGANATCCGCCACTCGCTCCCCGTGCCTCCTGGGAAACA
>WA1_H7
TTAACACCTTCGTGCAAGGACACCCAGATGTCATTCTCAACGACTGCCATTTTAATGATGGCCAGTCGGTTGAGTGTGACACCATCCTCAGTTTTCACTTGGAGTGTGATACTGAAGGCTATTGGGCCTTGCAGGCTCCTCCCATTCAAAAGGATGATCATTTCAACTATGTCGTAAGTTACGCTGGTTGGACGGTCAAAGATCTTGAGTGGGGTGGTGTTTCCATCGCGATAGATGAGATGAACGGGGCTTCTTCGTCTATAAACGGGAGAAAGACGCACTTACTTACTAGCAGGGCTGTGCCGACTCGCTTAGAGCCTGCCCCTGTTCCAGCATCATCTGAGGTGGGTGCCGTGAAAGCAAACACGGTGTTACCAGTGACCTCTAGAGTAGAAACTCTACCGGTAGTTTCCCCCGCTTCGGTAGTAGACAGGCCTGACAGTTCCACATCAGACACGAGCCAACGTTTTGGCTCCTCTCGTGATGTGCCACTGCCACCTCCTGTTCCGGGACGCTTCTTCGAAACCCTGCCTCAAACGAGGTCAGGGTTTCGGTTGGCTAAGCGTTCCAAGGGGACAGACAAGTGACTGGAGTAGCTTGTCTTGATTTCCTCCGTGTACATACCGCAATGGTTTGGAGCCAACGCATCCTCTACATTTGTCAGTATCAACTTAAAAATCCGCCACTCGCTCCCCGTGCCTCCTGGGAAACA
>WA1_H8
TCCAACACCTTCGTGCAGGGACACCCAGATGTCATTCTCAACGATTGTCATTTTAATGATGGACAGTCGGTTGAGTGTGACACCATCCTCAGTTTTCACTTGGAGTGTGATACTGATGGATATTGGGCTCTGCAGGCTCCTCCCATTCAAAAGGATGACCACTTCAACTACGTAGTTAGCTACGCGGGTTGGACGGTCAAAGATCTTGAGTGGGGTGGTGTTTCCATCGCGATAGATGAGATGAACGGGGCTTCTTCGTCTATAAACGGGAGAAAGACGCACTTACTTACTAGCAGGGCTGTGCCGACTCGCTTAGAGCCTGCCCCTGTTCCAGCATCATCTGAGGTGGGTGTCGTGAAAGCAAACACGATGTTACCAGTGACCTCTAGAGTAGAAACTCTACCGATAGTTTCCCCCGCTTCGGTAGTAGACAGGCCWGACAGTTCCACATCAGACACGAGCCAACGTTTTGGCTCCTCTCGTGATGCGCCACTGCCTCCTCCTGTTCCGGGACGCTTCTACGAAGCCCTGCCTCAAACGAGGTCAGGGTTTCGGTTGGCCAAGCGTTCCAAGGGGACAGACAAGTGACTGGAGTAGCTTGTCTTGATTTCCTCCGTGTACATAYCGCATTGGTTTGGAGCCAACGCATCCTCTGCATTTGTCAGTATCAACTTAGAAATCCGCCACTCGCTCCCCGTGCCTCCTGGGAAACA
